# Supplementary material for: Sequential fate-switches in stem-like cells drive the tumorigenic trajectory from human neural stem cells to malignant glioma
Source: Cell Res. 2021 Jan 4;31(6):684–702. doi: 10.1038/s41422-020-00451-z (PMC8169837; doi:10.1038/s41422-020-00451-z)
Supplement: Supplementary file 10 — Supplementary information, Tables 1-6 [file 41422_2020_451_MOESM10_ESM.xlsx]

## Sheet: Table 1
Supplementary Table S1. The significant DEGs in TNP and TN versus Vector at each stage.
1 means yes, and 0 means no in terms of significance (P.adjust < 0.05 and the absolute log2(Fold change) > 1.2).
Ensembl ID	T1	T2	End	Regulation in tumors	Gene symbol	Genotype
ENSG00000002586	1	1	0	UP	CD99	TNP
ENSG00000003137	1	0	1	UP	CYP26B1	TNP
ENSG00000004399	1	1	1	UP	PLXND1	TNP
ENSG00000005513	1	1	1	UP	SOX8	TNP
ENSG00000006468	1	1	1	UP	ETV1	TNP
ENSG00000009709	1	1	1	UP	PAX7	TNP
ENSG00000011028	1	1	1	UP	MRC2	TNP
ENSG00000011201	1	0	0	UP	ANOS1	TNP
ENSG00000011465	1	1	0	UP	DCN	TNP
ENSG00000013810	1	1	1	UP	TACC3	TNP
ENSG00000026025	1	1	1	UP	VIM	TNP
ENSG00000041982	1	1	1	UP	TNC	TNP
ENSG00000054598	1	1	1	UP	FOXC1	TNP
ENSG00000065054	1	0	0	UP	SLC9A3R2	TNP
ENSG00000065320	1	0	1	UP	NTN1	TNP
ENSG00000065833	1	1	0	UP	ME1	TNP
ENSG00000067177	1	1	1	UP	PHKA1	TNP
ENSG00000068489	1	1	1	UP	PRR11	TNP
ENSG00000070540	1	1	0	UP	WIPI1	TNP
ENSG00000072864	1	1	1	UP	NDE1	TNP
ENSG00000074181	1	1	1	UP	NOTCH3	TNP
ENSG00000074410	1	1	1	UP	CA12	TNP
ENSG00000075624	1	0	0	UP	ACTB	TNP
ENSG00000076706	1	1	0	UP	MCAM	TNP
ENSG00000076716	1	0	0	UP	GPC4	TNP
ENSG00000078269	1	1	0	UP	SYNJ2	TNP
ENSG00000079215	1	1	1	UP	SLC1A3	TNP
ENSG00000079308	1	1	1	UP	TNS1	TNP
ENSG00000080493	1	1	1	UP	SLC4A4	TNP
ENSG00000082781	1	1	0	UP	ITGB5	TNP
ENSG00000087245	1	1	1	UP	MMP2	TNP
ENSG00000088325	1	1	1	UP	TPX2	TNP
ENSG00000089685	1	1	1	UP	BIRC5	TNP
ENSG00000090889	1	1	1	UP	KIF4A	TNP
ENSG00000091986	1	1	1	UP	CCDC80	TNP
ENSG00000093010	1	1	1	UP	COMT	TNP
ENSG00000099194	1	0	1	UP	SCD	TNP
ENSG00000100234	1	1	0	UP	TIMP3	TNP
ENSG00000100302	1	0	0	UP	RASD2	TNP
ENSG00000100526	1	1	1	UP	CDKN3	TNP
ENSG00000100557	1	1	0	UP	CCDC198	TNP
ENSG00000101057	1	1	1	UP	MYBL2	TNP
ENSG00000101412	1	1	1	UP	E2F1	TNP
ENSG00000103257	1	0	0	UP	SLC7A5	TNP
ENSG00000103449	1	1	1	UP	SALL1	TNP
ENSG00000103740	1	1	1	UP	ACSBG1	TNP
ENSG00000104332	1	1	0	UP	SFRP1	TNP
ENSG00000104368	1	1	1	UP	PLAT	TNP
ENSG00000104833	1	0	0	UP	TUBB4A	TNP
ENSG00000106211	1	1	0	UP	HSPB1	TNP
ENSG00000106278	1	1	1	UP	PTPRZ1	TNP
ENSG00000106571	1	1	0	UP	GLI3	TNP
ENSG00000108821	1	1	0	UP	COL1A1	TNP
ENSG00000109062	1	1	0	UP	SLC9A3R1	TNP
ENSG00000110090	1	1	1	UP	CPT1A	TNP
ENSG00000110092	1	1	1	UP	CCND1	TNP
ENSG00000111145	1	1	1	UP	ELK3	TNP
ENSG00000111206	1	1	1	UP	FOXM1	TNP
ENSG00000113361	1	1	0	UP	CDH6	TNP
ENSG00000114646	1	1	1	UP	CSPG5	TNP
ENSG00000115414	1	1	0	UP	FN1	TNP
ENSG00000115457	1	1	1	UP	IGFBP2	TNP
ENSG00000116133	1	1	0	UP	DHCR24	TNP
ENSG00000117399	1	1	1	UP	CDC20	TNP
ENSG00000117525	1	1	1	UP	F3	TNP
ENSG00000118322	1	1	1	UP	ATP10B	TNP
ENSG00000118971	1	1	1	UP	CCND2	TNP
ENSG00000119280	1	0	0	UP	C1orf198	TNP
ENSG00000119408	1	1	1	UP	NEK6	TNP
ENSG00000119913	1	1	1	UP	TECTB	TNP
ENSG00000120306	1	0	0	UP	CYSTM1	TNP
ENSG00000120875	1	0	0	UP	DUSP4	TNP
ENSG00000120896	1	1	1	UP	SORBS3	TNP
ENSG00000121152	1	1	1	UP	NCAPH	TNP
ENSG00000121898	1	1	0	UP	CPXM2	TNP
ENSG00000122863	1	0	1	UP	CHST3	TNP
ENSG00000123080	1	1	1	UP	CDKN2C	TNP
ENSG00000123095	1	1	0	UP	BHLHE41	TNP
ENSG00000123416	1	0	0	UP	TUBA1B	TNP
ENSG00000124126	1	1	1	UP	PREX1	TNP
ENSG00000125285	1	1	1	UP	SOX21	TNP
ENSG00000125398	1	1	1	UP	SOX9	TNP
ENSG00000125430	1	1	1	UP	HS3ST3B1	TNP
ENSG00000126861	1	1	1	UP	OMG	TNP
ENSG00000127152	1	0	0	UP	BCL11B	TNP
ENSG00000127418	1	1	1	UP	FGFRL1	TNP
ENSG00000128564	1	0	0	UP	VGF	TNP
ENSG00000128849	1	1	0	UP	CGNL1	TNP
ENSG00000129195	1	1	1	UP	PIMREG	TNP
ENSG00000129244	1	1	1	UP	ATP1B2	TNP
ENSG00000129810	1	1	1	UP	SGO1	TNP
ENSG00000130147	1	1	1	UP	SH3BP4	TNP
ENSG00000130589	1	0	0	UP	HELZ2	TNP
ENSG00000130876	1	1	1	UP	SLC7A10	TNP
ENSG00000132692	1	1	1	UP	BCAN	TNP
ENSG00000133067	1	1	1	UP	LGR6	TNP
ENSG00000134138	1	0	0	UP	MEIS2	TNP
ENSG00000134222	1	1	0	UP	PSRC1	TNP
ENSG00000134595	1	1	0	UP	SOX3	TNP
ENSG00000135318	1	1	1	UP	NT5E	TNP
ENSG00000135363	1	0	1	UP	LMO2	TNP
ENSG00000135406	1	0	0	UP	PRPH	TNP
ENSG00000136158	1	1	1	UP	SPRY2	TNP
ENSG00000136732	1	0	0	UP	GYPC	TNP
ENSG00000137124	1	0	0	UP	ALDH1B1	TNP
ENSG00000137135	1	1	1	UP	ARHGEF39	TNP
ENSG00000137267	1	0	0	UP	TUBB2A	TNP
ENSG00000137804	1	1	1	UP	NUSAP1	TNP
ENSG00000137936	1	1	0	UP	BCAR3	TNP
ENSG00000138160	1	1	1	UP	KIF11	TNP
ENSG00000138180	1	1	1	UP	CEP55	TNP
ENSG00000139190	1	0	0	UP	VAMP1	TNP
ENSG00000139292	1	1	0	UP	LGR5	TNP
ENSG00000139318	1	1	1	UP	DUSP6	TNP
ENSG00000139679	1	1	1	UP	LPAR6	TNP
ENSG00000141150	1	0	0	UP	NA	TNP
ENSG00000141485	1	1	1	UP	SLC13A5	TNP
ENSG00000141753	1	0	0	UP	IGFBP4	TNP
ENSG00000142669	1	0	0	UP	SH3BGRL3	TNP
ENSG00000142798	1	1	1	UP	HSPG2	TNP
ENSG00000142945	1	1	1	UP	KIF2C	TNP
ENSG00000143318	1	1	0	UP	CASQ1	TNP
ENSG00000143368	1	0	1	UP	SF3B4	TNP
ENSG00000143995	1	1	1	UP	MEIS1	TNP
ENSG00000144191	1	1	1	UP	CNGA3	TNP
ENSG00000144749	1	1	1	UP	LRIG1	TNP
ENSG00000145708	1	1	0	UP	CRHBP	TNP
ENSG00000147065	1	1	0	UP	MSN	TNP
ENSG00000147588	1	1	0	UP	PMP2	TNP
ENSG00000147889	1	1	0	UP	CDKN2A	TNP
ENSG00000148400	1	1	0	UP	NOTCH1	TNP
ENSG00000149257	1	1	0	UP	SERPINH1	TNP
ENSG00000149948	1	1	0	UP	HMGA2	TNP
ENSG00000151388	1	1	0	UP	ADAMTS12	TNP
ENSG00000152104	1	1	1	UP	PTPN14	TNP
ENSG00000153721	1	1	1	UP	CNKSR3	TNP
ENSG00000153822	1	1	1	UP	KCNJ16	TNP
ENSG00000153976	1	1	1	UP	HS3ST3A1	TNP
ENSG00000154146	1	0	0	UP	NRGN	TNP
ENSG00000154274	1	1	1	UP	C4orf19	TNP
ENSG00000154839	1	1	0	UP	SKA1	TNP
ENSG00000154864	1	1	0	UP	PIEZO2	TNP
ENSG00000155760	1	1	0	UP	FZD7	TNP
ENSG00000157150	1	1	1	UP	TIMP4	TNP
ENSG00000157833	1	1	1	UP	GAREM2	TNP
ENSG00000160014	1	0	0	UP	CALM3	TNP
ENSG00000160691	1	0	0	UP	SHC1	TNP
ENSG00000161277	1	0	0	UP	THAP8	TNP
ENSG00000161509	1	1	0	UP	GRIN2C	TNP
ENSG00000162433	1	1	0	UP	AK4	TNP
ENSG00000162493	1	1	0	UP	PDPN	TNP
ENSG00000162545	1	0	0	UP	CAMK2N1	TNP
ENSG00000162733	1	1	0	UP	DDR2	TNP
ENSG00000162734	1	0	0	UP	PEA15	TNP
ENSG00000163032	1	0	0	UP	VSNL1	TNP
ENSG00000163064	1	0	0	UP	EN1	TNP
ENSG00000163565	1	1	1	UP	IFI16	TNP
ENSG00000163577	1	0	0	UP	EIF5A2	TNP
ENSG00000163638	1	1	0	UP	ADAMTS9	TNP
ENSG00000164010	1	0	0	UP	ERMAP	TNP
ENSG00000164056	1	1	1	UP	SPRY1	TNP
ENSG00000164104	1	1	0	UP	HMGB2	TNP
ENSG00000164434	1	1	1	UP	FABP7	TNP
ENSG00000164611	1	1	1	UP	PTTG1	TNP
ENSG00000164649	1	1	1	UP	CDCA7L	TNP
ENSG00000164778	1	1	1	UP	EN2	TNP
ENSG00000164976	1	1	1	UP	MYORG	TNP
ENSG00000165424	1	1	1	UP	ZCCHC24	TNP
ENSG00000166016	1	1	1	UP	ABTB2	TNP
ENSG00000166963	1	0	0	UP	MAP1A	TNP
ENSG00000167244	1	1	1	UP	IGF2	TNP
ENSG00000168077	1	1	0	UP	SCARA3	TNP
ENSG00000168078	1	1	1	UP	PBK	TNP
ENSG00000168461	1	1	1	UP	RAB31	TNP
ENSG00000169105	1	1	1	UP	CHST14	TNP
ENSG00000169136	1	0	0	UP	ATF5	TNP
ENSG00000169181	1	0	0	UP	GSG1L	TNP
ENSG00000169710	1	0	0	UP	FASN	TNP
ENSG00000169738	1	1	0	UP	DCXR	TNP
ENSG00000169836	1	0	0	UP	TACR3	TNP
ENSG00000169840	1	1	1	UP	GSX1	TNP
ENSG00000170381	1	0	0	UP	SEMA3E	TNP
ENSG00000170893	1	0	0	UP	TRH	TNP
ENSG00000171004	1	0	0	UP	HS6ST2	TNP
ENSG00000171241	1	1	1	UP	SHCBP1	TNP
ENSG00000171385	1	0	0	UP	KCND3	TNP
ENSG00000171540	1	1	1	UP	OTP	TNP
ENSG00000171848	1	1	1	UP	RRM2	TNP
ENSG00000172137	1	0	0	UP	CALB2	TNP
ENSG00000172493	1	1	0	UP	AFF1	TNP
ENSG00000173376	1	0	0	UP	NDNF	TNP
ENSG00000173456	1	0	0	UP	RNF26	TNP
ENSG00000173486	1	1	0	UP	FKBP2	TNP
ENSG00000174721	1	0	1	UP	FGFBP3	TNP
ENSG00000175283	1	0	0	UP	DOLK	TNP
ENSG00000175426	1	0	0	UP	PCSK1	TNP
ENSG00000175832	1	1	1	UP	ETV4	TNP
ENSG00000176533	1	1	0	UP	GNG7	TNP
ENSG00000176842	1	0	0	UP	IRX5	TNP
ENSG00000177426	1	1	0	UP	TGIF1	TNP
ENSG00000177508	1	1	0	UP	IRX3	TNP
ENSG00000177807	1	1	0	UP	KCNJ10	TNP
ENSG00000177875	1	0	0	UP	CCDC184	TNP
ENSG00000178531	1	0	0	UP	CTXN1	TNP
ENSG00000179168	1	0	0	UP	GGN	TNP
ENSG00000179314	1	1	1	UP	WSCD1	TNP
ENSG00000179520	1	0	0	UP	SLC17A8	TNP
ENSG00000179869	1	1	1	UP	ABCA13	TNP
ENSG00000180176	1	1	0	UP	TH	TNP
ENSG00000180340	1	1	1	UP	FZD2	TNP
ENSG00000180447	1	1	1	UP	GAS1	TNP
ENSG00000182103	1	1	0	UP	FAM181B	TNP
ENSG00000182118	1	1	0	UP	FAM89A	TNP
ENSG00000182175	1	1	1	UP	RGMA	TNP
ENSG00000182240	1	1	1	UP	BACE2	TNP
ENSG00000182500	1	0	1	UP	NA	TNP
ENSG00000182580	1	1	1	UP	EPHB3	TNP
ENSG00000183196	1	1	0	UP	CHST6	TNP
ENSG00000184221	1	1	1	UP	OLIG1	TNP
ENSG00000184640	1	1	1	UP	SEPTIN9	TNP
ENSG00000184905	1	0	0	UP	TCEAL2	TNP
ENSG00000185650	1	1	0	UP	ZFP36L1	TNP
ENSG00000186193	1	1	1	UP	SAPCD2	TNP
ENSG00000187678	1	1	1	UP	SPRY4	TNP
ENSG00000187720	1	1	0	UP	THSD4	TNP
ENSG00000188064	1	0	1	UP	WNT7B	TNP
ENSG00000188486	1	1	0	UP	H2AFX	TNP
ENSG00000188763	1	0	0	UP	FZD9	TNP
ENSG00000188897	1	0	0	UP	LOC400499	TNP
ENSG00000196507	1	0	0	UP	TCEAL3	TNP
ENSG00000196767	1	1	1	UP	POU3F4	TNP
ENSG00000196843	1	1	0	UP	ARID5A	TNP
ENSG00000196972	1	0	0	UP	SMIM10L2B	TNP
ENSG00000197057	1	1	0	UP	DTHD1	TNP
ENSG00000197299	1	1	1	UP	BLM	TNP
ENSG00000197457	1	0	0	UP	STMN3	TNP
ENSG00000197921	1	1	0	UP	HES5	TNP
ENSG00000197932	1	0	0	UP	NA	TNP
ENSG00000198121	1	1	1	UP	LPAR1	TNP
ENSG00000198133	1	0	0	UP	TMEM229B	TNP
ENSG00000198369	1	1	1	UP	SPRED2	TNP
ENSG00000198435	1	1	1	UP	NRARP	TNP
ENSG00000198695	1	0	0	UP	ND6	TNP
ENSG00000198727	1	0	0	UP	CYTB	TNP
ENSG00000198763	1	1	1	UP	ND2	TNP
ENSG00000198786	1	1	0	UP	ND5	TNP
ENSG00000198826	1	1	1	UP	ARHGAP11A	TNP
ENSG00000198886	1	1	0	UP	ND4	TNP
ENSG00000198888	1	1	1	UP	ND1	TNP
ENSG00000198901	1	1	0	UP	PRC1	TNP
ENSG00000204950	1	1	0	UP	LRRC10B	TNP
ENSG00000213859	1	0	0	UP	KCTD11	TNP
ENSG00000217236	1	1	0	UP	SP9	TNP
ENSG00000220205	1	0	0	UP	VAMP2	TNP
ENSG00000228223	1	1	0	UP	HCG11	TNP
ENSG00000231185	1	1	0	UP	SPRY4-AS1	TNP
ENSG00000232046	1	1	0	UP	LINC01798	TNP
ENSG00000236824	1	1	1	UP	BCYRN1	TNP
ENSG00000237649	1	1	1	UP	KIFC1	TNP
ENSG00000240972	1	0	0	UP	MIF	TNP
ENSG00000242265	1	0	0	UP	PEG10	TNP
ENSG00000244405	1	1	1	UP	ETV5	TNP
ENSG00000254656	1	1	0	UP	RTL1	TNP
ENSG00000258754	1	1	1	UP	LOC105369203	TNP
ENSG00000260664	1	1	1	UP	NA	TNP
ENSG00000267473	1	0	0	UP	NA	TNP
ENSG00000267970	1	1	0	UP	NA	TNP
ENSG00000272761	1	1	0	UP	NA	TNP
ENSG00000000971	0	1	0	UP	CFH	TNP
ENSG00000001036	0	1	0	UP	FUCA2	TNP
ENSG00000002549	0	1	0	UP	LAP3	TNP
ENSG00000004948	0	1	0	UP	CALCR	TNP
ENSG00000006327	0	1	0	UP	TNFRSF12A	TNP
ENSG00000006534	0	1	1	UP	ALDH3B1	TNP
ENSG00000006634	0	1	1	UP	DBF4	TNP
ENSG00000007174	0	1	0	UP	DNAH9	TNP
ENSG00000007372	0	1	1	UP	PAX6	TNP
ENSG00000007384	0	1	1	UP	RHBDF1	TNP
ENSG00000007866	0	1	1	UP	TEAD3	TNP
ENSG00000007968	0	1	1	UP	E2F2	TNP
ENSG00000008311	0	1	1	UP	AASS	TNP
ENSG00000010219	0	1	1	UP	DYRK4	TNP
ENSG00000010278	0	1	1	UP	CD9	TNP
ENSG00000010610	0	1	0	UP	CD4	TNP
ENSG00000010704	0	1	0	UP	HFE	TNP
ENSG00000011304	0	1	1	UP	PTBP1	TNP
ENSG00000011422	0	1	0	UP	PLAUR	TNP
ENSG00000011426	0	1	1	UP	ANLN	TNP
ENSG00000012048	0	1	1	UP	BRCA1	TNP
ENSG00000014138	0	1	0	UP	POLA2	TNP
ENSG00000018408	0	1	0	UP	WWTR1	TNP
ENSG00000018625	0	1	0	UP	ATP1A2	TNP
ENSG00000019582	0	1	0	UP	CD74	TNP
ENSG00000021300	0	1	0	UP	PLEKHB1	TNP
ENSG00000021826	0	1	1	UP	CPS1	TNP
ENSG00000023697	0	1	0	UP	DERA	TNP
ENSG00000024422	0	1	1	UP	EHD2	TNP
ENSG00000024526	0	1	1	UP	DEPDC1	TNP
ENSG00000031081	0	1	1	UP	ARHGAP31	TNP
ENSG00000031691	0	1	0	UP	CENPQ	TNP
ENSG00000035499	0	1	0	UP	DEPDC1B	TNP
ENSG00000038002	0	1	0	UP	AGA	TNP
ENSG00000039560	0	1	1	UP	RAI14	TNP
ENSG00000043462	0	1	0	UP	LCP2	TNP
ENSG00000043591	0	1	1	UP	ADRB1	TNP
ENSG00000049192	0	1	0	UP	ADAMTS6	TNP
ENSG00000049247	0	1	0	UP	UTS2	TNP
ENSG00000049323	0	1	1	UP	LTBP1	TNP
ENSG00000050405	0	1	1	UP	LIMA1	TNP
ENSG00000050555	0	1	0	UP	LAMC3	TNP
ENSG00000050767	0	1	1	UP	COL23A1	TNP
ENSG00000051180	0	1	0	UP	RAD51	TNP
ENSG00000051341	0	1	1	UP	POLQ	TNP
ENSG00000054179	0	1	0	UP	ENTPD2	TNP
ENSG00000056736	0	1	0	UP	IL17RB	TNP
ENSG00000056972	0	1	0	UP	TRAF3IP2	TNP
ENSG00000059378	0	1	0	UP	PARP12	TNP
ENSG00000060138	0	1	0	UP	YBX3	TNP
ENSG00000060718	0	1	1	UP	COL11A1	TNP
ENSG00000064012	0	1	1	UP	CASP8	TNP
ENSG00000064270	0	1	1	UP	ATP2C2	TNP
ENSG00000064490	0	1	0	UP	RFXANK	TNP
ENSG00000064655	0	1	1	UP	EYA2	TNP
ENSG00000064961	0	1	1	UP	HMG20B	TNP
ENSG00000065328	0	1	1	UP	MCM10	TNP
ENSG00000065361	0	1	1	UP	ERBB3	TNP
ENSG00000065534	0	1	0	UP	MYLK	TNP
ENSG00000065717	0	1	0	UP	TLE2	TNP
ENSG00000066027	0	1	0	UP	PPP2R5A	TNP
ENSG00000066279	0	1	1	UP	ASPM	TNP
ENSG00000066468	0	1	1	UP	FGFR2	TNP
ENSG00000067066	0	1	0	UP	SP100	TNP
ENSG00000067182	0	1	0	UP	TNFRSF1A	TNP
ENSG00000068078	0	1	0	UP	FGFR3	TNP
ENSG00000068079	0	1	0	UP	IFI35	TNP
ENSG00000069869	0	1	1	UP	NEDD4	TNP
ENSG00000070159	0	1	0	UP	PTPN3	TNP
ENSG00000071967	0	1	0	UP	CYBRD1	TNP
ENSG00000072415	0	1	0	UP	MPP5	TNP
ENSG00000072571	0	1	0	UP	HMMR	TNP
ENSG00000072840	0	1	0	UP	EVC	TNP
ENSG00000073111	0	1	1	UP	MCM2	TNP
ENSG00000073712	0	1	0	UP	FERMT2	TNP
ENSG00000074219	0	1	0	UP	TEAD2	TNP
ENSG00000075142	0	1	0	UP	SRI	TNP
ENSG00000075218	0	1	1	UP	GTSE1	TNP
ENSG00000075275	0	1	0	UP	CELSR1	TNP
ENSG00000075643	0	1	0	UP	MOCOS	TNP
ENSG00000075702	0	1	0	UP	WDR62	TNP
ENSG00000075790	0	1	0	UP	BCAP29	TNP
ENSG00000076003	0	1	0	UP	MCM6	TNP
ENSG00000076382	0	1	0	UP	SPAG5	TNP
ENSG00000076555	0	1	0	UP	ACACB	TNP
ENSG00000077150	0	1	1	UP	NFKB2	TNP
ENSG00000077522	0	1	0	UP	ACTN2	TNP
ENSG00000077585	0	1	0	UP	GPR137B	TNP
ENSG00000077782	0	1	0	UP	FGFR1	TNP
ENSG00000078098	0	1	0	UP	FAP	TNP
ENSG00000078549	0	1	0	UP	ADCYAP1R1	TNP
ENSG00000078900	0	1	0	UP	TP73	TNP
ENSG00000079335	0	1	1	UP	CDC14A	TNP
ENSG00000079691	0	1	0	UP	CARMIL1	TNP
ENSG00000079819	0	1	1	UP	EPB41L2	TNP
ENSG00000080031	0	1	0	UP	PTPRH	TNP
ENSG00000080573	0	1	1	UP	COL5A3	TNP
ENSG00000080986	0	1	1	UP	NDC80	TNP
ENSG00000081059	0	1	0	UP	TCF7	TNP
ENSG00000081320	0	1	0	UP	STK17B	TNP
ENSG00000081913	0	1	1	UP	PHLPP1	TNP
ENSG00000082196	0	1	0	UP	C1QTNF3	TNP
ENSG00000084093	0	1	1	UP	REST	TNP
ENSG00000084636	0	1	1	UP	COL16A1	TNP
ENSG00000085840	0	1	0	UP	ORC1	TNP
ENSG00000085999	0	1	1	UP	RAD54L	TNP
ENSG00000087077	0	1	0	UP	TRIP6	TNP
ENSG00000087250	0	1	0	UP	MT3	TNP
ENSG00000087586	0	1	1	UP	AURKA	TNP
ENSG00000087884	0	1	0	UP	AAMDC	TNP
ENSG00000089006	0	1	0	UP	SNX5	TNP
ENSG00000089041	0	1	1	UP	P2RX7	TNP
ENSG00000089127	0	1	0	UP	OAS1	TNP
ENSG00000090554	0	1	0	UP	FLT3LG	TNP
ENSG00000091409	0	1	0	UP	ITGA6	TNP
ENSG00000091436	0	1	0	UP	MAP3K20	TNP
ENSG00000091651	0	1	0	UP	ORC6	TNP
ENSG00000092470	0	1	1	UP	WDR76	TNP
ENSG00000092531	0	1	1	UP	SNAP23	TNP
ENSG00000092621	0	1	0	UP	PHGDH	TNP
ENSG00000092758	0	1	1	UP	COL9A3	TNP
ENSG00000092853	0	1	1	UP	CLSPN	TNP
ENSG00000092969	0	1	1	UP	TGFB2	TNP
ENSG00000093009	0	1	1	UP	CDC45	TNP
ENSG00000094804	0	1	1	UP	CDC6	TNP
ENSG00000095303	0	1	0	UP	PTGS1	TNP
ENSG00000099260	0	1	0	UP	PALMD	TNP
ENSG00000099954	0	1	0	UP	CECR2	TNP
ENSG00000099958	0	1	0	UP	DERL3	TNP
ENSG00000099984	0	1	1	UP	GSTT2	TNP
ENSG00000099998	0	1	0	UP	GGT5	TNP
ENSG00000100060	0	1	0	UP	MFNG	TNP
ENSG00000100078	0	1	0	UP	PLA2G3	TNP
ENSG00000100095	0	1	0	UP	SEZ6L	TNP
ENSG00000100097	0	1	0	UP	LGALS1	TNP
ENSG00000100162	0	1	0	UP	CENPM	TNP
ENSG00000100196	0	1	0	UP	KDELR3	TNP
ENSG00000100285	0	1	0	UP	NEFH	TNP
ENSG00000100297	0	1	1	UP	MCM5	TNP
ENSG00000100427	0	1	0	UP	MLC1	TNP
ENSG00000100441	0	1	0	UP	KHNYN	TNP
ENSG00000100504	0	1	1	UP	PYGL	TNP
ENSG00000100767	0	1	0	UP	PAPLN	TNP
ENSG00000100884	0	1	0	UP	CPNE6	TNP
ENSG00000100979	0	1	0	UP	PLTP	TNP
ENSG00000101104	0	1	1	UP	PABPC1L	TNP
ENSG00000101144	0	1	1	UP	BMP7	TNP
ENSG00000101203	0	1	1	UP	COL20A1	TNP
ENSG00000101224	0	1	0	UP	CDC25B	TNP
ENSG00000101265	0	1	0	UP	RASSF2	TNP
ENSG00000101335	0	1	0	UP	MYL9	TNP
ENSG00000101439	0	1	1	UP	CST3	TNP
ENSG00000101447	0	1	1	UP	FAM83D	TNP
ENSG00000101542	0	1	0	UP	CDH20	TNP
ENSG00000101638	0	1	0	UP	ST8SIA5	TNP
ENSG00000101680	0	1	0	UP	LAMA1	TNP
ENSG00000101888	0	1	1	UP	NXT2	TNP
ENSG00000101938	0	1	0	UP	CHRDL1	TNP
ENSG00000102024	0	1	0	UP	PLS3	TNP
ENSG00000102158	0	1	1	UP	MAGT1	TNP
ENSG00000102195	0	1	0	UP	GPR50	TNP
ENSG00000102265	0	1	1	UP	TIMP1	TNP
ENSG00000102287	0	1	0	UP	GABRE	TNP
ENSG00000102362	0	1	0	UP	SYTL4	TNP
ENSG00000102384	0	1	1	UP	CENPI	TNP
ENSG00000102445	0	1	0	UP	RUBCNL	TNP
ENSG00000102699	0	1	1	UP	PARP4	TNP
ENSG00000102755	0	1	0	UP	FLT1	TNP
ENSG00000102760	0	1	1	UP	RGCC	TNP
ENSG00000102805	0	1	0	UP	CLN5	TNP
ENSG00000102934	0	1	1	UP	PLLP	TNP
ENSG00000103175	0	1	1	UP	WFDC1	TNP
ENSG00000103202	0	1	1	UP	NME4	TNP
ENSG00000103260	0	1	0	UP	METRN	TNP
ENSG00000103335	0	1	1	UP	PIEZO1	TNP
ENSG00000103485	0	1	0	UP	QPRT	TNP
ENSG00000103995	0	1	1	UP	CEP152	TNP
ENSG00000104067	0	1	0	UP	TJP1	TNP
ENSG00000104147	0	1	1	UP	OIP5	TNP
ENSG00000104267	0	1	1	UP	CA2	TNP
ENSG00000104375	0	1	0	UP	STK3	TNP
ENSG00000104415	0	1	0	UP	CCN4	TNP
ENSG00000104870	0	1	0	UP	FCGRT	TNP
ENSG00000104979	0	1	0	UP	C19orf53	TNP
ENSG00000105011	0	1	1	UP	ASF1B	TNP
ENSG00000105137	0	1	1	UP	SYDE1	TNP
ENSG00000105281	0	1	1	UP	SLC1A5	TNP
ENSG00000105287	0	1	0	UP	PRKD2	TNP
ENSG00000105329	0	1	0	UP	TGFB1	TNP
ENSG00000105355	0	1	1	UP	PLIN3	TNP
ENSG00000105722	0	1	0	UP	ERF	TNP
ENSG00000105854	0	1	1	UP	PON2	TNP
ENSG00000105855	0	1	1	UP	ITGB8	TNP
ENSG00000105856	0	1	0	UP	HBP1	TNP
ENSG00000105894	0	1	1	UP	PTN	TNP
ENSG00000105939	0	1	0	UP	ZC3HAV1	TNP
ENSG00000106025	0	1	0	UP	TSPAN12	TNP
ENSG00000106125	0	1	0	UP	MINDY4	TNP
ENSG00000106560	0	1	0	UP	GIMAP2	TNP
ENSG00000106853	0	1	0	UP	PTGR1	TNP
ENSG00000106948	0	1	0	UP	AKNA	TNP
ENSG00000106991	0	1	0	UP	ENG	TNP
ENSG00000107104	0	1	1	UP	KANK1	TNP
ENSG00000107438	0	1	0	UP	PDLIM1	TNP
ENSG00000107521	0	1	0	UP	HPS1	TNP
ENSG00000107623	0	1	0	UP	NA	TNP
ENSG00000107738	0	1	0	UP	VSIR	TNP
ENSG00000107960	0	1	0	UP	STN1	TNP
ENSG00000107984	0	1	0	UP	DKK1	TNP
ENSG00000108375	0	1	0	UP	RNF43	TNP
ENSG00000109063	0	1	0	UP	MYH3	TNP
ENSG00000109066	0	1	1	UP	TMEM104	TNP
ENSG00000109099	0	1	1	UP	PMP22	TNP
ENSG00000109107	0	1	0	UP	ALDOC	TNP
ENSG00000109458	0	1	1	UP	GAB1	TNP
ENSG00000109674	0	1	1	UP	NEIL3	TNP
ENSG00000109705	0	1	0	UP	NKX3-2	TNP
ENSG00000109846	0	1	0	UP	CRYAB	TNP
ENSG00000110057	0	1	1	UP	UNC93B1	TNP
ENSG00000110446	0	1	0	UP	SLC15A3	TNP
ENSG00000110492	0	1	0	UP	MDK	TNP
ENSG00000110876	0	1	0	UP	SELPLG	TNP
ENSG00000111058	0	1	1	UP	ACSS3	TNP
ENSG00000111087	0	1	0	UP	GLI1	TNP
ENSG00000111247	0	1	1	UP	RAD51AP1	TNP
ENSG00000111328	0	1	0	UP	CDK2AP1	TNP
ENSG00000111331	0	1	0	UP	OAS3	TNP
ENSG00000111335	0	1	0	UP	OAS2	TNP
ENSG00000111341	0	1	0	UP	MGP	TNP
ENSG00000111348	0	1	0	UP	ARHGDIB	TNP
ENSG00000111602	0	1	1	UP	TIMELESS	TNP
ENSG00000111665	0	1	1	UP	CDCA3	TNP
ENSG00000111713	0	1	0	UP	GYS2	TNP
ENSG00000111783	0	1	0	UP	RFX4	TNP
ENSG00000111801	0	1	0	UP	BTN3A3	TNP
ENSG00000111961	0	1	0	UP	SASH1	TNP
ENSG00000112029	0	1	0	UP	FBXO5	TNP
ENSG00000112280	0	1	1	UP	COL9A1	TNP
ENSG00000112312	0	1	0	UP	GMNN	TNP
ENSG00000112319	0	1	0	UP	EYA4	TNP
ENSG00000112343	0	1	0	UP	TRIM38	TNP
ENSG00000112414	0	1	0	UP	ADGRG6	TNP
ENSG00000112531	0	1	1	UP	QKI	TNP
ENSG00000112715	0	1	1	UP	VEGFA	TNP
ENSG00000112742	0	1	1	UP	TTK	TNP
ENSG00000112769	0	1	1	UP	LAMA4	TNP
ENSG00000112773	0	1	0	UP	TENT5A	TNP
ENSG00000112984	0	1	1	UP	KIF20A	TNP
ENSG00000113389	0	1	0	UP	NPR3	TNP
ENSG00000113504	0	1	0	UP	SLC12A7	TNP
ENSG00000113555	0	1	0	UP	PCDH12	TNP
ENSG00000113732	0	1	0	UP	ATP6V0E1	TNP
ENSG00000113739	0	1	1	UP	STC2	TNP
ENSG00000113810	0	1	1	UP	SMC4	TNP
ENSG00000114124	0	1	0	UP	GRK7	TNP
ENSG00000114166	0	1	1	UP	KAT2B	TNP
ENSG00000114200	0	1	0	UP	BCHE	TNP
ENSG00000114315	0	1	1	UP	HES1	TNP
ENSG00000114346	0	1	1	UP	ECT2	TNP
ENSG00000114790	0	1	1	UP	ARHGEF26	TNP
ENSG00000115163	0	1	0	UP	CENPA	TNP
ENSG00000115267	0	1	1	UP	IFIH1	TNP
ENSG00000115825	0	1	0	UP	PRKD3	TNP
ENSG00000115935	0	1	1	UP	WIPF1	TNP
ENSG00000116016	0	1	1	UP	EPAS1	TNP
ENSG00000116044	0	1	0	UP	NFE2L2	TNP
ENSG00000116096	0	1	0	UP	SPR	TNP
ENSG00000116132	0	1	1	UP	PRRX1	TNP
ENSG00000116194	0	1	0	UP	ANGPTL1	TNP
ENSG00000116478	0	1	1	UP	HDAC1	TNP
ENSG00000116761	0	1	1	UP	CTH	TNP
ENSG00000116774	0	1	0	UP	OLFML3	TNP
ENSG00000116791	0	1	0	UP	CRYZ	TNP
ENSG00000116962	0	1	1	UP	NID1	TNP
ENSG00000117594	0	1	1	UP	HSD11B1	TNP
ENSG00000117650	0	1	1	UP	NEK2	TNP
ENSG00000117707	0	1	1	UP	PROX1	TNP
ENSG00000117724	0	1	1	UP	CENPF	TNP
ENSG00000118193	0	1	1	UP	KIF14	TNP
ENSG00000118292	0	1	1	UP	C1orf54	TNP
ENSG00000118298	0	1	1	UP	CA14	TNP
ENSG00000118503	0	1	1	UP	TNFAIP3	TNP
ENSG00000118707	0	1	0	UP	TGIF2	TNP
ENSG00000119042	0	1	0	UP	SATB2	TNP
ENSG00000119138	0	1	0	UP	KLF9	TNP
ENSG00000119326	0	1	0	UP	CTNNAL1	TNP
ENSG00000119403	0	1	1	UP	PHF19	TNP
ENSG00000119686	0	1	0	UP	FLVCR2	TNP
ENSG00000119711	0	1	0	UP	ALDH6A1	TNP
ENSG00000119922	0	1	0	UP	IFIT2	TNP
ENSG00000119943	0	1	0	UP	PYROXD2	TNP
ENSG00000120049	0	1	0	UP	KCNIP2	TNP
ENSG00000120162	0	1	1	UP	MOB3B	TNP
ENSG00000120332	0	1	1	UP	TNN	TNP
ENSG00000120690	0	1	1	UP	ELF1	TNP
ENSG00000120738	0	1	1	UP	EGR1	TNP
ENSG00000120913	0	1	0	UP	PDLIM2	TNP
ENSG00000121060	0	1	0	UP	TRIM25	TNP
ENSG00000121068	0	1	1	UP	TBX2	TNP
ENSG00000121211	0	1	1	UP	MND1	TNP
ENSG00000121361	0	1	0	UP	KCNJ8	TNP
ENSG00000121570	0	1	0	UP	DPPA4	TNP
ENSG00000121621	0	1	1	UP	KIF18A	TNP
ENSG00000121900	0	1	0	UP	TMEM54	TNP
ENSG00000121957	0	1	0	UP	GPSM2	TNP
ENSG00000122679	0	1	0	UP	RAMP3	TNP
ENSG00000122877	0	1	1	UP	EGR2	TNP
ENSG00000122884	0	1	0	UP	P4HA1	TNP
ENSG00000122952	0	1	1	UP	ZWINT	TNP
ENSG00000123104	0	1	1	UP	ITPR2	TNP
ENSG00000123146	0	1	1	UP	ADGRE5	TNP
ENSG00000123219	0	1	1	UP	CENPK	TNP
ENSG00000123358	0	1	0	UP	NR4A1	TNP
ENSG00000123374	0	1	0	UP	CDK2	TNP
ENSG00000123485	0	1	1	UP	HJURP	TNP
ENSG00000123609	0	1	0	UP	NMI	TNP
ENSG00000123689	0	1	1	UP	G0S2	TNP
ENSG00000123975	0	1	0	UP	CKS2	TNP
ENSG00000124479	0	1	0	UP	NDP	TNP
ENSG00000124575	0	1	1	UP	HIST1H1D	TNP
ENSG00000124635	0	1	1	UP	HIST1H2BJ	TNP
ENSG00000124693	0	1	1	UP	NA	TNP
ENSG00000124772	0	1	0	UP	CPNE5	TNP
ENSG00000124782	0	1	0	UP	RREB1	TNP
ENSG00000125148	0	1	0	UP	MT2A	TNP
ENSG00000125434	0	1	1	UP	SLC25A35	TNP
ENSG00000125462	0	1	1	UP	C1orf61	TNP
ENSG00000125520	0	1	0	UP	SLC2A4RG	TNP
ENSG00000125844	0	1	1	UP	RRBP1	TNP
ENSG00000125879	0	1	0	UP	OTOR	TNP
ENSG00000126453	0	1	0	UP	BCL2L12	TNP
ENSG00000126458	0	1	0	UP	RRAS	TNP
ENSG00000126709	0	1	0	UP	IFI6	TNP
ENSG00000126785	0	1	1	UP	RHOJ	TNP
ENSG00000126787	0	1	1	UP	DLGAP5	TNP
ENSG00000126822	0	1	1	UP	PLEKHG3	TNP
ENSG00000126878	0	1	1	UP	AIF1L	TNP
ENSG00000127249	0	1	1	UP	ATP13A4	TNP
ENSG00000127325	0	1	0	UP	BEST3	TNP
ENSG00000127399	0	1	0	UP	LRRC61	TNP
ENSG00000127415	0	1	0	UP	IDUA	TNP
ENSG00000127472	0	1	1	UP	PLA2G5	TNP
ENSG00000127824	0	1	0	UP	TUBA4A	TNP
ENSG00000127920	0	1	0	UP	GNG11	TNP
ENSG00000128052	0	1	1	UP	KDR	TNP
ENSG00000128283	0	1	1	UP	CDC42EP1	TNP
ENSG00000128298	0	1	0	UP	BAIAP2L2	TNP
ENSG00000128335	0	1	0	UP	APOL2	TNP
ENSG00000128606	0	1	0	UP	LRRC17	TNP
ENSG00000128833	0	1	1	UP	MYO5C	TNP
ENSG00000129009	0	1	0	UP	ISLR	TNP
ENSG00000129116	0	1	1	UP	PALLD	TNP
ENSG00000129173	0	1	0	UP	E2F8	TNP
ENSG00000129270	0	1	1	UP	NA	TNP
ENSG00000129474	0	1	0	UP	AJUBA	TNP
ENSG00000129534	0	1	1	UP	MIS18BP1	TNP
ENSG00000129538	0	1	0	UP	RNASE1	TNP
ENSG00000129675	0	1	0	UP	ARHGEF6	TNP
ENSG00000130158	0	1	1	UP	DOCK6	TNP
ENSG00000130176	0	1	0	UP	CNN1	TNP
ENSG00000130303	0	1	1	UP	BST2	TNP
ENSG00000130413	0	1	0	UP	STK33	TNP
ENSG00000130702	0	1	1	UP	LAMA5	TNP
ENSG00000130958	0	1	0	UP	SLC35D2	TNP
ENSG00000131153	0	1	0	UP	GINS2	TNP
ENSG00000131351	0	1	0	UP	HAUS8	TNP
ENSG00000131747	0	1	1	UP	TOP2A	TNP
ENSG00000132109	0	1	0	UP	TRIM21	TNP
ENSG00000132122	0	1	1	UP	SPATA6	TNP
ENSG00000132164	0	1	1	UP	SLC6A11	TNP
ENSG00000132199	0	1	1	UP	ENOSF1	TNP
ENSG00000132256	0	1	0	UP	TRIM5	TNP
ENSG00000132386	0	1	0	UP	SERPINF1	TNP
ENSG00000132530	0	1	1	UP	XAF1	TNP
ENSG00000132561	0	1	1	UP	MATN2	TNP
ENSG00000132681	0	1	0	UP	ATP1A4	TNP
ENSG00000132688	0	1	1	UP	NES	TNP
ENSG00000132854	0	1	0	UP	KANK4	TNP
ENSG00000133121	0	1	0	UP	STARD13	TNP
ENSG00000133131	0	1	0	UP	MORC4	TNP
ENSG00000133195	0	1	0	UP	SLC39A11	TNP
ENSG00000133789	0	1	1	UP	SWAP70	TNP
ENSG00000134057	0	1	0	UP	CCNB1	TNP
ENSG00000134061	0	1	0	UP	CD180	TNP
ENSG00000134250	0	1	0	UP	NOTCH2	TNP
ENSG00000134389	0	1	1	UP	CFHR5	TNP
ENSG00000134569	0	1	0	UP	LRP4	TNP
ENSG00000134690	0	1	1	UP	CDCA8	TNP
ENSG00000134802	0	1	1	UP	SLC43A3	TNP
ENSG00000134954	0	1	1	UP	ETS1	TNP
ENSG00000135083	0	1	1	UP	CCNJL	TNP
ENSG00000135094	0	1	0	UP	SDS	TNP
ENSG00000135185	0	1	0	UP	TMEM243	TNP
ENSG00000135362	0	1	0	UP	PRR5L	TNP
ENSG00000135424	0	1	0	UP	ITGA7	TNP
ENSG00000135451	0	1	1	UP	TROAP	TNP
ENSG00000135476	0	1	1	UP	ESPL1	TNP
ENSG00000135540	0	1	1	UP	NHSL1	TNP
ENSG00000135547	0	1	0	UP	HEY2	TNP
ENSG00000135678	0	1	1	UP	CPM	TNP
ENSG00000135821	0	1	1	UP	GLUL	TNP
ENSG00000135862	0	1	0	UP	LAMC1	TNP
ENSG00000135899	0	1	1	UP	SP110	TNP
ENSG00000135905	0	1	1	UP	DOCK10	TNP
ENSG00000135919	0	1	1	UP	SERPINE2	TNP
ENSG00000136108	0	1	0	UP	CKAP2	TNP
ENSG00000136122	0	1	1	UP	BORA	TNP
ENSG00000136147	0	1	0	UP	PHF11	TNP
ENSG00000136235	0	1	0	UP	GPNMB	TNP
ENSG00000136297	0	1	1	UP	MMD2	TNP
ENSG00000136492	0	1	1	UP	BRIP1	TNP
ENSG00000136518	0	1	1	UP	ACTL6A	TNP
ENSG00000136824	0	1	0	UP	SMC2	TNP
ENSG00000136869	0	1	0	UP	TLR4	TNP
ENSG00000136938	0	1	1	UP	ANP32B	TNP
ENSG00000137033	0	1	0	UP	IL33	TNP
ENSG00000137076	0	1	1	UP	TLN1	TNP
ENSG00000137198	0	1	0	UP	GMPR	TNP
ENSG00000137259	0	1	0	UP	NA	TNP
ENSG00000137269	0	1	1	UP	LRRC1	TNP
ENSG00000137273	0	1	0	UP	FOXF2	TNP
ENSG00000137404	0	1	1	UP	NRM	TNP
ENSG00000137561	0	1	0	UP	TTPA	TNP
ENSG00000137628	0	1	0	UP	DDX60	TNP
ENSG00000137693	0	1	0	UP	YAP1	TNP
ENSG00000137752	0	1	1	UP	CASP1	TNP
ENSG00000137807	0	1	1	UP	KIF23	TNP
ENSG00000137809	0	1	0	UP	ITGA11	TNP
ENSG00000137812	0	1	1	UP	KNL1	TNP
ENSG00000137831	0	1	1	UP	UACA	TNP
ENSG00000137834	0	1	0	UP	SMAD6	TNP
ENSG00000137959	0	1	0	UP	IFI44L	TNP
ENSG00000137965	0	1	1	UP	IFI44	TNP
ENSG00000138029	0	1	0	UP	HADHB	TNP
ENSG00000138061	0	1	0	UP	CYP1B1	TNP
ENSG00000138080	0	1	0	UP	EMILIN1	TNP
ENSG00000138182	0	1	1	UP	KIF20B	TNP
ENSG00000138185	0	1	0	UP	ENTPD1	TNP
ENSG00000138356	0	1	0	UP	AOX1	TNP
ENSG00000138376	0	1	0	UP	BARD1	TNP
ENSG00000138413	0	1	1	UP	IDH1	TNP
ENSG00000138448	0	1	0	UP	ITGAV	TNP
ENSG00000138496	0	1	1	UP	PARP9	TNP
ENSG00000138642	0	1	0	UP	HERC6	TNP
ENSG00000138646	0	1	0	UP	HERC5	TNP
ENSG00000138778	0	1	1	UP	CENPE	TNP
ENSG00000138829	0	1	1	UP	FBN2	TNP
ENSG00000139144	0	1	0	UP	PIK3C2G	TNP
ENSG00000139155	0	1	1	UP	SLCO1C1	TNP
ENSG00000139350	0	1	0	UP	NEDD1	TNP
ENSG00000139352	0	1	1	UP	ASCL1	TNP
ENSG00000139354	0	1	1	UP	GAS2L3	TNP
ENSG00000139410	0	1	0	UP	SDSL	TNP
ENSG00000139445	0	1	0	UP	FOXN4	TNP
ENSG00000139618	0	1	1	UP	BRCA2	TNP
ENSG00000139629	0	1	1	UP	GALNT6	TNP
ENSG00000139734	0	1	1	UP	DIAPH3	TNP
ENSG00000139921	0	1	0	UP	TMX1	TNP
ENSG00000140262	0	1	1	UP	TCF12	TNP
ENSG00000140451	0	1	1	UP	PIF1	TNP
ENSG00000140497	0	1	1	UP	SCAMP2	TNP
ENSG00000140522	0	1	0	UP	RLBP1	TNP
ENSG00000140525	0	1	1	UP	FANCI	TNP
ENSG00000140534	0	1	1	UP	TICRR	TNP
ENSG00000140545	0	1	1	UP	MFGE8	TNP
ENSG00000140807	0	1	1	UP	NKD1	TNP
ENSG00000140832	0	1	0	UP	MARVELD3	TNP
ENSG00000140931	0	1	1	UP	CMTM3	TNP
ENSG00000141401	0	1	0	UP	IMPA2	TNP
ENSG00000141540	0	1	1	UP	TTYH2	TNP
ENSG00000141736	0	1	1	UP	ERBB2	TNP
ENSG00000141756	0	1	1	UP	FKBP10	TNP
ENSG00000141905	0	1	0	UP	NFIC	TNP
ENSG00000142182	0	1	0	UP	DNMT3L	TNP
ENSG00000142611	0	1	1	UP	PRDM16	TNP
ENSG00000142627	0	1	1	UP	EPHA2	TNP
ENSG00000142634	0	1	0	UP	EFHD2	TNP
ENSG00000142694	0	1	0	UP	EVA1B	TNP
ENSG00000142731	0	1	1	UP	PLK4	TNP
ENSG00000142733	0	1	0	UP	MAP3K6	TNP
ENSG00000142871	0	1	1	UP	CCN1	TNP
ENSG00000142961	0	1	1	UP	MOB3C	TNP
ENSG00000143228	0	1	0	UP	NUF2	TNP
ENSG00000143248	0	1	0	UP	RGS5	TNP
ENSG00000143401	0	1	0	UP	ANP32E	TNP
ENSG00000143416	0	1	0	UP	SELENBP1	TNP
ENSG00000143466	0	1	0	UP	NA	TNP
ENSG00000143476	0	1	1	UP	DTL	TNP
ENSG00000143507	0	1	0	UP	DUSP10	TNP
ENSG00000143545	0	1	1	UP	RAB13	TNP
ENSG00000143772	0	1	0	UP	ITPKB	TNP
ENSG00000143842	0	1	1	UP	SOX13	TNP
ENSG00000143891	0	1	1	UP	GALM	TNP
ENSG00000144040	0	1	1	UP	SFXN5	TNP
ENSG00000144182	0	1	0	UP	LIPT1	TNP
ENSG00000144354	0	1	1	UP	CDCA7	TNP
ENSG00000144452	0	1	0	UP	ABCA12	TNP
ENSG00000144554	0	1	1	UP	FANCD2	TNP
ENSG00000144579	0	1	0	UP	CTDSP1	TNP
ENSG00000144824	0	1	0	UP	PHLDB2	TNP
ENSG00000144891	0	1	0	UP	AGTR1	TNP
ENSG00000145386	0	1	1	UP	CCNA2	TNP
ENSG00000145555	0	1	0	UP	MYO10	TNP
ENSG00000145623	0	1	0	UP	OSMR	TNP
ENSG00000145703	0	1	1	UP	IQGAP2	TNP
ENSG00000145721	0	1	0	UP	LIX1	TNP
ENSG00000145794	0	1	0	UP	MEGF10	TNP
ENSG00000145936	0	1	0	UP	KCNMB1	TNP
ENSG00000146410	0	1	0	UP	MTFR2	TNP
ENSG00000146592	0	1	1	UP	CREB5	TNP
ENSG00000146648	0	1	1	UP	EGFR	TNP
ENSG00000146670	0	1	0	UP	CDCA5	TNP
ENSG00000146910	0	1	0	UP	CNPY1	TNP
ENSG00000147041	0	1	0	UP	SYTL5	TNP
ENSG00000147119	0	1	0	UP	CHST7	TNP
ENSG00000147459	0	1	1	UP	DOCK5	TNP
ENSG00000147509	0	1	0	UP	RGS20	TNP
ENSG00000147536	0	1	1	UP	GINS4	TNP
ENSG00000148082	0	1	0	UP	SHC3	TNP
ENSG00000148175	0	1	0	UP	STOM	TNP
ENSG00000148516	0	1	1	UP	ZEB1	TNP
ENSG00000148702	0	1	1	UP	HABP2	TNP
ENSG00000148773	0	1	1	UP	MKI67	TNP
ENSG00000148841	0	1	0	UP	ITPRIP	TNP
ENSG00000148926	0	1	1	UP	ADM	TNP
ENSG00000149212	0	1	0	UP	SESN3	TNP
ENSG00000149499	0	1	0	UP	EML3	TNP
ENSG00000149548	0	1	0	UP	CCDC15	TNP
ENSG00000149554	0	1	1	UP	CHEK1	TNP
ENSG00000149636	0	1	0	UP	DSN1	TNP
ENSG00000150093	0	1	1	UP	ITGB1	TNP
ENSG00000150244	0	1	0	UP	TRIM48	TNP
ENSG00000150722	0	1	0	UP	PPP1R1C	TNP
ENSG00000150760	0	1	1	UP	DOCK1	TNP
ENSG00000150893	0	1	1	UP	FREM2	TNP
ENSG00000150977	0	1	0	UP	RILPL2	TNP
ENSG00000151503	0	1	1	UP	NCAPD3	TNP
ENSG00000151702	0	1	0	UP	FLI1	TNP
ENSG00000151725	0	1	1	UP	CENPU	TNP
ENSG00000151929	0	1	0	UP	BAG3	TNP
ENSG00000152049	0	1	0	UP	KCNE4	TNP
ENSG00000152253	0	1	1	UP	SPC25	TNP
ENSG00000152284	0	1	1	UP	TCF7L1	TNP
ENSG00000152518	0	1	1	UP	ZFP36L2	TNP
ENSG00000152527	0	1	1	UP	PLEKHH2	TNP
ENSG00000152558	0	1	1	UP	TMEM123	TNP
ENSG00000152583	0	1	0	UP	SPARCL1	TNP
ENSG00000152661	0	1	0	UP	GJA1	TNP
ENSG00000152818	0	1	0	UP	UTRN	TNP
ENSG00000153044	0	1	1	UP	CENPH	TNP
ENSG00000153113	0	1	0	UP	CAST	TNP
ENSG00000153179	0	1	0	UP	RASSF3	TNP
ENSG00000153208	0	1	1	UP	MERTK	TNP
ENSG00000153446	0	1	0	UP	C16orf89	TNP
ENSG00000153551	0	1	0	UP	CMTM7	TNP
ENSG00000153930	0	1	0	UP	ANKFN1	TNP
ENSG00000154102	0	1	0	UP	C16orf74	TNP
ENSG00000154133	0	1	1	UP	ROBO4	TNP
ENSG00000154493	0	1	1	UP	C10orf90	TNP
ENSG00000154553	0	1	0	UP	PDLIM3	TNP
ENSG00000154721	0	1	1	UP	JAM2	TNP
ENSG00000154760	0	1	0	UP	SLFN13	TNP
ENSG00000154920	0	1	1	UP	EME1	TNP
ENSG00000154930	0	1	1	UP	ACSS1	TNP
ENSG00000155254	0	1	1	UP	MARVELD1	TNP
ENSG00000155363	0	1	1	UP	MOV10	TNP
ENSG00000155366	0	1	0	UP	RHOC	TNP
ENSG00000155368	0	1	1	UP	DBI	TNP
ENSG00000156006	0	1	0	UP	NAT2	TNP
ENSG00000156162	0	1	0	UP	DPY19L4	TNP
ENSG00000156802	0	1	0	UP	ATAD2	TNP
ENSG00000156970	0	1	1	UP	BUB1B	TNP
ENSG00000157110	0	1	1	UP	RBPMS	TNP
ENSG00000157184	0	1	1	UP	CPT2	TNP
ENSG00000157456	0	1	1	UP	CCNB2	TNP
ENSG00000157483	0	1	0	UP	MYO1E	TNP
ENSG00000157510	0	1	0	UP	AFAP1L1	TNP
ENSG00000157613	0	1	0	UP	CREB3L1	TNP
ENSG00000158201	0	1	0	UP	ABHD3	TNP
ENSG00000158270	0	1	0	UP	COLEC12	TNP
ENSG00000158402	0	1	0	UP	CDC25C	TNP
ENSG00000158406	0	1	1	UP	HIST1H4H	TNP
ENSG00000159167	0	1	0	UP	STC1	TNP
ENSG00000159216	0	1	1	UP	RUNX1	TNP
ENSG00000159231	0	1	0	UP	CBR3	TNP
ENSG00000159658	0	1	0	UP	EFCAB14	TNP
ENSG00000160219	0	1	1	UP	GAB3	TNP
ENSG00000160307	0	1	0	UP	S100B	TNP
ENSG00000160447	0	1	0	UP	PKN3	TNP
ENSG00000160606	0	1	1	UP	TLCD1	TNP
ENSG00000160678	0	1	0	UP	S100A1	TNP
ENSG00000160781	0	1	0	UP	PAQR6	TNP
ENSG00000160949	0	1	0	UP	TONSL	TNP
ENSG00000161638	0	1	1	UP	ITGA5	TNP
ENSG00000161800	0	1	0	UP	RACGAP1	TNP
ENSG00000161847	0	1	1	UP	RAVER1	TNP
ENSG00000161888	0	1	0	UP	SPC24	TNP
ENSG00000161921	0	1	0	UP	CXCL16	TNP
ENSG00000162148	0	1	0	UP	PPP1R32	TNP
ENSG00000162407	0	1	1	UP	PLPP3	TNP
ENSG00000162526	0	1	0	UP	TSSK3	TNP
ENSG00000162599	0	1	0	UP	NFIA	TNP
ENSG00000162618	0	1	0	UP	ADGRL4	TNP
ENSG00000162627	0	1	0	UP	SNX7	TNP
ENSG00000162641	0	1	0	UP	AKNAD1	TNP
ENSG00000162944	0	1	0	UP	RFTN2	TNP
ENSG00000162946	0	1	1	UP	DISC1	TNP
ENSG00000162998	0	1	0	UP	FRZB	TNP
ENSG00000163009	0	1	0	UP	NA	TNP
ENSG00000163083	0	1	0	UP	INHBB	TNP
ENSG00000163110	0	1	0	UP	PDLIM5	TNP
ENSG00000163362	0	1	1	UP	INAVA	TNP
ENSG00000163386	0	1	1	UP	NA	TNP
ENSG00000163406	0	1	0	UP	SLC15A2	TNP
ENSG00000163431	0	1	0	UP	LMOD1	TNP
ENSG00000163492	0	1	0	UP	CCDC141	TNP
ENSG00000163520	0	1	1	UP	FBLN2	TNP
ENSG00000163530	0	1	0	UP	DPPA2	TNP
ENSG00000163535	0	1	1	UP	SGO2	TNP
ENSG00000163629	0	1	0	UP	PTPN13	TNP
ENSG00000163702	0	1	0	UP	IL17RC	TNP
ENSG00000163808	0	1	1	UP	KIF15	TNP
ENSG00000163820	0	1	0	UP	FYCO1	TNP
ENSG00000163840	0	1	1	UP	DTX3L	TNP
ENSG00000163884	0	1	0	UP	KLF15	TNP
ENSG00000163898	0	1	0	UP	LIPH	TNP
ENSG00000163909	0	1	0	UP	HEYL	TNP
ENSG00000163975	0	1	0	UP	MELTF	TNP
ENSG00000164087	0	1	0	UP	POC1A	TNP
ENSG00000164106	0	1	1	UP	SCRG1	TNP
ENSG00000164109	0	1	0	UP	MAD2L1	TNP
ENSG00000164111	0	1	1	UP	ANXA5	TNP
ENSG00000164188	0	1	0	UP	RANBP3L	TNP
ENSG00000164294	0	1	1	UP	GPX8	TNP
ENSG00000164308	0	1	0	UP	ERAP2	TNP
ENSG00000164402	0	1	0	UP	SEPTIN8	TNP
ENSG00000164440	0	1	0	UP	TXLNB	TNP
ENSG00000164543	0	1	1	UP	STK17A	TNP
ENSG00000164574	0	1	1	UP	GALNT10	TNP
ENSG00000164651	0	1	0	UP	SP8	TNP
ENSG00000164749	0	1	0	UP	HNF4G	TNP
ENSG00000164761	0	1	0	UP	TNFRSF11B	TNP
ENSG00000164946	0	1	0	UP	FREM1	TNP
ENSG00000165071	0	1	0	UP	TMEM71	TNP
ENSG00000165091	0	1	0	UP	TMC1	TNP
ENSG00000165105	0	1	1	UP	RASEF	TNP
ENSG00000165244	0	1	0	UP	ZNF367	TNP
ENSG00000165304	0	1	1	UP	MELK	TNP
ENSG00000165458	0	1	1	UP	INPPL1	TNP
ENSG00000165476	0	1	1	UP	REEP3	TNP
ENSG00000165478	0	1	1	UP	HEPACAM	TNP
ENSG00000165480	0	1	1	UP	SKA3	TNP
ENSG00000165490	0	1	1	UP	DDIAS	TNP
ENSG00000165801	0	1	0	UP	ARHGEF40	TNP
ENSG00000165806	0	1	0	UP	CASP7	TNP
ENSG00000165891	0	1	1	UP	E2F7	TNP
ENSG00000165912	0	1	0	UP	PACSIN3	TNP
ENSG00000166033	0	1	1	UP	HTRA1	TNP
ENSG00000166091	0	1	1	UP	CMTM5	TNP
ENSG00000166130	0	1	1	UP	IKBIP	TNP
ENSG00000166262	0	1	0	UP	FAM227B	TNP
ENSG00000166292	0	1	1	UP	TMEM100	TNP
ENSG00000166340	0	1	0	UP	TPP1	TNP
ENSG00000166451	0	1	0	UP	CENPN	TNP
ENSG00000166483	0	1	1	UP	WEE1	TNP
ENSG00000166535	0	1	0	UP	A2ML1	TNP
ENSG00000166578	0	1	0	UP	IQCD	TNP
ENSG00000166682	0	1	0	UP	TMPRSS5	TNP
ENSG00000166801	0	1	1	UP	FAM111A	TNP
ENSG00000166803	0	1	1	UP	PCLAF	TNP
ENSG00000166816	0	1	0	UP	LDHD	TNP
ENSG00000166831	0	1	1	UP	RBPMS2	TNP
ENSG00000166851	0	1	1	UP	PLK1	TNP
ENSG00000166881	0	1	1	UP	NEMP1	TNP
ENSG00000166912	0	1	1	UP	MTMR10	TNP
ENSG00000166925	0	1	0	UP	TSC22D4	TNP
ENSG00000166949	0	1	1	UP	SMAD3	TNP
ENSG00000166987	0	1	0	UP	MBD6	TNP
ENSG00000167107	0	1	1	UP	ACSF2	TNP
ENSG00000167513	0	1	0	UP	CDT1	TNP
ENSG00000167543	0	1	0	UP	TP53I13	TNP
ENSG00000167600	0	1	0	UP	CYP2S1	TNP
ENSG00000167601	0	1	1	UP	AXL	TNP
ENSG00000167701	0	1	0	UP	GPT	TNP
ENSG00000167799	0	1	0	UP	NUDT8	TNP
ENSG00000167900	0	1	1	UP	TK1	TNP
ENSG00000167969	0	1	0	UP	ECI1	TNP
ENSG00000168062	0	1	0	UP	BATF2	TNP
ENSG00000168079	0	1	0	UP	SCARA5	TNP
ENSG00000168242	0	1	1	UP	NA	TNP
ENSG00000168306	0	1	1	UP	ACOX2	TNP
ENSG00000168310	0	1	0	UP	IRF2	TNP
ENSG00000168385	0	1	0	UP	SEPTIN2	TNP
ENSG00000168394	0	1	0	UP	TAP1	TNP
ENSG00000168454	0	1	1	UP	TXNDC2	TNP
ENSG00000168476	0	1	1	UP	REEP4	TNP
ENSG00000168487	0	1	1	UP	BMP1	TNP
ENSG00000168505	0	1	0	UP	GBX2	TNP
ENSG00000168792	0	1	0	UP	ABHD15	TNP
ENSG00000168938	0	1	1	UP	PPIC	TNP
ENSG00000168961	0	1	1	UP	LGALS9	TNP
ENSG00000168994	0	1	1	UP	PXDC1	TNP
ENSG00000169085	0	1	0	UP	VXN	TNP
ENSG00000169291	0	1	0	UP	SHE	TNP
ENSG00000169436	0	1	1	UP	COL22A1	TNP
ENSG00000169504	0	1	1	UP	CLIC4	TNP
ENSG00000169562	0	1	1	UP	GJB1	TNP
ENSG00000169604	0	1	0	UP	ANTXR1	TNP
ENSG00000169607	0	1	1	UP	CKAP2L	TNP
ENSG00000169679	0	1	1	UP	BUB1	TNP
ENSG00000169871	0	1	0	UP	TRIM56	TNP
ENSG00000169908	0	1	0	UP	TM4SF1	TNP
ENSG00000170075	0	1	1	UP	GPR37L1	TNP
ENSG00000170231	0	1	0	UP	FABP6	TNP
ENSG00000170271	0	1	1	UP	FAXDC2	TNP
ENSG00000170312	0	1	1	UP	CDK1	TNP
ENSG00000170469	0	1	0	UP	SPATA24	TNP
ENSG00000171227	0	1	0	UP	TMEM37	TNP
ENSG00000171320	0	1	1	UP	ESCO2	TNP
ENSG00000171428	0	1	1	UP	NAT1	TNP
ENSG00000171475	0	1	0	UP	WIPF2	TNP
ENSG00000171476	0	1	0	UP	HOPX	TNP
ENSG00000171729	0	1	1	UP	TMEM51	TNP
ENSG00000171766	0	1	0	UP	GATM	TNP
ENSG00000171956	0	1	0	UP	FOXB1	TNP
ENSG00000172037	0	1	1	UP	LAMB2	TNP
ENSG00000172123	0	1	0	UP	SLFN12	TNP
ENSG00000172164	0	1	0	UP	SNTB1	TNP
ENSG00000172167	0	1	0	UP	MTBP	TNP
ENSG00000172216	0	1	0	UP	CEBPB	TNP
ENSG00000172340	0	1	1	UP	SUCLG2	TNP
ENSG00000172380	0	1	0	UP	GNG12	TNP
ENSG00000172572	0	1	0	UP	PDE3A	TNP
ENSG00000172575	0	1	0	UP	RASGRP1	TNP
ENSG00000172638	0	1	0	UP	EFEMP2	TNP
ENSG00000172794	0	1	0	UP	RAB37	TNP
ENSG00000173077	0	1	0	UP	2020-12-01	TNP
ENSG00000173193	0	1	0	UP	PARP14	TNP
ENSG00000173207	0	1	1	UP	CKS1B	TNP
ENSG00000173517	0	1	0	UP	PEAK1	TNP
ENSG00000173546	0	1	1	UP	CSPG4	TNP
ENSG00000173548	0	1	1	UP	SNX33	TNP
ENSG00000173588	0	1	0	UP	CEP83	TNP
ENSG00000173662	0	1	0	UP	TAS1R1	TNP
ENSG00000173673	0	1	0	UP	HES3	TNP
ENSG00000173706	0	1	1	UP	HEG1	TNP
ENSG00000173821	0	1	0	UP	RNF213	TNP
ENSG00000174021	0	1	1	UP	GNG5	TNP
ENSG00000174371	0	1	1	UP	EXO1	TNP
ENSG00000174640	0	1	0	UP	SLCO2A1	TNP
ENSG00000174807	0	1	1	UP	CD248	TNP
ENSG00000175063	0	1	1	UP	UBE2C	TNP
ENSG00000175305	0	1	1	UP	CCNE2	TNP
ENSG00000175567	0	1	1	UP	UCP2	TNP
ENSG00000175643	0	1	0	UP	RMI2	TNP
ENSG00000175895	0	1	0	UP	PLEKHF2	TNP
ENSG00000176014	0	1	1	UP	TUBB6	TNP
ENSG00000176046	0	1	0	UP	NUPR1	TNP
ENSG00000176105	0	1	0	UP	YES1	TNP
ENSG00000176124	0	1	1	UP	DLEU1	TNP
ENSG00000176244	0	1	0	UP	ACBD7	TNP
ENSG00000176381	0	1	1	UP	PRR18	TNP
ENSG00000176834	0	1	0	UP	VSIG10	TNP
ENSG00000176890	0	1	1	UP	TYMS	TNP
ENSG00000176907	0	1	0	UP	TCIM	TNP
ENSG00000177045	0	1	0	UP	SIX5	TNP
ENSG00000177119	0	1	1	UP	ANO6	TNP
ENSG00000177133	0	1	1	UP	PRDM16-DT	TNP
ENSG00000177337	0	1	1	UP	NA	TNP
ENSG00000177409	0	1	1	UP	SAMD9L	TNP
ENSG00000177602	0	1	1	UP	HASPIN	TNP
ENSG00000178075	0	1	1	UP	GRAMD1C	TNP
ENSG00000178297	0	1	0	UP	TMPRSS9	TNP
ENSG00000178445	0	1	1	UP	GLDC	TNP
ENSG00000178537	0	1	1	UP	SLC25A20	TNP
ENSG00000178573	0	1	1	UP	MAF	TNP
ENSG00000178752	0	1	0	UP	ERFE	TNP
ENSG00000178860	0	1	0	UP	MSC	TNP
ENSG00000178878	0	1	0	UP	APOLD1	TNP
ENSG00000178999	0	1	0	UP	AURKB	TNP
ENSG00000179241	0	1	1	UP	LDLRAD3	TNP
ENSG00000179627	0	1	1	UP	ZBTB42	TNP
ENSG00000179761	0	1	0	UP	PIPOX	TNP
ENSG00000180596	0	1	0	UP	HIST1H2BC	TNP
ENSG00000180801	0	1	1	UP	ARSJ	TNP
ENSG00000181381	0	1	0	UP	DDX60L	TNP
ENSG00000181449	0	1	1	UP	SOX2	TNP
ENSG00000182185	0	1	0	UP	RAD51B	TNP
ENSG00000182199	0	1	0	UP	SHMT2	TNP
ENSG00000182511	0	1	0	UP	FES	TNP
ENSG00000182572	0	1	1	UP	NA	TNP
ENSG00000182611	0	1	1	UP	NA	TNP
ENSG00000182704	0	1	1	UP	TSKU	TNP
ENSG00000182795	0	1	0	UP	C1orf116	TNP
ENSG00000182902	0	1	0	UP	SLC25A18	TNP
ENSG00000182968	0	1	1	UP	SOX1	TNP
ENSG00000183091	0	1	1	UP	NEB	TNP
ENSG00000183347	0	1	0	UP	GBP6	TNP
ENSG00000183401	0	1	1	UP	CCDC159	TNP
ENSG00000183578	0	1	0	UP	TNFAIP8L3	TNP
ENSG00000183580	0	1	0	UP	FBXL7	TNP
ENSG00000183598	0	1	0	UP	HIST2H3D	TNP
ENSG00000183763	0	1	1	UP	TRAIP	TNP
ENSG00000183765	0	1	0	UP	CHEK2	TNP
ENSG00000183798	0	1	1	UP	EMILIN3	TNP
ENSG00000183856	0	1	1	UP	IQGAP3	TNP
ENSG00000184113	0	1	0	UP	CLDN5	TNP
ENSG00000184232	0	1	1	UP	OAF	TNP
ENSG00000184270	0	1	0	UP	HIST2H2AB	TNP
ENSG00000184357	0	1	1	UP	HIST1H1B	TNP
ENSG00000184445	0	1	0	UP	KNTC1	TNP
ENSG00000184635	0	1	1	UP	ZNF93	TNP
ENSG00000184661	0	1	1	UP	CDCA2	TNP
ENSG00000184678	0	1	1	UP	HIST2H2BE	TNP
ENSG00000184825	0	1	1	UP	NA	TNP
ENSG00000185130	0	1	1	UP	HIST1H2BL	TNP
ENSG00000185404	0	1	0	UP	SP140L	TNP
ENSG00000185432	0	1	0	UP	METTL7A	TNP
ENSG00000185591	0	1	0	UP	SP1	TNP
ENSG00000185610	0	1	1	UP	DBX2	TNP
ENSG00000185697	0	1	1	UP	MYBL1	TNP
ENSG00000185739	0	1	0	UP	SRL	TNP
ENSG00000185745	0	1	0	UP	IFIT1	TNP
ENSG00000185985	0	1	1	UP	SLITRK2	TNP
ENSG00000186088	0	1	0	UP	GSAP	TNP
ENSG00000186132	0	1	1	UP	C2orf76	TNP
ENSG00000186185	0	1	1	UP	KIF18B	TNP
ENSG00000186340	0	1	0	UP	THBS2	TNP
ENSG00000186470	0	1	0	UP	BTN3A2	TNP
ENSG00000186638	0	1	0	UP	KIF24	TNP
ENSG00000186815	0	1	0	UP	TPCN1	TNP
ENSG00000186871	0	1	0	UP	ERCC6L	TNP
ENSG00000186951	0	1	0	UP	PPARA	TNP
ENSG00000187079	0	1	0	UP	TEAD1	TNP
ENSG00000187091	0	1	0	UP	PLCD1	TNP
ENSG00000187098	0	1	1	UP	MITF	TNP
ENSG00000187193	0	1	0	UP	MT1X	TNP
ENSG00000187244	0	1	1	UP	BCAM	TNP
ENSG00000187546	0	1	0	UP	AGMO	TNP
ENSG00000187554	0	1	0	UP	TLR5	TNP
ENSG00000187773	0	1	1	UP	DIPK1C	TNP
ENSG00000187800	0	1	0	UP	PEAR1	TNP
ENSG00000187837	0	1	0	UP	HIST1H1C	TNP
ENSG00000187951	0	1	1	UP	LOC100288637	TNP
ENSG00000187955	0	1	0	UP	COL14A1	TNP
ENSG00000188153	0	1	1	UP	COL4A5	TNP
ENSG00000188313	0	1	0	UP	PLSCR1	TNP
ENSG00000188549	0	1	1	UP	CCDC9B	TNP
ENSG00000188643	0	1	0	UP	S100A16	TNP
ENSG00000188888	0	1	0	UP	NA	TNP
ENSG00000189057	0	1	1	UP	FAM111B	TNP
ENSG00000189058	0	1	1	UP	APOD	TNP
ENSG00000189120	0	1	0	UP	SP6	TNP
ENSG00000189171	0	1	0	UP	S100A13	TNP
ENSG00000189362	0	1	0	UP	NEMP2	TNP
ENSG00000196155	0	1	0	UP	PLEKHG4	TNP
ENSG00000196169	0	1	1	UP	KIF19	TNP
ENSG00000196176	0	1	0	UP	NA	TNP
ENSG00000196187	0	1	1	UP	TMEM63A	TNP
ENSG00000196331	0	1	1	UP	NA	TNP
ENSG00000196374	0	1	1	UP	NA	TNP
ENSG00000196411	0	1	1	UP	EPHB4	TNP
ENSG00000196517	0	1	1	UP	SLC6A9	TNP
ENSG00000196584	0	1	1	UP	XRCC2	TNP
ENSG00000196604	0	1	0	UP	POTEF	TNP
ENSG00000196739	0	1	1	UP	COL27A1	TNP
ENSG00000196747	0	1	1	UP	HIST1H2AI	TNP
ENSG00000196787	0	1	1	UP	HIST1H2AG	TNP
ENSG00000196839	0	1	1	UP	ADA	TNP
ENSG00000196923	0	1	1	UP	PDLIM7	TNP
ENSG00000196924	0	1	1	UP	FLNA	TNP
ENSG00000196954	0	1	0	UP	CASP4	TNP
ENSG00000196966	0	1	1	UP	NA	TNP
ENSG00000197043	0	1	0	UP	ANXA6	TNP
ENSG00000197153	0	1	1	UP	HIST1H3J	TNP
ENSG00000197177	0	1	0	UP	ADGRA1	TNP
ENSG00000197256	0	1	0	UP	KANK2	TNP
ENSG00000197355	0	1	0	UP	UAP1L1	TNP
ENSG00000197409	0	1	1	UP	HIST1H3D	TNP
ENSG00000197415	0	1	0	UP	VEPH1	TNP
ENSG00000197459	0	1	1	UP	NA	TNP
ENSG00000197635	0	1	0	UP	DPP4	TNP
ENSG00000197697	0	1	0	UP	NA	TNP
ENSG00000197712	0	1	0	UP	FAM114A1	TNP
ENSG00000197852	0	1	1	UP	INKA2	TNP
ENSG00000197903	0	1	1	UP	HIST1H2BK	TNP
ENSG00000197977	0	1	1	UP	ELOVL2	TNP
ENSG00000198075	0	1	0	UP	SULT1C4	TNP
ENSG00000198157	0	1	1	UP	HMGN5	TNP
ENSG00000198374	0	1	1	UP	NA	TNP
ENSG00000198417	0	1	0	UP	MT1F	TNP
ENSG00000198558	0	1	1	UP	NA	TNP
ENSG00000198576	0	1	1	UP	ARC	TNP
ENSG00000198604	0	1	1	UP	BAZ1A	TNP
ENSG00000198682	0	1	1	UP	PAPSS2	TNP
ENSG00000198712	0	1	0	UP	COX2	TNP
ENSG00000198719	0	1	1	UP	DLL1	TNP
ENSG00000198721	0	1	1	UP	ECI2	TNP
ENSG00000198753	0	1	0	UP	PLXNB3	TNP
ENSG00000198805	0	1	0	UP	PNP	TNP
ENSG00000198840	0	1	0	UP	ND3	TNP
ENSG00000198899	0	1	1	UP	ATP6	TNP
ENSG00000198938	0	1	0	UP	COX3	TNP
ENSG00000198959	0	1	0	UP	TGM2	TNP
ENSG00000203392	0	1	0	UP	NA	TNP
ENSG00000203497	0	1	0	UP	NA	TNP
ENSG00000203721	0	1	1	UP	LINC00862	TNP
ENSG00000203797	0	1	0	UP	DDO	TNP
ENSG00000203813	0	1	1	UP	NA	TNP
ENSG00000203999	0	1	0	UP	LINC01270	TNP
ENSG00000204264	0	1	0	UP	PSMB8	TNP
ENSG00000204305	0	1	0	UP	AGER	TNP
ENSG00000204347	0	1	0	UP	BTBD17	TNP
ENSG00000204410	0	1	0	UP	MSH5	TNP
ENSG00000204869	0	1	0	UP	IGFL4	TNP
ENSG00000205220	0	1	0	UP	PSMB10	TNP
ENSG00000205336	0	1	1	UP	ADGRG1	TNP
ENSG00000205413	0	1	1	UP	SAMD9	TNP
ENSG00000205795	0	1	0	UP	CYS1	TNP
ENSG00000205927	0	1	1	UP	OLIG2	TNP
ENSG00000205929	0	1	0	UP	C21orf62	TNP
ENSG00000206503	0	1	0	UP	HLA-A	TNP
ENSG00000211448	0	1	1	UP	DIO2	TNP
ENSG00000213186	0	1	1	UP	TRIM59	TNP
ENSG00000213240	0	1	1	UP	NA	TNP
ENSG00000213347	0	1	1	UP	MXD3	TNP
ENSG00000213390	0	1	1	UP	ARHGAP19	TNP
ENSG00000213468	0	1	0	UP	FIRRE	TNP
ENSG00000213689	0	1	0	UP	TREX1	TNP
ENSG00000213719	0	1	0	UP	CLIC1	TNP
ENSG00000213853	0	1	0	UP	EMP2	TNP
ENSG00000213928	0	1	1	UP	IRF9	TNP
ENSG00000213967	0	1	0	UP	ZNF726	TNP
ENSG00000214106	0	1	0	UP	PAXIP1-AS2	TNP
ENSG00000214114	0	1	0	UP	MYCBP	TNP
ENSG00000214353	0	1	1	UP	VAC14-AS1	TNP
ENSG00000215784	0	1	0	UP	FAM72D	TNP
ENSG00000219607	0	1	1	UP	PPP1R3G	TNP
ENSG00000221963	0	1	0	UP	APOL6	TNP
ENSG00000223436	0	1	0	UP	NA	TNP
ENSG00000223548	0	1	0	UP	NA	TNP
ENSG00000223704	0	1	0	UP	NA	TNP
ENSG00000224184	0	1	0	UP	MIR3681HG	TNP
ENSG00000224243	0	1	1	UP	SOX1-OT	TNP
ENSG00000224382	0	1	0	UP	LINC00703	TNP
ENSG00000224388	0	1	0	UP	NA	TNP
ENSG00000224525	0	1	0	UP	NA	TNP
ENSG00000225177	0	1	1	UP	NA	TNP
ENSG00000225194	0	1	0	UP	LINC00092	TNP
ENSG00000225383	0	1	0	UP	SFTA1P	TNP
ENSG00000225472	0	1	1	UP	NA	TNP
ENSG00000225889	0	1	1	UP	NA	TNP
ENSG00000226380	0	1	0	UP	NA	TNP
ENSG00000226567	0	1	1	UP	LINC00606	TNP
ENSG00000227365	0	1	0	UP	NA	TNP
ENSG00000227502	0	1	0	UP	LINC01268	TNP
ENSG00000227640	0	1	1	UP	SOX21-AS1	TNP
ENSG00000227811	0	1	0	UP	INKA2-AS1	TNP
ENSG00000228031	0	1	1	UP	NA	TNP
ENSG00000228065	0	1	0	UP	NA	TNP
ENSG00000228192	0	1	0	UP	NA	TNP
ENSG00000228208	0	1	0	UP	C1orf143	TNP
ENSG00000228253	0	1	0	UP	ATP8	TNP
ENSG00000228421	0	1	0	UP	NA	TNP
ENSG00000228672	0	1	0	UP	PROB1	TNP
ENSG00000228716	0	1	0	UP	DHFR	TNP
ENSG00000228789	0	1	0	UP	HCG22	TNP
ENSG00000229267	0	1	0	UP	SNHG31	TNP
ENSG00000229743	0	1	1	UP	LINC01159	TNP
ENSG00000231064	0	1	0	UP	NA	TNP
ENSG00000231672	0	1	0	UP	NA	TNP
ENSG00000231734	0	1	0	UP	NA	TNP
ENSG00000231817	0	1	0	UP	NA	TNP
ENSG00000231908	0	1	0	UP	IDH1-AS1	TNP
ENSG00000232070	0	1	0	UP	TMEM253	TNP
ENSG00000232533	0	1	0	UP	NA	TNP
ENSG00000233005	0	1	0	UP	NA	TNP
ENSG00000233621	0	1	1	UP	LINC01137	TNP
ENSG00000233639	0	1	0	UP	PANTR1	TNP
ENSG00000234056	0	1	0	UP	LINC00463	TNP
ENSG00000234155	0	1	0	UP	LINC02535	TNP
ENSG00000234177	0	1	0	UP	LINC01114	TNP
ENSG00000234996	0	1	0	UP	LOC148709	TNP
ENSG00000235423	0	1	0	UP	NA	TNP
ENSG00000235513	0	1	0	UP	LOC100506544	TNP
ENSG00000235531	0	1	1	UP	MSC-AS1	TNP
ENSG00000235590	0	1	0	UP	GNAS-AS1	TNP
ENSG00000236624	0	1	0	UP	NA	TNP
ENSG00000236671	0	1	0	UP	NA	TNP
ENSG00000236924	0	1	1	UP	NA	TNP
ENSG00000237505	0	1	0	UP	PKN2-AS1	TNP
ENSG00000237560	0	1	0	UP	LINC01497	TNP
ENSG00000237807	0	1	1	UP	NA	TNP
ENSG00000237976	0	1	0	UP	NA	TNP
ENSG00000238230	0	1	0	UP	NA	TNP
ENSG00000239335	0	1	0	UP	LLPH-DT	TNP
ENSG00000239713	0	1	0	UP	APOBEC3G	TNP
ENSG00000239887	0	1	1	UP	C1orf226	TNP
ENSG00000239922	0	1	0	UP	NA	TNP
ENSG00000240583	0	1	0	UP	AQP1	TNP
ENSG00000241231	0	1	0	UP	LOC102724604	TNP
ENSG00000244752	0	1	0	UP	CRYBB2	TNP
ENSG00000245694	0	1	0	UP	CRNDE	TNP
ENSG00000246223	0	1	0	UP	LINC01550	TNP
ENSG00000246366	0	1	0	UP	LACTB2-AS1	TNP
ENSG00000246731	0	1	0	UP	MGC16275	TNP
ENSG00000248890	0	1	0	UP	HHIP-AS1	TNP
ENSG00000249167	0	1	0	UP	NA	TNP
ENSG00000251034	0	1	1	UP	NA	TNP
ENSG00000251396	0	1	1	UP	NA	TNP
ENSG00000251442	0	1	0	UP	NA	TNP
ENSG00000253764	0	1	1	UP	LOC101928058	TNP
ENSG00000253846	0	1	1	UP	PCDHGA10	TNP
ENSG00000254087	0	1	1	UP	LYN	TNP
ENSG00000254489	0	1	0	UP	MPPED2-AS1	TNP
ENSG00000254760	0	1	0	UP	NA	TNP
ENSG00000254919	0	1	1	UP	NA	TNP
ENSG00000255100	0	1	0	UP	LOC101928837	TNP
ENSG00000255103	0	1	1	UP	NA	TNP
ENSG00000255129	0	1	0	UP	NA	TNP
ENSG00000255258	0	1	1	UP	LOC646522	TNP
ENSG00000255441	0	1	0	UP	NA	TNP
ENSG00000256018	0	1	1	UP	NA	TNP
ENSG00000256124	0	1	0	UP	LINC01152	TNP
ENSG00000256185	0	1	1	UP	NA	TNP
ENSG00000256316	0	1	1	UP	NA	TNP
ENSG00000256422	0	1	0	UP	LINC02552	TNP
ENSG00000256463	0	1	1	UP	SALL3	TNP
ENSG00000257335	0	1	0	UP	MGAM	TNP
ENSG00000257433	0	1	0	UP	LOC105369748	TNP
ENSG00000258457	0	1	0	UP	LOC107984660	TNP
ENSG00000258548	0	1	1	UP	LINC00645	TNP
ENSG00000258738	0	1	0	UP	LOC112268124	TNP
ENSG00000258819	0	1	0	UP	LINC02289	TNP
ENSG00000259039	0	1	0	UP	NA	TNP
ENSG00000259065	0	1	0	UP	NA	TNP
ENSG00000259209	0	1	0	UP	NA	TNP
ENSG00000259407	0	1	0	UP	NA	TNP
ENSG00000259420	0	1	0	UP	LOC105370906	TNP
ENSG00000259459	0	1	0	UP	NA	TNP
ENSG00000259605	0	1	0	UP	NA	TNP
ENSG00000260578	0	1	0	UP	NA	TNP
ENSG00000260971	0	1	0	UP	NA	TNP
ENSG00000261054	0	1	0	UP	NA	TNP
ENSG00000261065	0	1	0	UP	NA	TNP
ENSG00000261220	0	1	0	UP	NA	TNP
ENSG00000261589	0	1	1	UP	NA	TNP
ENSG00000261685	0	1	1	UP	NA	TNP
ENSG00000262001	0	1	0	UP	NA	TNP
ENSG00000263146	0	1	1	UP	NA	TNP
ENSG00000263335	0	1	0	UP	NA	TNP
ENSG00000266903	0	1	1	UP	NA	TNP
ENSG00000266964	0	1	0	UP	FXYD1	TNP
ENSG00000267128	0	1	0	UP	RNF157-AS1	TNP
ENSG00000267169	0	1	1	UP	LOC100507373	TNP
ENSG00000267280	0	1	0	UP	TBX2-AS1	TNP
ENSG00000267322	0	1	0	UP	SCARNA17	TNP
ENSG00000267325	0	1	0	UP	NA	TNP
ENSG00000267374	0	1	0	UP	MIR924HG	TNP
ENSG00000267405	0	1	0	UP	NA	TNP
ENSG00000267452	0	1	0	UP	LINC02072	TNP
ENSG00000267547	0	1	0	UP	NA	TNP
ENSG00000267714	0	1	0	UP	NA	TNP
ENSG00000267893	0	1	0	UP	NA	TNP
ENSG00000269019	0	1	0	UP	HOMER3-AS1	TNP
ENSG00000269962	0	1	0	UP	NA	TNP
ENSG00000269993	0	1	0	UP	NA	TNP
ENSG00000270001	0	1	1	UP	NA	TNP
ENSG00000270145	0	1	0	UP	NA	TNP
ENSG00000270547	0	1	0	UP	LINC01235	TNP
ENSG00000271427	0	1	0	UP	NA	TNP
ENSG00000271538	0	1	0	UP	LINC02427	TNP
ENSG00000271646	0	1	0	UP	NA	TNP
ENSG00000271781	0	1	0	UP	NA	TNP
ENSG00000272449	0	1	0	UP	NA	TNP
ENSG00000272491	0	1	0	UP	NA	TNP
ENSG00000272645	0	1	1	UP	NA	TNP
ENSG00000272760	0	1	1	UP	NA	TNP
ENSG00000272768	0	1	0	UP	NA	TNP
ENSG00000272792	0	1	0	UP	NA	TNP
ENSG00000272817	0	1	0	UP	NA	TNP
ENSG00000272865	0	1	0	UP	NA	TNP
ENSG00000273138	0	1	0	UP	NA	TNP
ENSG00000273466	0	1	0	UP	NA	TNP
ENSG00000004975	0	0	1	UP	DVL2	TNP
ENSG00000006607	0	0	1	UP	FARP2	TNP
ENSG00000008128	0	0	1	UP	CDK11A	TNP
ENSG00000008441	0	0	1	UP	NFIX	TNP
ENSG00000010810	0	0	1	UP	FYN	TNP
ENSG00000011198	0	0	1	UP	ABHD5	TNP
ENSG00000011258	0	0	1	UP	MBTD1	TNP
ENSG00000011638	0	0	1	UP	TMEM159	TNP
ENSG00000012660	0	0	1	UP	ELOVL5	TNP
ENSG00000013297	0	0	1	UP	CLDN11	TNP
ENSG00000013375	0	0	1	UP	PGM3	TNP
ENSG00000015133	0	0	1	UP	CCDC88C	TNP
ENSG00000019144	0	0	1	UP	PHLDB1	TNP
ENSG00000039319	0	0	1	UP	ZFYVE16	TNP
ENSG00000049089	0	0	1	UP	COL9A2	TNP
ENSG00000054690	0	0	1	UP	PLEKHH1	TNP
ENSG00000061273	0	0	1	UP	HDAC7	TNP
ENSG00000064666	0	0	1	UP	CNN2	TNP
ENSG00000064787	0	0	1	UP	BCAS1	TNP
ENSG00000065308	0	0	1	UP	TRAM2	TNP
ENSG00000065978	0	0	1	UP	YBX1	TNP
ENSG00000066322	0	0	1	UP	ELOVL1	TNP
ENSG00000066379	0	0	1	UP	ZNRD1	TNP
ENSG00000066382	0	0	1	UP	MPPED2	TNP
ENSG00000067900	0	0	1	UP	ROCK1	TNP
ENSG00000068793	0	0	1	UP	NA	TNP
ENSG00000068903	0	0	1	UP	SIRT2	TNP
ENSG00000069493	0	0	1	UP	CLEC2D	TNP
ENSG00000070214	0	0	1	UP	SLC44A1	TNP
ENSG00000070882	0	0	1	UP	OSBPL3	TNP
ENSG00000071054	0	0	1	UP	MAP4K4	TNP
ENSG00000071246	0	0	1	UP	VASH1	TNP
ENSG00000071564	0	0	1	UP	TCF3	TNP
ENSG00000071575	0	0	1	UP	TRIB2	TNP
ENSG00000072134	0	0	1	UP	EPN2	TNP
ENSG00000072163	0	0	1	UP	LIMS2	TNP
ENSG00000072182	0	0	1	UP	ASIC4	TNP
ENSG00000072786	0	0	1	UP	STK10	TNP
ENSG00000073060	0	0	1	UP	SCARB1	TNP
ENSG00000073849	0	0	1	UP	ST6GAL1	TNP
ENSG00000074047	0	0	1	UP	GLI2	TNP
ENSG00000075651	0	0	1	UP	PLD1	TNP
ENSG00000076067	0	0	1	UP	RBMS2	TNP
ENSG00000076604	0	0	1	UP	TRAF4	TNP
ENSG00000077152	0	0	1	UP	UBE2T	TNP
ENSG00000077942	0	0	1	UP	FBLN1	TNP
ENSG00000078487	0	0	1	UP	ZCWPW1	TNP
ENSG00000079134	0	0	1	UP	THOC1	TNP
ENSG00000080166	0	0	1	UP	DCT	TNP
ENSG00000080839	0	0	1	UP	RBL1	TNP
ENSG00000080854	0	0	1	UP	IGSF9B	TNP
ENSG00000081842	0	0	1	UP	PCDHA6	TNP
ENSG00000082146	0	0	1	UP	STRADB	TNP
ENSG00000082684	0	0	1	UP	SEMA5B	TNP
ENSG00000085719	0	0	1	UP	CPNE3	TNP
ENSG00000087303	0	0	1	UP	NID2	TNP
ENSG00000088882	0	0	1	UP	CPXM1	TNP
ENSG00000089902	0	0	1	UP	RCOR1	TNP
ENSG00000090061	0	0	1	UP	CCNK	TNP
ENSG00000090097	0	0	1	UP	PCBP4	TNP
ENSG00000090924	0	0	1	UP	PLEKHG2	TNP
ENSG00000090932	0	0	1	UP	DLL3	TNP
ENSG00000091513	0	0	1	UP	TF	TNP
ENSG00000092295	0	0	1	UP	TGM1	TNP
ENSG00000092421	0	0	1	UP	SEMA6A	TNP
ENSG00000095015	0	0	1	UP	MAP3K1	TNP
ENSG00000095383	0	0	1	UP	TBC1D2	TNP
ENSG00000095739	0	0	1	UP	BAMBI	TNP
ENSG00000096746	0	0	1	UP	HNRNPH3	TNP
ENSG00000097033	0	0	1	UP	SH3GLB1	TNP
ENSG00000099282	0	0	1	UP	TSPAN15	TNP
ENSG00000099331	0	0	1	UP	MYO9B	TNP
ENSG00000100031	0	0	1	UP	GGT1	TNP
ENSG00000100106	0	0	1	UP	TRIOBP	TNP
ENSG00000100146	0	0	1	UP	SOX10	TNP
ENSG00000100325	0	0	1	UP	ASCC2	TNP
ENSG00000100345	0	0	1	UP	MYH9	TNP
ENSG00000100399	0	0	1	UP	CHADL	TNP
ENSG00000100426	0	0	1	UP	ZBED4	TNP
ENSG00000100490	0	0	1	UP	CDKL1	TNP
ENSG00000100625	0	0	1	UP	SIX4	TNP
ENSG00000100644	0	0	1	UP	HIF1A	TNP
ENSG00000100926	0	0	1	UP	TM9SF1	TNP
ENSG00000101003	0	0	1	UP	GINS1	TNP
ENSG00000101311	0	0	1	UP	FERMT1	TNP
ENSG00000101384	0	0	1	UP	JAG1	TNP
ENSG00000101695	0	0	1	UP	RNF125	TNP
ENSG00000102221	0	0	1	UP	JADE3	TNP
ENSG00000102524	0	0	1	UP	TNFSF13B	TNP
ENSG00000103044	0	0	1	UP	HAS3	TNP
ENSG00000103089	0	0	1	UP	FA2H	TNP
ENSG00000103852	0	0	1	UP	TTC23	TNP
ENSG00000104365	0	0	1	UP	IKBKB	TNP
ENSG00000104413	0	0	1	UP	ESRP1	TNP
ENSG00000104472	0	0	1	UP	CHRAC1	TNP
ENSG00000104852	0	0	1	UP	SNRNP70	TNP
ENSG00000104881	0	0	1	UP	PPP1R13L	TNP
ENSG00000104888	0	0	1	UP	SLC17A7	TNP
ENSG00000104936	0	0	1	UP	DMPK	TNP
ENSG00000105221	0	0	1	UP	AKT2	TNP
ENSG00000105483	0	0	1	UP	CARD8	TNP
ENSG00000105695	0	0	1	UP	MAG	TNP
ENSG00000105750	0	0	1	UP	ZNF85	TNP
ENSG00000105929	0	0	1	UP	ATP6V0A4	TNP
ENSG00000105971	0	0	1	UP	CAV2	TNP
ENSG00000105974	0	0	1	UP	CAV1	TNP
ENSG00000106078	0	0	1	UP	COBL	TNP
ENSG00000106397	0	0	1	UP	PLOD3	TNP
ENSG00000106415	0	0	1	UP	GLCCI1	TNP
ENSG00000106462	0	0	1	UP	EZH2	TNP
ENSG00000106483	0	0	1	UP	SFRP4	TNP
ENSG00000106689	0	0	1	UP	LHX2	TNP
ENSG00000106785	0	0	1	UP	TRIM14	TNP
ENSG00000106804	0	0	1	UP	C5	TNP
ENSG00000108515	0	0	1	UP	ENO3	TNP
ENSG00000109046	0	0	1	UP	WSB1	TNP
ENSG00000109113	0	0	1	UP	RAB34	TNP
ENSG00000109686	0	0	1	UP	SH3D19	TNP
ENSG00000109787	0	0	1	UP	KLF3	TNP
ENSG00000109805	0	0	1	UP	NCAPG	TNP
ENSG00000109814	0	0	1	UP	UGDH	TNP
ENSG00000110080	0	0	1	UP	ST3GAL4	TNP
ENSG00000110693	0	0	1	UP	SOX6	TNP
ENSG00000110801	0	0	1	UP	PSMD9	TNP
ENSG00000111077	0	0	1	UP	TNS2	TNP
ENSG00000111215	0	0	1	UP	PRH1	TNP
ENSG00000111252	0	0	1	UP	SH2B3	TNP
ENSG00000111254	0	0	1	UP	AKAP3	TNP
ENSG00000111432	0	0	1	UP	FZD10	TNP
ENSG00000111725	0	0	1	UP	PRKAB1	TNP
ENSG00000111859	0	0	1	UP	NEDD9	TNP
ENSG00000112144	0	0	1	UP	ICK	TNP
ENSG00000112182	0	0	1	UP	BACH2	TNP
ENSG00000112242	0	0	1	UP	E2F3	TNP
ENSG00000112276	0	0	1	UP	BVES	TNP
ENSG00000112333	0	0	1	UP	NR2E1	TNP
ENSG00000113368	0	0	1	UP	LMNB1	TNP
ENSG00000113971	0	0	1	UP	NPHP3	TNP
ENSG00000114270	0	0	1	UP	COL7A1	TNP
ENSG00000114450	0	0	1	UP	GNB4	TNP
ENSG00000114541	0	0	1	UP	FRMD4B	TNP
ENSG00000114779	0	0	1	UP	ABHD14B	TNP
ENSG00000114993	0	0	1	UP	RTKN	TNP
ENSG00000115112	0	0	1	UP	TFCP2L1	TNP
ENSG00000115129	0	0	1	UP	TP53I3	TNP
ENSG00000115282	0	0	1	UP	TTC31	TNP
ENSG00000115318	0	0	1	UP	LOXL3	TNP
ENSG00000115641	0	0	1	UP	FHL2	TNP
ENSG00000116039	0	0	1	UP	ATP6V1B1	TNP
ENSG00000116147	0	0	1	UP	TNR	TNP
ENSG00000116157	0	0	1	UP	GPX7	TNP
ENSG00000116830	0	0	1	UP	TTF2	TNP
ENSG00000116985	0	0	1	UP	BMP8B	TNP
ENSG00000116990	0	0	1	UP	MYCL	TNP
ENSG00000117616	0	0	1	UP	RSRP1	TNP
ENSG00000119328	0	0	1	UP	ABITRAM	TNP
ENSG00000119927	0	0	1	UP	GPAM	TNP
ENSG00000120685	0	0	1	UP	PROSER1	TNP
ENSG00000121210	0	0	1	UP	TMEM131L	TNP
ENSG00000121644	0	0	1	UP	DESI2	TNP
ENSG00000121690	0	0	1	UP	DEPDC7	TNP
ENSG00000121716	0	0	1	UP	PILRB	TNP
ENSG00000121851	0	0	1	UP	POLR3GL	TNP
ENSG00000122390	0	0	1	UP	NAA60	TNP
ENSG00000122435	0	0	1	UP	TRMT13	TNP
ENSG00000122497	0	0	1	UP	NA	TNP
ENSG00000122566	0	0	1	UP	HNRNPA2B1	TNP
ENSG00000122779	0	0	1	UP	TRIM24	TNP
ENSG00000123384	0	0	1	UP	LRP1	TNP
ENSG00000123427	0	0	1	UP	EEF1AKMT3	TNP
ENSG00000123560	0	0	1	UP	PLP1	TNP
ENSG00000124181	0	0	1	UP	PLCG1	TNP
ENSG00000124766	0	0	1	UP	SOX4	TNP
ENSG00000124787	0	0	1	UP	RPP40	TNP
ENSG00000124920	0	0	1	UP	MYRF	TNP
ENSG00000125249	0	0	1	UP	RAP2A	TNP
ENSG00000125319	0	0	1	UP	C17orf53	TNP
ENSG00000125534	0	0	1	UP	PPDPF	TNP
ENSG00000125733	0	0	1	UP	TRIP10	TNP
ENSG00000125820	0	0	1	UP	NKX2-2	TNP
ENSG00000125871	0	0	1	UP	MGME1	TNP
ENSG00000126778	0	0	1	UP	SIX1	TNP
ENSG00000126860	0	0	1	UP	EVI2A	TNP
ENSG00000127084	0	0	1	UP	FGD3	TNP
ENSG00000127311	0	0	1	UP	HELB	TNP
ENSG00000127586	0	0	1	UP	CHTF18	TNP
ENSG00000127946	0	0	1	UP	HIP1	TNP
ENSG00000128016	0	0	1	UP	ZFP36	TNP
ENSG00000128165	0	0	1	UP	ADM2	TNP
ENSG00000128242	0	0	1	UP	GAL3ST1	TNP
ENSG00000129347	0	0	1	UP	KRI1	TNP
ENSG00000129566	0	0	1	UP	TEP1	TNP
ENSG00000129595	0	0	1	UP	EPB41L4A	TNP
ENSG00000129910	0	0	1	UP	CDH15	TNP
ENSG00000130164	0	0	1	UP	LDLR	TNP
ENSG00000130287	0	0	1	UP	NCAN	TNP
ENSG00000130508	0	0	1	UP	PXDN	TNP
ENSG00000130751	0	0	1	UP	NPAS1	TNP
ENSG00000130787	0	0	1	UP	HIP1R	TNP
ENSG00000131044	0	0	1	UP	TTLL9	TNP
ENSG00000131470	0	0	1	UP	PSMC3IP	TNP
ENSG00000131471	0	0	1	UP	AOC3	TNP
ENSG00000131773	0	0	1	UP	KHDRBS3	TNP
ENSG00000131931	0	0	1	UP	THAP1	TNP
ENSG00000131941	0	0	1	UP	RHPN2	TNP
ENSG00000131981	0	0	1	UP	LGALS3	TNP
ENSG00000132205	0	0	1	UP	EMILIN2	TNP
ENSG00000132330	0	0	1	UP	SCLY	TNP
ENSG00000132481	0	0	1	UP	TRIM47	TNP
ENSG00000132510	0	0	1	UP	KDM6B	TNP
ENSG00000132702	0	0	1	UP	HAPLN2	TNP
ENSG00000132780	0	0	1	UP	NASP	TNP
ENSG00000132819	0	0	1	UP	RBM38	TNP
ENSG00000132846	0	0	1	UP	ZBED3	TNP
ENSG00000133247	0	0	1	UP	KMT5C	TNP
ENSG00000133466	0	0	1	UP	C1QTNF6	TNP
ENSG00000133710	0	0	1	UP	SPINK5	TNP
ENSG00000133874	0	0	1	UP	RNF122	TNP
ENSG00000134247	0	0	1	UP	PTGFRN	TNP
ENSG00000134256	0	0	1	UP	CD101	TNP
ENSG00000134376	0	0	1	UP	CRB1	TNP
ENSG00000134508	0	0	1	UP	CABLES1	TNP
ENSG00000134532	0	0	1	UP	SOX5	TNP
ENSG00000134597	0	0	1	UP	RBMX2	TNP
ENSG00000134815	0	0	1	UP	DHX34	TNP
ENSG00000134853	0	0	1	UP	PDGFRA	TNP
ENSG00000134884	0	0	1	UP	ARGLU1	TNP
ENSG00000134901	0	0	1	UP	POGLUT2	TNP
ENSG00000135074	0	0	1	UP	ADAM19	TNP
ENSG00000135502	0	0	1	UP	SLC26A10	TNP
ENSG00000135596	0	0	1	UP	MICAL1	TNP
ENSG00000135838	0	0	1	UP	NPL	TNP
ENSG00000135903	0	0	1	UP	PAX3	TNP
ENSG00000136051	0	0	1	UP	WASHC4	TNP
ENSG00000136098	0	0	1	UP	NEK3	TNP
ENSG00000136205	0	0	1	UP	TNS3	TNP
ENSG00000136231	0	0	1	UP	IGF2BP3	TNP
ENSG00000136295	0	0	1	UP	TTYH3	TNP
ENSG00000136378	0	0	1	UP	ADAMTS7	TNP
ENSG00000136451	0	0	1	UP	VEZF1	TNP
ENSG00000136457	0	0	1	UP	CHAD	TNP
ENSG00000136842	0	0	1	UP	TMOD1	TNP
ENSG00000136859	0	0	1	UP	ANGPTL2	TNP
ENSG00000136861	0	0	1	UP	CDK5RAP2	TNP
ENSG00000136982	0	0	1	UP	DSCC1	TNP
ENSG00000136997	0	0	1	UP	MYC	TNP
ENSG00000137177	0	0	1	UP	KIF13A	TNP
ENSG00000137221	0	0	1	UP	TJAP1	TNP
ENSG00000137496	0	0	1	UP	IL18BP	TNP
ENSG00000138316	0	0	1	UP	ADAMTS14	TNP
ENSG00000138434	0	0	1	UP	ITPRID2	TNP
ENSG00000138600	0	0	1	UP	SPPL2A	TNP
ENSG00000138621	0	0	1	UP	PPCDC	TNP
ENSG00000139289	0	0	1	UP	PHLDA1	TNP
ENSG00000139433	0	0	1	UP	GLTP	TNP
ENSG00000139668	0	0	1	UP	WDFY2	TNP
ENSG00000139737	0	0	1	UP	SLAIN1	TNP
ENSG00000139915	0	0	1	UP	MDGA2	TNP
ENSG00000139926	0	0	1	UP	FRMD6	TNP
ENSG00000140067	0	0	1	UP	FAM181A	TNP
ENSG00000140470	0	0	1	UP	ADAMTS17	TNP
ENSG00000140511	0	0	1	UP	HAPLN3	TNP
ENSG00000140526	0	0	1	UP	ABHD2	TNP
ENSG00000140682	0	0	1	UP	TGFB1I1	TNP
ENSG00000140750	0	0	1	UP	ARHGAP17	TNP
ENSG00000141510	0	0	1	UP	TP53	TNP
ENSG00000142327	0	0	1	UP	RNPEPL1	TNP
ENSG00000142449	0	0	1	UP	FBN3	TNP
ENSG00000142552	0	0	1	UP	RCN3	TNP
ENSG00000142676	0	0	1	UP	RPL11	TNP
ENSG00000143028	0	0	1	UP	SYPL2	TNP
ENSG00000143110	0	0	1	UP	C1orf162	TNP
ENSG00000144034	0	0	1	UP	TPRKB	TNP
ENSG00000144230	0	0	1	UP	GPR17	TNP
ENSG00000144668	0	0	1	UP	ITGA9	TNP
ENSG00000144677	0	0	1	UP	CTDSPL	TNP
ENSG00000144791	0	0	1	UP	LIMD1	TNP
ENSG00000144847	0	0	1	UP	IGSF11	TNP
ENSG00000144857	0	0	1	UP	BOC	TNP
ENSG00000144868	0	0	1	UP	TMEM108	TNP
ENSG00000145476	0	0	1	UP	CYP4V2	TNP
ENSG00000145494	0	0	1	UP	NDUFS6	TNP
ENSG00000145824	0	0	1	UP	CXCL14	TNP
ENSG00000146263	0	0	1	UP	MMS22L	TNP
ENSG00000146411	0	0	1	UP	SLC2A12	TNP
ENSG00000146858	0	0	1	UP	ZC3HAV1L	TNP
ENSG00000147488	0	0	1	UP	ST18	TNP
ENSG00000147862	0	0	1	UP	NFIB	TNP
ENSG00000147874	0	0	1	UP	HAUS6	TNP
ENSG00000148123	0	0	1	UP	PLPPR1	TNP
ENSG00000148143	0	0	1	UP	ZNF462	TNP
ENSG00000148737	0	0	1	UP	TCF7L2	TNP
ENSG00000148848	0	0	1	UP	ADAM12	TNP
ENSG00000149201	0	0	1	UP	CCDC81	TNP
ENSG00000149451	0	0	1	UP	ADAM33	TNP
ENSG00000150275	0	0	1	UP	PCDH15	TNP
ENSG00000150281	0	0	1	UP	CTF1	TNP
ENSG00000150656	0	0	1	UP	CNDP1	TNP
ENSG00000151090	0	0	1	UP	THRB	TNP
ENSG00000151474	0	0	1	UP	FRMD4A	TNP
ENSG00000151692	0	0	1	UP	RNF144A	TNP
ENSG00000151849	0	0	1	UP	CENPJ	TNP
ENSG00000152457	0	0	1	UP	DCLRE1C	TNP
ENSG00000154736	0	0	1	UP	ADAMTS5	TNP
ENSG00000154764	0	0	1	UP	WNT7A	TNP
ENSG00000155066	0	0	1	UP	PROM2	TNP
ENSG00000155090	0	0	1	UP	KLF10	TNP
ENSG00000155542	0	0	1	UP	SETD9	TNP
ENSG00000155850	0	0	1	UP	SLC26A2	TNP
ENSG00000156103	0	0	1	UP	MMP16	TNP
ENSG00000156466	0	0	1	UP	GDF6	TNP
ENSG00000156966	0	0	1	UP	B3GNT7	TNP
ENSG00000157734	0	0	1	UP	SNX22	TNP
ENSG00000157766	0	0	1	UP	ACAN	TNP
ENSG00000157827	0	0	1	UP	FMNL2	TNP
ENSG00000158164	0	0	1	UP	TMSB15A	TNP
ENSG00000158296	0	0	1	UP	SLC13A3	TNP
ENSG00000158352	0	0	1	UP	SHROOM4	TNP
ENSG00000158715	0	0	1	UP	SLC45A3	TNP
ENSG00000158805	0	0	1	UP	ZNF276	TNP
ENSG00000158887	0	0	1	UP	MPZ	TNP
ENSG00000159433	0	0	1	UP	STARD9	TNP
ENSG00000159885	0	0	1	UP	ZNF222	TNP
ENSG00000160124	0	0	1	UP	CCDC58	TNP
ENSG00000160298	0	0	1	UP	C21orf58	TNP
ENSG00000160410	0	0	1	UP	SHKBP1	TNP
ENSG00000160602	0	0	1	UP	NEK8	TNP
ENSG00000162337	0	0	1	UP	LRP5	TNP
ENSG00000162430	0	0	1	UP	SELENON	TNP
ENSG00000162482	0	0	1	UP	AKR7A3	TNP
ENSG00000162512	0	0	1	UP	SDC3	TNP
ENSG00000162520	0	0	1	UP	SYNC	TNP
ENSG00000162551	0	0	1	UP	ALPL	TNP
ENSG00000162836	0	0	1	UP	ACP6	TNP
ENSG00000162849	0	0	1	UP	KIF26B	TNP
ENSG00000162873	0	0	1	UP	KLHDC8A	TNP
ENSG00000162927	0	0	1	UP	PUS10	TNP
ENSG00000163322	0	0	1	UP	ABRAXAS1	TNP
ENSG00000163389	0	0	1	UP	POGLUT1	TNP
ENSG00000163463	0	0	1	UP	KRTCAP2	TNP
ENSG00000163485	0	0	1	UP	ADORA1	TNP
ENSG00000163660	0	0	1	UP	CCNL1	TNP
ENSG00000164292	0	0	1	UP	RHOBTB3	TNP
ENSG00000164300	0	0	1	UP	SERINC5	TNP
ENSG00000164303	0	0	1	UP	ENPP6	TNP
ENSG00000164465	0	0	1	UP	DCBLD1	TNP
ENSG00000164818	0	0	1	UP	DNAAF5	TNP
ENSG00000165388	0	0	1	UP	NA	TNP
ENSG00000165474	0	0	1	UP	GJB2	TNP
ENSG00000165501	0	0	1	UP	LRR1	TNP
ENSG00000165588	0	0	1	UP	OTX2	TNP
ENSG00000165895	0	0	1	UP	ARHGAP42	TNP
ENSG00000166068	0	0	1	UP	SPRED1	TNP
ENSG00000166128	0	0	1	UP	RAB8B	TNP
ENSG00000166387	0	0	1	UP	PPFIBP2	TNP
ENSG00000166401	0	0	1	UP	SERPINB8	TNP
ENSG00000166845	0	0	1	UP	C18orf54	TNP
ENSG00000167384	0	0	1	UP	ZNF180	TNP
ENSG00000167393	0	0	1	UP	PPP2R3B	TNP
ENSG00000167461	0	0	1	UP	RAB8A	TNP
ENSG00000167470	0	0	1	UP	MIDN	TNP
ENSG00000167525	0	0	1	UP	PROCA1	TNP
ENSG00000167588	0	0	1	UP	GPD1	TNP
ENSG00000167615	0	0	1	UP	LENG8	TNP
ENSG00000167771	0	0	1	UP	RCOR2	TNP
ENSG00000167912	0	0	1	UP	NA	TNP
ENSG00000167977	0	0	1	UP	KCTD5	TNP
ENSG00000168246	0	0	1	UP	UBTD2	TNP
ENSG00000168314	0	0	1	UP	MOBP	TNP
ENSG00000168389	0	0	1	UP	MFSD2A	TNP
ENSG00000168447	0	0	1	UP	SCNN1B	TNP
ENSG00000168453	0	0	1	UP	HR	TNP
ENSG00000168621	0	0	1	UP	GDNF	TNP
ENSG00000168874	0	0	1	UP	ATOH8	TNP
ENSG00000168887	0	0	1	UP	C2orf68	TNP
ENSG00000169020	0	0	1	UP	ATP5ME	TNP
ENSG00000169129	0	0	1	UP	AFAP1L2	TNP
ENSG00000169297	0	0	1	UP	NR0B1	TNP
ENSG00000169299	0	0	1	UP	PGM2	TNP
ENSG00000169410	0	0	1	UP	PTPN9	TNP
ENSG00000169499	0	0	1	UP	PLEKHA2	TNP
ENSG00000169554	0	0	1	UP	ZEB2	TNP
ENSG00000169756	0	0	1	UP	LIMS1	TNP
ENSG00000169919	0	0	1	UP	GUSB	TNP
ENSG00000169994	0	0	1	UP	MYO7B	TNP
ENSG00000170370	0	0	1	UP	EMX2	TNP
ENSG00000170624	0	0	1	UP	SGCD	TNP
ENSG00000170647	0	0	1	UP	NA	TNP
ENSG00000170653	0	0	1	UP	ATF7	TNP
ENSG00000170727	0	0	1	UP	NA	TNP
ENSG00000170802	0	0	1	UP	FOXN2	TNP
ENSG00000170961	0	0	1	UP	HAS2	TNP
ENSG00000171121	0	0	1	UP	KCNMB3	TNP
ENSG00000171310	0	0	1	UP	CHST11	TNP
ENSG00000171316	0	0	1	UP	CHD7	TNP
ENSG00000171451	0	0	1	UP	DSEL	TNP
ENSG00000171587	0	0	1	UP	DSCAM	TNP
ENSG00000171621	0	0	1	UP	SPSB1	TNP
ENSG00000171840	0	0	1	UP	NINJ2	TNP
ENSG00000171940	0	0	1	UP	ZNF217	TNP
ENSG00000172466	0	0	1	UP	ZNF24	TNP
ENSG00000172985	0	0	1	UP	SH3RF3	TNP
ENSG00000172986	0	0	1	UP	GXYLT2	TNP
ENSG00000173065	0	0	1	UP	FAM222B	TNP
ENSG00000173157	0	0	1	UP	ADAMTS20	TNP
ENSG00000173208	0	0	1	UP	ABCD2	TNP
ENSG00000173402	0	0	1	UP	DAG1	TNP
ENSG00000173457	0	0	1	UP	PPP1R14B	TNP
ENSG00000173473	0	0	1	UP	SMARCC1	TNP
ENSG00000173786	0	0	1	UP	CNP	TNP
ENSG00000173894	0	0	1	UP	CBX2	TNP
ENSG00000174498	0	0	1	UP	IGDCC3	TNP
ENSG00000174607	0	0	1	UP	UGT8	TNP
ENSG00000174705	0	0	1	UP	SH3PXD2B	TNP
ENSG00000174791	0	0	1	UP	RIN1	TNP
ENSG00000174945	0	0	1	UP	AMZ1	TNP
ENSG00000175309	0	0	1	UP	PHYKPL	TNP
ENSG00000175928	0	0	1	UP	LRRN1	TNP
ENSG00000176208	0	0	1	UP	ATAD5	TNP
ENSG00000176771	0	0	1	UP	NCKAP5	TNP
ENSG00000177105	0	0	1	UP	RHOG	TNP
ENSG00000177732	0	0	1	UP	SOX12	TNP
ENSG00000178184	0	0	1	UP	PARD6G	TNP
ENSG00000178206	0	0	1	UP	NA	TNP
ENSG00000178409	0	0	1	UP	BEND3	TNP
ENSG00000178695	0	0	1	UP	KCTD12	TNP
ENSG00000178722	0	0	1	UP	C5orf64	TNP
ENSG00000178904	0	0	1	UP	DPY19L3	TNP
ENSG00000178917	0	0	1	UP	ZNF852	TNP
ENSG00000178996	0	0	1	UP	SNX18	TNP
ENSG00000179051	0	0	1	UP	RCC2	TNP
ENSG00000179399	0	0	1	UP	GPC5	TNP
ENSG00000180787	0	0	1	UP	ZFP3	TNP
ENSG00000181938	0	0	1	UP	GINS3	TNP
ENSG00000182010	0	0	1	UP	RTKN2	TNP
ENSG00000182132	0	0	1	UP	KCNIP1	TNP
ENSG00000182173	0	0	1	UP	TSEN54	TNP
ENSG00000182179	0	0	1	UP	UBA7	TNP
ENSG00000182568	0	0	1	UP	SATB1	TNP
ENSG00000183337	0	0	1	UP	BCOR	TNP
ENSG00000183793	0	0	1	UP	NPIPA5	TNP
ENSG00000183814	0	0	1	UP	LIN9	TNP
ENSG00000183878	0	0	1	UP	UTY	TNP
ENSG00000183963	0	0	1	UP	SMTN	TNP
ENSG00000184260	0	0	1	UP	HIST2H2AC	TNP
ENSG00000184384	0	0	1	UP	MAML2	TNP
ENSG00000184588	0	0	1	UP	PDE4B	TNP
ENSG00000184743	0	0	1	UP	ATL3	TNP
ENSG00000184985	0	0	1	UP	SORCS2	TNP
ENSG00000185475	0	0	1	UP	TMEM179B	TNP
ENSG00000185670	0	0	1	UP	ZBTB3	TNP
ENSG00000185829	0	0	1	UP	ARL17A	TNP
ENSG00000185920	0	0	1	UP	PTCH1	TNP
ENSG00000186001	0	0	1	UP	LRCH3	TNP
ENSG00000186166	0	0	1	UP	CCDC84	TNP
ENSG00000186907	0	0	1	UP	RTN4RL2	TNP
ENSG00000187097	0	0	1	UP	ENTPD5	TNP
ENSG00000187372	0	0	1	UP	PCDHB13	TNP
ENSG00000187416	0	0	1	UP	LHFPL3	TNP
ENSG00000187498	0	0	1	UP	COL4A1	TNP
ENSG00000187840	0	0	1	UP	EIF4EBP1	TNP
ENSG00000188039	0	0	1	UP	NWD1	TNP
ENSG00000188107	0	0	1	UP	EYS	TNP
ENSG00000188219	0	0	1	UP	POTEE	TNP
ENSG00000188305	0	0	1	UP	PEAK3	TNP
ENSG00000188493	0	0	1	UP	C19orf54	TNP
ENSG00000188738	0	0	1	UP	FSIP2	TNP
ENSG00000189319	0	0	1	UP	FAM53B	TNP
ENSG00000189367	0	0	1	UP	KIAA0408	TNP
ENSG00000196081	0	0	1	UP	ZNF724	TNP
ENSG00000196083	0	0	1	UP	IL1RAP	TNP
ENSG00000196132	0	0	1	UP	MYT1	TNP
ENSG00000196159	0	0	1	UP	FAT4	TNP
ENSG00000196247	0	0	1	UP	ZNF107	TNP
ENSG00000196338	0	0	1	UP	NLGN3	TNP
ENSG00000196345	0	0	1	UP	ZKSCAN7	TNP
ENSG00000196628	0	0	1	UP	TCF4	TNP
ENSG00000196639	0	0	1	UP	HRH1	TNP
ENSG00000196678	0	0	1	UP	ERI2	TNP
ENSG00000196963	0	0	1	UP	NA	TNP
ENSG00000196981	0	0	1	UP	WDR5B	TNP
ENSG00000197070	0	0	1	UP	ARRDC1	TNP
ENSG00000197093	0	0	1	UP	GAL3ST4	TNP
ENSG00000197182	0	0	1	UP	MIRLET7BHG	TNP
ENSG00000197245	0	0	1	UP	FAM110D	TNP
ENSG00000197329	0	0	1	UP	PELI1	TNP
ENSG00000197479	0	0	1	UP	PCDHB11	TNP
ENSG00000197496	0	0	1	UP	SLC2A10	TNP
ENSG00000197565	0	0	1	UP	COL4A6	TNP
ENSG00000197846	0	0	1	UP	NA	TNP
ENSG00000197863	0	0	1	UP	ZNF790	TNP
ENSG00000197927	0	0	1	UP	NA	TNP
ENSG00000197971	0	0	1	UP	MBP	TNP
ENSG00000198093	0	0	1	UP	ZNF649	TNP
ENSG00000198125	0	0	1	UP	MB	TNP
ENSG00000198252	0	0	1	UP	STYX	TNP
ENSG00000198346	0	0	1	UP	ZNF813	TNP
ENSG00000198498	0	0	1	UP	TMA16	TNP
ENSG00000198535	0	0	1	UP	C2CD4A	TNP
ENSG00000198561	0	0	1	UP	CTNND1	TNP
ENSG00000198732	0	0	1	UP	SMOC1	TNP
ENSG00000198739	0	0	1	UP	LRRTM3	TNP
ENSG00000198756	0	0	1	UP	COLGALT2	TNP
ENSG00000198818	0	0	1	UP	SFT2D1	TNP
ENSG00000198838	0	0	1	UP	RYR3	TNP
ENSG00000203832	0	0	1	UP	NA	TNP
ENSG00000204099	0	0	1	UP	NEU4	TNP
ENSG00000204138	0	0	1	UP	PHACTR4	TNP
ENSG00000204149	0	0	1	UP	AGAP6	TNP
ENSG00000204334	0	0	1	UP	ERICH2	TNP
ENSG00000204366	0	0	1	UP	ZBTB12	TNP
ENSG00000204444	0	0	1	UP	APOM	TNP
ENSG00000204655	0	0	1	UP	MOG	TNP
ENSG00000204962	0	0	1	UP	PCDHA8	TNP
ENSG00000205208	0	0	1	UP	C4orf46	TNP
ENSG00000205581	0	0	1	UP	HMGN1	TNP
ENSG00000205809	0	0	1	UP	KLRC2	TNP
ENSG00000206053	0	0	1	UP	JPT2	TNP
ENSG00000206573	0	0	1	UP	THUMPD3-AS1	TNP
ENSG00000207955	0	0	1	UP	NA	TNP
ENSG00000213420	0	0	1	UP	GPC2	TNP
ENSG00000213625	0	0	1	UP	LEPROT	TNP
ENSG00000213638	0	0	1	UP	ADAT3	TNP
ENSG00000213981	0	0	1	UP	NA	TNP
ENSG00000214013	0	0	1	UP	GANC	TNP
ENSG00000215244	0	0	1	UP	LINC02649	TNP
ENSG00000215612	0	0	1	UP	HMX1	TNP
ENSG00000215699	0	0	1	UP	NA	TNP
ENSG00000215781	0	0	1	UP	NA	TNP
ENSG00000215912	0	0	1	UP	TTC34	TNP
ENSG00000221829	0	0	1	UP	FANCG	TNP
ENSG00000221869	0	0	1	UP	CEBPD	TNP
ENSG00000221870	0	0	1	UP	NA	TNP
ENSG00000222009	0	0	1	UP	BTBD19	TNP
ENSG00000222033	0	0	1	UP	LINC01124	TNP
ENSG00000223473	0	0	1	UP	NA	TNP
ENSG00000223482	0	0	1	UP	NUTM2A-AS1	TNP
ENSG00000224020	0	0	1	UP	MIR181A2HG	TNP
ENSG00000224066	0	0	1	UP	NA	TNP
ENSG00000224592	0	0	1	UP	NA	TNP
ENSG00000225127	0	0	1	UP	LINC00237	TNP
ENSG00000225614	0	0	1	UP	ZNF469	TNP
ENSG00000225697	0	0	1	UP	SLC26A6	TNP
ENSG00000225792	0	0	1	UP	LOC105375304	TNP
ENSG00000225822	0	0	1	UP	NA	TNP
ENSG00000225938	0	0	1	UP	NA	TNP
ENSG00000227036	0	0	1	UP	LINC00511	TNP
ENSG00000227540	0	0	1	UP	DNAJC9-AS1	TNP
ENSG00000227911	0	0	1	UP	NA	TNP
ENSG00000228288	0	0	1	UP	PCAT6	TNP
ENSG00000228393	0	0	1	UP	NA	TNP
ENSG00000228439	0	0	1	UP	NA	TNP
ENSG00000229127	0	0	1	UP	NA	TNP
ENSG00000229180	0	0	1	UP	GS1-124K5.11	TNP
ENSG00000229989	0	0	1	UP	NA	TNP
ENSG00000230082	0	0	1	UP	PRRT3-AS1	TNP
ENSG00000230314	0	0	1	UP	NA	TNP
ENSG00000230424	0	0	1	UP	EMC1-AS1	TNP
ENSG00000230490	0	0	1	UP	NA	TNP
ENSG00000230658	0	0	1	UP	KLHL7-DT	TNP
ENSG00000232347	0	0	1	UP	NA	TNP
ENSG00000233016	0	0	1	UP	SNHG7	TNP
ENSG00000233885	0	0	1	UP	NA	TNP
ENSG00000234072	0	0	1	UP	NA	TNP
ENSG00000234171	0	0	1	UP	RNASEH1-AS1	TNP
ENSG00000234545	0	0	1	UP	FAM133B	TNP
ENSG00000234771	0	0	1	UP	NA	TNP
ENSG00000236078	0	0	1	UP	LINC01447	TNP
ENSG00000236494	0	0	1	UP	NA	TNP
ENSG00000236963	0	0	1	UP	NA	TNP
ENSG00000237457	0	0	1	UP	NA	TNP
ENSG00000237781	0	0	1	UP	NA	TNP
ENSG00000240288	0	0	1	UP	GHRLOS	TNP
ENSG00000241058	0	0	1	UP	NSUN6	TNP
ENSG00000241399	0	0	1	UP	CD302	TNP
ENSG00000241852	0	0	1	UP	C8orf58	TNP
ENSG00000243319	0	0	1	UP	FGF14-IT1	TNP
ENSG00000244617	0	0	1	UP	ASPRV1	TNP
ENSG00000245552	0	0	1	UP	LOC101929295	TNP
ENSG00000245573	0	0	1	UP	BDNF-AS	TNP
ENSG00000246022	0	0	1	UP	ALDH1L1-AS2	TNP
ENSG00000247679	0	0	1	UP	NA	TNP
ENSG00000248015	0	0	1	UP	NA	TNP
ENSG00000250166	0	0	1	UP	NA	TNP
ENSG00000250198	0	0	1	UP	NA	TNP
ENSG00000253106	0	0	1	UP	NA	TNP
ENSG00000253250	0	0	1	UP	C8orf88	TNP
ENSG00000253305	0	0	1	UP	PCDHGB6	TNP
ENSG00000253553	0	0	1	UP	NA	TNP
ENSG00000253716	0	0	1	UP	MINCR	TNP
ENSG00000253910	0	0	1	UP	PCDHGB2	TNP
ENSG00000253948	0	0	1	UP	LOC105375666	TNP
ENSG00000254027	0	0	1	UP	NA	TNP
ENSG00000254139	0	0	1	UP	LOC286178	TNP
ENSG00000254726	0	0	1	UP	MEX3A	TNP
ENSG00000254996	0	0	1	UP	ANKHD1-EIF4EBP3	TNP
ENSG00000255176	0	0	1	UP	NA	TNP
ENSG00000255571	0	0	1	UP	MIR9-3HG	TNP
ENSG00000255864	0	0	1	UP	NA	TNP
ENSG00000256061	0	0	1	UP	DNAAF4	TNP
ENSG00000256188	0	0	1	UP	TAS2R30	TNP
ENSG00000256436	0	0	1	UP	TAS2R31	TNP
ENSG00000257315	0	0	1	UP	ZBED6	TNP
ENSG00000259417	0	0	1	UP	CTXND1	TNP
ENSG00000259494	0	0	1	UP	MRPL46	TNP
ENSG00000259820	0	0	1	UP	NA	TNP
ENSG00000260455	0	0	1	UP	NBAT1	TNP
ENSG00000260604	0	0	1	UP	NA	TNP
ENSG00000260807	0	0	1	UP	LMF1	TNP
ENSG00000260913	0	0	1	UP	LINC01254	TNP
ENSG00000261326	0	0	1	UP	NA	TNP
ENSG00000261351	0	0	1	UP	NA	TNP
ENSG00000261455	0	0	1	UP	LINC01003	TNP
ENSG00000261786	0	0	1	UP	NA	TNP
ENSG00000262202	0	0	1	UP	NA	TNP
ENSG00000262223	0	0	1	UP	LOC100130370	TNP
ENSG00000262246	0	0	1	UP	CORO7	TNP
ENSG00000262877	0	0	1	UP	NA	TNP
ENSG00000263934	0	0	1	UP	SNORD3A	TNP
ENSG00000264098	0	0	1	UP	NA	TNP
ENSG00000264278	0	0	1	UP	ZNF236-DT	TNP
ENSG00000264577	0	0	1	UP	NA	TNP
ENSG00000266490	0	0	1	UP	NA	TNP
ENSG00000266714	0	0	1	UP	MYO15B	TNP
ENSG00000266916	0	0	1	UP	ZNF793-AS1	TNP
ENSG00000267041	0	0	1	UP	ZNF850	TNP
ENSG00000267167	0	0	1	UP	NA	TNP
ENSG00000267191	0	0	1	UP	NA	TNP
ENSG00000267532	0	0	1	UP	MIR497HG	TNP
ENSG00000267858	0	0	1	UP	MZF1-AS1	TNP
ENSG00000267886	0	0	1	UP	NA	TNP
ENSG00000268751	0	0	1	UP	NA	TNP
ENSG00000269343	0	0	1	UP	ZNF587B	TNP
ENSG00000269352	0	0	1	UP	NA	TNP
ENSG00000269386	0	0	1	UP	RAB11B-AS1	TNP
ENSG00000269416	0	0	1	UP	LINC01224	TNP
ENSG00000269728	0	0	1	UP	NA	TNP
ENSG00000269891	0	0	1	UP	ARHGAP19-SLIT1	TNP
ENSG00000269979	0	0	1	UP	NA	TNP
ENSG00000270012	0	0	1	UP	NA	TNP
ENSG00000270237	0	0	1	UP	NA	TNP
ENSG00000270419	0	0	1	UP	CAHM	TNP
ENSG00000270504	0	0	1	UP	NA	TNP
ENSG00000271155	0	0	1	UP	NA	TNP
ENSG00000271327	0	0	1	UP	NA	TNP
[truncated: 8,959 more rows]

## Sheet: Table 2
Supplementary Table S2. The GO, KEGG and DO enrichment analyses of DEGs in TNP and TN versus Vector at each stage.
ID	Description	GeneRatio	BgRatio	P value	P.adjust	q value	geneID	Count	Classificaiton	Catagory	Genotype
GO:0007389	pattern specification process	14/167	432/19786	1.87494e-05	0.0152742	0.013819	CDON/PAX2/MEF2C/CHRD/WNT3/BMP5/OTX1/BMP2/ZIC1/ZIC3/HHIP/OTX2/EMX2/RIPPLY2	14	T1_DOWN	BP	TNP
GO:0007224	smoothened signaling pathway	8/167	138/19786	2.27885e-05	0.0152742	0.013819	HHAT/CDON/RORA/WNT9A/ZIC1/HHIP/IQUB/OTX2	8	T1_DOWN	BP	TNP
GO:0001539	cilium or flagellum-dependent cell motility	4/167	22/19786	3.18031e-05	0.0152742	0.013819	DNAH1/DNAH6/CFAP54/CFAP43	4	T1_DOWN	BP	TNP
GO:0060285	cilium-dependent cell motility	4/167	22/19786	3.18031e-05	0.0152742	0.013819	DNAH1/DNAH6/CFAP54/CFAP43	4	T1_DOWN	BP	TNP
GO:0003002	regionalization	12/167	340/19786	3.31183e-05	0.0152742	0.013819	CDON/PAX2/MEF2C/CHRD/WNT3/OTX1/BMP2/ZIC3/HHIP/OTX2/EMX2/RIPPLY2	12	T1_DOWN	BP	TNP
GO:0008589	regulation of smoothened signaling pathway	6/167	83/19786	7.29005e-05	0.0280181	0.0253489	RORA/CHRD/WNT9A/ZIC1/HHIP/OTX2	6	T1_DOWN	BP	TNP
GO:0003341	cilium movement	5/167	54/19786	9.13324e-05	0.0300875	0.0272212	DNAH1/CFAP298/MAATS1/CFAP54/CFAP43	5	T1_DOWN	BP	TNP
GO:0060294	cilium movement involved in cell motility	3/167	12/19786	0.000122852	0.0354121	0.0320385	DNAH1/CFAP54/CFAP43	3	T1_DOWN	BP	TNP
GO:1902850	microtubule cytoskeleton organization involved in mitosis	14/235	134/19786	7.30594e-10	2.35471e-06	1.91031e-06	TACC3/NDE1/TPX2/KIF4A/MYBL2/CDC20/PSRC1/SPRY2/NUSAP1/KIF11/SPRY1/SAPCD2/PRC1/KIFC1	14	T1_UP	BP	TNP
GO:0030203	glycosaminoglycan metabolic process	13/235	162/19786	7.29885e-08	5.65898e-05	4.59099e-05	DCN/FOXC1/GPC4/CSPG5/CHST3/HS3ST3B1/BCAN/HSPG2/HS3ST3A1/CHST14/HS6ST2/NDNF/CHST6	13	T1_UP	BP	TNP
GO:0030900	forebrain development	20/235	406/19786	9.16497e-08	5.65898e-05	4.59099e-05	NDE1/NOTCH3/E2F1/SALL1/GLI3/BCL11B/BCAN/SOX3/NRGN/FABP7/ATF5/GSX1/OTP/TH/EPHB3/WNT7B/H2AFX/POU3F4/HES5/LPAR1	20	T1_UP	BP	TNP
GO:0006024	glycosaminoglycan biosynthetic process	11/235	112/19786	9.6088e-08	5.65898e-05	4.59099e-05	DCN/GPC4/CSPG5/CHST3/HS3ST3B1/BCAN/HSPG2/HS3ST3A1/CHST14/HS6ST2/CHST6	11	T1_UP	BP	TNP
GO:0006022	aminoglycan metabolic process	13/235	166/19786	9.72981e-08	5.65898e-05	4.59099e-05	DCN/FOXC1/GPC4/CSPG5/CHST3/HS3ST3B1/BCAN/HSPG2/HS3ST3A1/CHST14/HS6ST2/NDNF/CHST6	13	T1_UP	BP	TNP
GO:0006023	aminoglycan biosynthetic process	11/235	113/19786	1.05349e-07	5.65898e-05	4.59099e-05	DCN/GPC4/CSPG5/CHST3/HS3ST3B1/BCAN/HSPG2/HS3ST3A1/CHST14/HS6ST2/CHST6	11	T1_UP	BP	TNP
GO:0048732	gland development	21/235	470/19786	2.21805e-07	0.000102126	8.28518e-05	PLXND1/TNC/FOXC1/NTN1/SALL1/SFRP1/GLI3/SLC9A3R1/CCND1/SOX9/BCL11B/SOX3/MSN/AK4/IGF2/FASN/GSX1/OTP/EPHB3/WNT7B/ETV5	21	T1_UP	BP	TNP
GO:0070373	negative regulation of ERK1 and ERK2 cascade	9/235	76/19786	2.87982e-07	0.000109501	8.88355e-05	TIMP3/SLC9A3R1/DUSP4/SPRY2/DUSP6/CNKSR3/CAMK2N1/SPRY1/SPRY4	9	T1_UP	BP	TNP
GO:0060562	epithelial tube morphogenesis	18/235	358/19786	3.05774e-07	0.000109501	8.88355e-05	PLXND1/SOX8/TNC/NTN1/SALL1/SFRP1/GLI3/SOX9/SPRY2/LGR5/NOTCH1/ADAMTS12/SPRY1/SEMA3E/IRX3/FZD2/HES5/ETV5	18	T1_UP	BP	TNP
GO:0043409	negative regulation of MAPK cascade	13/235	186/19786	3.65245e-07	0.000117718	9.55019e-05	TIMP3/SFRP1/SLC9A3R1/FOXM1/DUSP4/SPRY2/DUSP6/CNKSR3/CAMK2N1/SPRY1/PBK/SPRY4/SPRED2	13	T1_UP	BP	TNP
GO:0140014	mitotic nuclear division	15/235	258/19786	4.96034e-07	0.000145338	0.000117909	TACC3/TPX2/KIF4A/MYBL2/CDC20/NEK6/NCAPH/SGO1/PSRC1/NUSAP1/KIF11/KIF2C/IGF2/PRC1/KIFC1	15	T1_UP	BP	TNP
GO:0045165	cell fate commitment	15/235	260/19786	5.4717e-07	0.000146961	0.000119225	CYP26B1/SOX8/PAX7/NOTCH3/SFRP1/GLI3/SOX9/BCL11B/SPRY2/FZD7/PDPN/GSX1/GAS1/OLIG1/HES5	15	T1_UP	BP	TNP
GO:0000070	mitotic sister chromatid segregation	11/235	139/19786	8.63849e-07	0.00020843	0.000169094	TACC3/KIF4A/CDC20/NEK6/NCAPH/SGO1/PSRC1/NUSAP1/KIF2C/PRC1/KIFC1	11	T1_UP	BP	TNP
GO:0001655	urogenital system development	17/235	346/19786	9.05373e-07	0.00020843	0.000169094	CYP26B1/SOX8/DCN/TNC/FOXC1/NOTCH3/SALL1/SFRP1/GLI3/SOX9/CEP55/LGR5/SPRY1/IRX3/EPHB3/WNT7B/HES5	17	T1_UP	BP	TNP
GO:0031589	cell-substrate adhesion	17/235	354/19786	1.23909e-06	0.000245662	0.000199299	ITGB5/CCDC80/SFRP1/COL1A1/CSPG5/FN1/SORBS3/PREX1/CDKN2A/NOTCH1/ADAMTS12/FZD7/PDPN/ADAMTS9/SEMA3E/NDNF/EPHB3	17	T1_UP	BP	TNP
GO:0090596	sensory organ morphogenesis	15/235	279/19786	1.32885e-06	0.000245662	0.000199299	CYP26B1/SOX8/NTN1/SALL1/GLI3/SLC9A3R1/SOX9/SPRY2/BCAR3/MEIS1/LRIG1/IRX5/TH/FZD2/POU3F4	15	T1_UP	BP	TNP
GO:1904029	regulation of cyclin-dependent protein kinase activity	9/235	91/19786	1.35777e-06	0.000245662	0.000199299	ACTB/CDKN3/CCND1/CCND2/CDKN2C/PSRC1/CDKN2A/CAMK2N1/BLM	9	T1_UP	BP	TNP
GO:0045665	negative regulation of neuron differentiation	13/235	209/19786	1.37199e-06	0.000245662	0.000199299	SOX8/VIM/NTN1/NOTCH3/GLI3/SOX9/OMG/SOX3/MEIS1/IRX3/RGMA/HES5/LPAR1	13	T1_UP	BP	TNP
GO:0050768	negative regulation of neurogenesis	15/235	288/19786	1.9707e-06	0.000334292	0.000271203	SOX8/VIM/NTN1/NOTCH3/GLI3/SOX9/OMG/SOX3/MEIS1/NOTCH1/IRX3/RGMA/HES5/LPAR1/KCTD11	15	T1_UP	BP	TNP
GO:0048709	oligodendrocyte differentiation	9/235	97/19786	2.32771e-06	0.000375111	0.000304318	SOX8/PTPRZ1/GLI3/CDKN2C/NOTCH1/KCNJ10/OLIG1/HES5/LPAR1	9	T1_UP	BP	TNP
GO:0030198	extracellular matrix organization	17/235	377/19786	2.90733e-06	0.000446206	0.000361995	DCN/TNC/FOXC1/ITGB5/MMP2/CCDC80/COL1A1/FN1/SOX9/BCAN/HSPG2/NOTCH1/PDPN/DDR2/ADAMTS9/NDNF/THSD4	17	T1_UP	BP	TNP
GO:0051961	negative regulation of nervous system development	15/235	307/19786	4.30988e-06	0.000623424	0.000505767	SOX8/VIM/NTN1/NOTCH3/GLI3/SOX9/OMG/SOX3/MEIS1/NOTCH1/IRX3/RGMA/HES5/LPAR1/KCTD11	15	T1_UP	BP	TNP
GO:0010001	glial cell differentiation	13/235	233/19786	4.56618e-06	0.000623424	0.000505767	SOX8/VIM/PTPRZ1/GLI3/CSPG5/CDKN2C/SOX9/NOTCH1/KCNJ10/BACE2/OLIG1/HES5/LPAR1	13	T1_UP	BP	TNP
GO:0000819	sister chromatid segregation	11/235	165/19786	4.64231e-06	0.000623424	0.000505767	TACC3/KIF4A/CDC20/NEK6/NCAPH/SGO1/PSRC1/NUSAP1/KIF2C/PRC1/KIFC1	11	T1_UP	BP	TNP
GO:0072001	renal system development	15/235	312/19786	5.24099e-06	0.000675668	0.000548152	CYP26B1/SOX8/DCN/FOXC1/NOTCH3/SALL1/SFRP1/GLI3/SOX9/CEP55/LGR5/SPRY1/IRX3/WNT7B/HES5	15	T1_UP	BP	TNP
GO:0006029	proteoglycan metabolic process	8/235	82/19786	5.8812e-06	0.000729043	0.000591454	DCN/CSPG5/CHST3/HS3ST3B1/BCAN/ADAMTS12/CHST14/NDNF	8	T1_UP	BP	TNP
GO:0070371	ERK1 and ERK2 cascade	15/235	318/19786	6.59243e-06	0.000786941	0.000638425	TIMP3/SLC9A3R1/FN1/DUSP4/SOX9/SPRY2/DUSP6/NOTCH1/CNKSR3/SHC1/CAMK2N1/SPRY1/ZFP36L1/SPRY4/MIF	15	T1_UP	BP	TNP
GO:0007052	mitotic spindle organization	9/235	111/19786	7.12782e-06	0.000820463	0.000665621	TACC3/TPX2/KIF4A/MYBL2/CDC20/PSRC1/KIF11/PRC1/KIFC1	9	T1_UP	BP	TNP
GO:0048568	embryonic organ development	18/235	452/19786	8.30072e-06	0.000922525	0.000748421	FOXC1/NTN1/SALL1/GLI3/SLC9A3R1/SOX9/SPRY2/LRIG1/NOTCH1/EN1/EN2/IGF2/IRX5/TH/FZD2/ZFP36L1/WNT7B/POU3F4	18	T1_UP	BP	TNP
GO:0010810	regulation of cell-substrate adhesion	12/235	211/19786	8.79525e-06	0.000927016	0.000752065	CCDC80/SFRP1/COL1A1/CSPG5/FN1/PREX1/CDKN2A/NOTCH1/FZD7/PDPN/SEMA3E/NDNF	12	T1_UP	BP	TNP
GO:0000079	regulation of cyclin-dependent protein serine/threonine kinase activity	8/235	87/19786	9.16354e-06	0.000927016	0.000752065	ACTB/CDKN3/CCND1/CCND2/CDKN2C/PSRC1/CDKN2A/BLM	8	T1_UP	BP	TNP
GO:0042063	gliogenesis	15/235	327/19786	9.20401e-06	0.000927016	0.000752065	SOX8/VIM/E2F1/PTPRZ1/GLI3/CSPG5/CDKN2C/SOX9/NOTCH1/KCNJ10/BACE2/OLIG1/HES5/LPAR1/ETV5	15	T1_UP	BP	TNP
GO:0072073	kidney epithelium development	10/235	149/19786	1.19203e-05	0.00116421	0.000944495	SOX8/FOXC1/SALL1/SFRP1/GLI3/SOX9/SPRY1/IRX3/WNT7B/HES5	10	T1_UP	BP	TNP
GO:0030208	dermatan sulfate biosynthetic process	4/235	13/19786	1.27497e-05	0.00120405	0.000976814	DCN/CSPG5/BCAN/CHST14	4	T1_UP	BP	TNP
GO:0048663	neuron fate commitment	7/235	66/19786	1.30873e-05	0.00120405	0.000976814	PAX7/NOTCH3/GLI3/BCL11B/GSX1/OLIG1/HES5	7	T1_UP	BP	TNP
GO:0072089	stem cell proliferation	9/235	120/19786	1.34489e-05	0.00120405	0.000976814	NDE1/GLI3/HMGA2/HMGB2/OTP/ZFP36L1/WNT7B/FZD9/KCTD11	9	T1_UP	BP	TNP
GO:0021872	forebrain generation of neurons	7/235	67/19786	1.44678e-05	0.00126026	0.00102242	SALL1/GLI3/BCL11B/ATF5/OTP/POU3F4/HES5	7	T1_UP	BP	TNP
GO:0010721	negative regulation of cell development	15/235	342/19786	1.56394e-05	0.00129175	0.00104797	SOX8/VIM/NTN1/NOTCH3/GLI3/SOX9/OMG/SOX3/MEIS1/NOTCH1/IRX3/RGMA/HES5/LPAR1/KCTD11	15	T1_UP	BP	TNP
GO:0035924	cellular response to vascular endothelial growth factor stimulus	7/235	68/19786	1.59666e-05	0.00129175	0.00104797	DCN/FOXC1/HSPB1/SPRY2/NOTCH1/ADAMTS12/GAS1	7	T1_UP	BP	TNP
GO:0021953	central nervous system neuron differentiation	11/235	188/19786	1.60317e-05	0.00129175	0.00104797	PAX7/SALL1/SFRP1/GLI3/BCL11B/ATF5/GSX1/OTP/EPHB3/POU3F4/HES5	11	T1_UP	BP	TNP
GO:0048285	organelle fission	17/235	432/19786	1.73271e-05	0.00135699	0.00110089	CYP26B1/DCN/TACC3/TPX2/KIF4A/MYBL2/CDC20/NEK6/NCAPH/SGO1/PSRC1/NUSAP1/KIF11/KIF2C/IGF2/PRC1/KIFC1	17	T1_UP	BP	TNP
GO:0030205	dermatan sulfate metabolic process	4/235	14/19786	1.76834e-05	0.00135699	0.00110089	DCN/CSPG5/BCAN/CHST14	4	T1_UP	BP	TNP
GO:0000280	nuclear division	16/235	391/19786	1.91387e-05	0.00143451	0.00116378	CYP26B1/TACC3/TPX2/KIF4A/MYBL2/CDC20/NEK6/NCAPH/SGO1/PSRC1/NUSAP1/KIF11/KIF2C/IGF2/PRC1/KIFC1	16	T1_UP	BP	TNP
GO:0043062	extracellular structure organization	17/235	437/19786	2.00681e-05	0.00146999	0.00119256	DCN/TNC/FOXC1/ITGB5/MMP2/CCDC80/COL1A1/FN1/SOX9/BCAN/HSPG2/NOTCH1/PDPN/DDR2/ADAMTS9/NDNF/THSD4	17	T1_UP	BP	TNP
GO:0001933	negative regulation of protein phosphorylation	17/235	442/19786	2.3189e-05	0.00166085	0.0013474	TIMP3/SFRP1/HSPB1/SLC9A3R1/FOXM1/DUSP4/CDKN2C/SPRY2/DUSP6/CDKN2A/CNKSR3/CALM3/CAMK2N1/SPRY1/PBK/SPRY4/SPRED2	17	T1_UP	BP	TNP
GO:0043583	ear development	12/235	233/19786	2.37137e-05	0.0016615	0.00134794	NTN1/SALL1/GLI3/SLC9A3R1/SOX9/SPRY2/LGR5/LRIG1/SLC17A8/FZD2/POU3F4/HES5	12	T1_UP	BP	TNP
GO:0003401	axis elongation	5/235	30/19786	2.53276e-05	0.00170065	0.00137969	TNC/SFRP1/SOX9/SPRY2/SPRY1	5	T1_UP	BP	TNP
GO:0040001	establishment of mitotic spindle localization	5/235	30/19786	2.53276e-05	0.00170065	0.00137969	NDE1/SPRY2/NUSAP1/SPRY1/SAPCD2	5	T1_UP	BP	TNP
GO:0001656	metanephros development	8/235	101/19786	2.74861e-05	0.00179866	0.00145921	SOX8/SALL1/GLI3/SOX9/SPRY1/IRX3/WNT7B/HES5	8	T1_UP	BP	TNP
GO:0043627	response to estrogen	7/235	74/19786	2.79035e-05	0.00179866	0.00145921	COMT/SFRP1/GLI3/CCND1/IGFBP2/CRHBP/ARID5A	7	T1_UP	BP	TNP
GO:0048839	inner ear development	11/235	200/19786	2.84754e-05	0.00179954	0.00145992	NTN1/GLI3/SLC9A3R1/SOX9/SPRY2/LGR5/LRIG1/SLC17A8/FZD2/POU3F4/HES5	11	T1_UP	BP	TNP
GO:0050651	dermatan sulfate proteoglycan biosynthetic process	4/235	16/19786	3.15559e-05	0.00195586	0.00158674	DCN/CSPG5/BCAN/CHST14	4	T1_UP	BP	TNP
GO:0022612	gland morphogenesis	9/235	134/19786	3.25028e-05	0.00197654	0.00160351	PLXND1/TNC/NTN1/SFRP1/GLI3/SLC9A3R1/SOX9/MSN/ETV5	9	T1_UP	BP	TNP
GO:0061326	renal tubule development	8/235	104/19786	3.39798e-05	0.00202809	0.00164534	SOX8/SALL1/GLI3/SOX9/LGR5/IRX3/WNT7B/HES5	8	T1_UP	BP	TNP
GO:0050954	sensory perception of mechanical stimulus	10/235	169/19786	3.54702e-05	0.00206132	0.0016723	SLC1A3/BIRC5/COL1A1/SLC9A3R1/SPRY2/LRIG1/PIEZO2/SLC17A8/TH/POU3F4	10	T1_UP	BP	TNP
GO:0007050	cell cycle arrest	12/235	243/19786	3.58157e-05	0.00206132	0.0016723	CDKN3/E2F1/CCND1/FOXM1/DHCR24/CDKN2C/CDKN2A/NOTCH1/HMGA2/GAS1/FZD9/MIF	12	T1_UP	BP	TNP
GO:0031960	response to corticosteroid	10/235	170/19786	3.73006e-05	0.00210912	0.00171107	ACSBG1/COL1A1/CCND1/IGFBP2/CNGA3/CALM3/TRH/TH/ZFP36L1/WNT7B	10	T1_UP	BP	TNP
GO:0061138	morphogenesis of a branching epithelium	11/235	208/19786	4.07948e-05	0.00221338	0.00179566	PLXND1/SOX8/TNC/SALL1/SFRP1/GLI3/SOX9/SPRY2/SPRY1/SEMA3E/ETV5	11	T1_UP	BP	TNP
GO:0050655	dermatan sulfate proteoglycan metabolic process	4/235	17/19786	4.08815e-05	0.00221338	0.00179566	DCN/CSPG5/BCAN/CHST14	4	T1_UP	BP	TNP
GO:0007051	spindle organization	10/235	172/19786	4.12047e-05	0.00221338	0.00179566	TACC3/TPX2/KIF4A/MYBL2/CDC20/NEK6/PSRC1/KIF11/PRC1/KIFC1	10	T1_UP	BP	TNP
GO:0030166	proteoglycan biosynthetic process	6/235	55/19786	4.69397e-05	0.00248011	0.00201205	DCN/CSPG5/CHST3/HS3ST3B1/BCAN/CHST14	6	T1_UP	BP	TNP
GO:0048754	branching morphogenesis of an epithelial tube	10/235	175/19786	4.77131e-05	0.00248031	0.00201221	PLXND1/SOX8/TNC/SALL1/GLI3/SOX9/SPRY2/SPRY1/SEMA3E/ETV5	10	T1_UP	BP	TNP
GO:0021879	forebrain neuron differentiation	6/235	56/19786	5.20553e-05	0.00266308	0.00216049	SALL1/BCL11B/ATF5/OTP/POU3F4/HES5	6	T1_UP	BP	TNP
GO:0071229	cellular response to acid chemical	11/235	216/19786	5.74546e-05	0.00288984	0.00234446	CYP26B1/TNC/MMP2/E2F1/SFRP1/COL1A1/CPT1A/SOX9/SH3BP4/FZD7/WNT7B	11	T1_UP	BP	TNP
GO:0001822	kidney development	13/235	297/19786	5.91777e-05	0.00288984	0.00234446	CYP26B1/SOX8/DCN/FOXC1/NOTCH3/SALL1/SFRP1/GLI3/SOX9/SPRY1/IRX3/WNT7B/HES5	13	T1_UP	BP	TNP
GO:0007059	chromosome segregation	13/235	297/19786	5.91777e-05	0.00288984	0.00234446	TACC3/BIRC5/KIF4A/CDC20/NEK6/NCAPH/SGO1/PSRC1/NUSAP1/KIF2C/SKA1/PRC1/KIFC1	13	T1_UP	BP	TNP
GO:0060070	canonical Wnt signaling pathway	14/235	341/19786	6.16125e-05	0.00296384	0.00240448	SFRP1/GLI3/COL1A1/SLC9A3R1/IGFBP2/SOX9/LGR6/LGR5/IGFBP4/FZD7/FZD2/WNT7B/FZD9/NRARP	14	T1_UP	BP	TNP
GO:0061351	neural precursor cell proliferation	9/235	146/19786	6.36478e-05	0.00301376	0.00244499	NDE1/PTPRZ1/GLI3/FABP7/ATF5/SHCBP1/OTP/FZD9/KCTD11	9	T1_UP	BP	TNP
GO:0051412	response to corticosterone	4/235	19/19786	6.53463e-05	0.00301376	0.00244499	CCND1/CALM3/TRH/TH	4	T1_UP	BP	TNP
GO:0070372	regulation of ERK1 and ERK2 cascade	13/235	300/19786	6.55385e-05	0.00301376	0.00244499	TIMP3/SLC9A3R1/FN1/DUSP4/SPRY2/DUSP6/NOTCH1/CNKSR3/SHC1/CAMK2N1/SPRY1/SPRY4/MIF	13	T1_UP	BP	TNP
GO:0007163	establishment or maintenance of cell polarity	10/235	182/19786	6.63907e-05	0.00301376	0.00244499	CYP26B1/NDE1/SLC9A3R1/SPRY2/KIF2C/MSN/SPRY1/SAPCD2/WNT7B/HES5	10	T1_UP	BP	TNP
GO:0042326	negative regulation of phosphorylation	17/235	483/19786	6.99865e-05	0.00311862	0.00253006	TIMP3/SFRP1/HSPB1/SLC9A3R1/FOXM1/DUSP4/CDKN2C/SPRY2/DUSP6/CDKN2A/CNKSR3/CALM3/CAMK2N1/SPRY1/PBK/SPRY4/SPRED2	17	T1_UP	BP	TNP
GO:0001763	morphogenesis of a branching structure	11/235	222/19786	7.3508e-05	0.00311862	0.00253006	PLXND1/SOX8/TNC/SALL1/SFRP1/GLI3/SOX9/SPRY2/SPRY1/SEMA3E/ETV5	11	T1_UP	BP	TNP
GO:1903825	organic acid transmembrane transport	8/235	116/19786	7.41956e-05	0.00311862	0.00253006	SLC1A3/SLC7A5/CPT1A/SLC7A10/SLC13A5/PDPN/KCNJ10/SLC17A8	8	T1_UP	BP	TNP
GO:1905039	carboxylic acid transmembrane transport	8/235	116/19786	7.41956e-05	0.00311862	0.00253006	SLC1A3/SLC7A5/CPT1A/SLC7A10/SLC13A5/PDPN/KCNJ10/SLC17A8	8	T1_UP	BP	TNP
GO:0048608	reproductive structure development	16/235	438/19786	7.43701e-05	0.00311862	0.00253006	SOX8/DCN/TNC/FOXC1/SALL1/SFRP1/GLI3/CCND1/DHCR24/SOX9/VGF/HMGB2/IGF2/IRX5/ZFP36L1/WNT7B	16	T1_UP	BP	TNP
GO:0007605	sensory perception of sound	9/235	149/19786	7.45064e-05	0.00311862	0.00253006	SLC1A3/BIRC5/COL1A1/SLC9A3R1/SPRY2/LRIG1/SLC17A8/TH/POU3F4	9	T1_UP	BP	TNP
GO:0061333	renal tubule morphogenesis	7/235	87/19786	7.95162e-05	0.00328565	0.00266556	SOX8/SALL1/GLI3/SOX9/LGR5/IRX3/HES5	7	T1_UP	BP	TNP
GO:0061458	reproductive system development	16/235	441/19786	8.05393e-05	0.0032858	0.00266568	SOX8/DCN/TNC/FOXC1/SALL1/SFRP1/GLI3/CCND1/DHCR24/SOX9/VGF/HMGB2/IGF2/IRX5/ZFP36L1/WNT7B	16	T1_UP	BP	TNP
GO:0051293	establishment of spindle localization	5/235	38/19786	8.25703e-05	0.00332655	0.00269874	NDE1/SPRY2/NUSAP1/SPRY1/SAPCD2	5	T1_UP	BP	TNP
GO:0072009	nephron epithelium development	8/235	118/19786	8.37171e-05	0.00333111	0.00270245	SOX8/FOXC1/SALL1/GLI3/SOX9/IRX3/WNT7B/HES5	8	T1_UP	BP	TNP
GO:0071774	response to fibroblast growth factor	9/235	152/19786	8.68825e-05	0.00337376	0.00273705	ANOS1/TNC/SFRP1/COL1A1/FGFRL1/SHCBP1/FGFBP3/ZFP36L1/SPRED2	9	T1_UP	BP	TNP
GO:0072006	nephron development	9/235	152/19786	8.68825e-05	0.00337376	0.00273705	SOX8/FOXC1/NOTCH3/SALL1/GLI3/SOX9/IRX3/WNT7B/HES5	9	T1_UP	BP	TNP
GO:0060602	branch elongation of an epithelium	4/235	21/19786	9.90363e-05	0.00375522	0.00304652	TNC/SOX9/SPRY2/SPRY1	4	T1_UP	BP	TNP
GO:0072234	metanephric nephron tubule development	4/235	21/19786	9.90363e-05	0.00375522	0.00304652	SOX8/SOX9/WNT7B/HES5	4	T1_UP	BP	TNP
GO:0003338	metanephros morphogenesis	5/235	40/19786	0.000106173	0.00397902	0.00322808	SOX8/SALL1/SOX9/WNT7B/HES5	5	T1_UP	BP	TNP
GO:0030204	chondroitin sulfate metabolic process	5/235	41/19786	0.000119758	0.00443654	0.00359925	DCN/CSPG5/CHST3/BCAN/NDNF	5	T1_UP	BP	TNP
GO:0090307	mitotic spindle assembly	6/235	65/19786	0.000121163	0.00443759	0.0036001	TPX2/KIF4A/MYBL2/CDC20/KIF11/KIFC1	6	T1_UP	BP	TNP
GO:0043010	camera-type eye development	13/235	320/19786	0.000125212	0.00448844	0.00364135	SOX8/VIM/FOXC1/GLI3/SOX9/BCL11B/BCAR3/MEIS1/IRX5/SLC17A8/TH/WNT7B/HES5	13	T1_UP	BP	TNP
GO:0021537	telencephalon development	12/235	277/19786	0.000125336	0.00448844	0.00364135	NDE1/SALL1/GLI3/BCL11B/BCAN/NRGN/ATF5/TH/EPHB3/H2AFX/HES5/LPAR1	12	T1_UP	BP	TNP
GO:0042471	ear morphogenesis	8/235	126/19786	0.000132531	0.00469392	0.00380806	NTN1/SALL1/SLC9A3R1/SOX9/SPRY2/LRIG1/FZD2/POU3F4	8	T1_UP	BP	TNP
GO:0009954	proximal/distal pattern formation	5/235	42/19786	0.000134636	0.00471664	0.00382649	CYP26B1/GLI3/EN1/IRX3/HES5	5	T1_UP	BP	TNP
GO:0001654	eye development	14/235	369/19786	0.000141753	0.00491259	0.00398545	SOX8/VIM/FOXC1/GLI3/SOX9/BCL11B/MEIS2/BCAR3/MEIS1/IRX5/SLC17A8/TH/WNT7B/HES5	14	T1_UP	BP	TNP
GO:0098813	nuclear chromosome segregation	11/235	240/19786	0.000146638	0.00501354	0.00406736	TACC3/KIF4A/CDC20/NEK6/NCAPH/SGO1/PSRC1/NUSAP1/KIF2C/PRC1/KIFC1	11	T1_UP	BP	TNP
GO:0001503	ossification	15/235	417/19786	0.000147777	0.00501354	0.00406736	SOX8/MRC2/TNC/FOXC1/MMP2/SFRP1/GLI3/COL1A1/SOX9/NOTCH1/DDR2/IGF2/FASN/WNT7B/FZD9	15	T1_UP	BP	TNP
GO:0051653	spindle localization	5/235	43/19786	0.000150888	0.00506576	0.00410972	NDE1/SPRY2/NUSAP1/SPRY1/SAPCD2	5	T1_UP	BP	TNP
GO:0150063	visual system development	14/235	373/19786	0.000158539	0.00526773	0.00427357	SOX8/VIM/FOXC1/GLI3/SOX9/BCL11B/MEIS2/BCAR3/MEIS1/IRX5/SLC17A8/TH/WNT7B/HES5	14	T1_UP	BP	TNP
GO:0050654	chondroitin sulfate proteoglycan metabolic process	5/235	44/19786	0.000168599	0.0054027	0.00438307	DCN/CSPG5/CHST3/BCAN/NDNF	5	T1_UP	BP	TNP
GO:0071300	cellular response to retinoic acid	6/235	69/19786	0.000169042	0.0054027	0.00438307	CYP26B1/TNC/COL1A1/SOX9/FZD7/WNT7B	6	T1_UP	BP	TNP
GO:0072091	regulation of stem cell proliferation	6/235	69/19786	0.000169042	0.0054027	0.00438307	GLI3/HMGA2/HMGB2/OTP/ZFP36L1/KCTD11	6	T1_UP	BP	TNP
GO:0072079	nephron tubule formation	4/235	24/19786	0.000170982	0.0054027	0.00438307	SOX8/SOX9/IRX3/HES5	4	T1_UP	BP	TNP
GO:0072243	metanephric nephron epithelium development	4/235	24/19786	0.000170982	0.0054027	0.00438307	SOX8/SOX9/WNT7B/HES5	4	T1_UP	BP	TNP
GO:0001649	osteoblast differentiation	11/235	245/19786	0.000175548	0.00549313	0.00445644	SOX8/MRC2/TNC/SFRP1/GLI3/COL1A1/NOTCH1/DDR2/IGF2/FASN/WNT7B	11	T1_UP	BP	TNP
GO:0060828	regulation of canonical Wnt signaling pathway	12/235	289/19786	0.000185964	0.0057289	0.00464771	SFRP1/GLI3/COL1A1/SLC9A3R1/IGFBP2/SOX9/LGR6/LGR5/IGFBP4/FZD7/FZD9/NRARP	12	T1_UP	BP	TNP
GO:0072033	renal vesicle formation	3/235	10/19786	0.000186638	0.0057289	0.00464771	SOX8/SALL1/SOX9	3	T1_UP	BP	TNP
GO:0048762	mesenchymal cell differentiation	10/235	207/19786	0.000191772	0.00580133	0.00470647	SOX8/FOXC1/SFRP1/COL1A1/FN1/SOX9/NOTCH1/HMGA2/PDPN/SPRY1	10	T1_UP	BP	TNP
GO:0030010	establishment of cell polarity	8/235	133/19786	0.000192598	0.00580133	0.00470647	CYP26B1/NDE1/SLC9A3R1/SPRY2/MSN/SPRY1/SAPCD2/HES5	8	T1_UP	BP	TNP
GO:0003333	amino acid transmembrane transport	6/235	71/19786	0.000198014	0.00590924	0.00479402	SLC1A3/SLC7A5/SLC7A10/PDPN/KCNJ10/SLC17A8	6	T1_UP	BP	TNP
GO:0072170	metanephric tubule development	4/235	25/19786	0.000201662	0.00596291	0.00483756	SOX8/SOX9/WNT7B/HES5	4	T1_UP	BP	TNP
GO:0072080	nephron tubule development	7/235	102/19786	0.000216225	0.00631992	0.00512719	SOX8/SALL1/GLI3/SOX9/IRX3/WNT7B/HES5	7	T1_UP	BP	TNP
GO:0048562	embryonic organ morphogenesis	12/235	294/19786	0.000217786	0.00631992	0.00512719	NTN1/SALL1/GLI3/SLC9A3R1/SOX9/SPRY2/LRIG1/NOTCH1/IRX5/TH/FZD2/POU3F4	12	T1_UP	BP	TNP
GO:0048880	sensory system development	14/235	385/19786	0.000219619	0.00631992	0.00512719	SOX8/VIM/FOXC1/GLI3/SOX9/BCL11B/MEIS2/BCAR3/MEIS1/IRX5/SLC17A8/TH/WNT7B/HES5	14	T1_UP	BP	TNP
GO:0060993	kidney morphogenesis	7/235	103/19786	0.000229681	0.00655099	0.00531465	SOX8/SALL1/GLI3/SOX9/IRX3/WNT7B/HES5	7	T1_UP	BP	TNP
GO:0000132	establishment of mitotic spindle orientation	4/235	26/19786	0.000236119	0.00667553	0.00541568	NDE1/SPRY2/SPRY1/SAPCD2	4	T1_UP	BP	TNP
GO:1902475	L-alpha-amino acid transmembrane transport	5/235	48/19786	0.000255776	0.0071684	0.00581554	SLC1A3/SLC7A5/SLC7A10/KCNJ10/SLC17A8	5	T1_UP	BP	TNP
GO:0001657	ureteric bud development	7/235	105/19786	0.000258618	0.00718556	0.00582946	SOX8/FOXC1/SALL1/SFRP1/GLI3/SOX9/SPRY1	7	T1_UP	BP	TNP
GO:0042472	inner ear morphogenesis	7/235	106/19786	0.000274147	0.00737567	0.00598369	NTN1/SLC9A3R1/SOX9/SPRY2/LRIG1/FZD2/POU3F4	7	T1_UP	BP	TNP
GO:0072163	mesonephric epithelium development	7/235	106/19786	0.000274147	0.00737567	0.00598369	SOX8/FOXC1/SALL1/SFRP1/GLI3/SOX9/SPRY1	7	T1_UP	BP	TNP
GO:0072164	mesonephric tubule development	7/235	106/19786	0.000274147	0.00737567	0.00598369	SOX8/FOXC1/SALL1/SFRP1/GLI3/SOX9/SPRY1	7	T1_UP	BP	TNP
GO:0030206	chondroitin sulfate biosynthetic process	4/235	27/19786	0.000274614	0.00737567	0.00598369	DCN/CSPG5/CHST3/BCAN	4	T1_UP	BP	TNP
GO:0071902	positive regulation of protein serine/threonine kinase activity	13/235	352/19786	0.000316958	0.00838547	0.00680292	CCND1/CCND2/PSRC1/SPRY2/DUSP6/HMGA2/CALM3/SHC1/PEA15/IGF2/WNT7B/LPAR1/MIF	13	T1_UP	BP	TNP
GO:0010165	response to X-ray	4/235	28/19786	0.000317415	0.00838547	0.00680292	SFRP1/CCND1/HMGA2/BLM	4	T1_UP	BP	TNP
GO:0001101	response to acid chemical	13/235	354/19786	0.00033459	0.00873855	0.00708936	CYP26B1/TNC/MMP2/E2F1/SFRP1/COL1A1/CPT1A/IGFBP2/SOX9/SH3BP4/FZD7/TH/WNT7B	13	T1_UP	BP	TNP
GO:0060346	bone trabecula formation	3/235	12/19786	0.000336202	0.00873855	0.00708936	MMP2/SFRP1/COL1A1	3	T1_UP	BP	TNP
GO:0001823	mesonephros development	7/235	110/19786	0.000343937	0.00886715	0.00719369	SOX8/FOXC1/SALL1/SFRP1/GLI3/SOX9/SPRY1	7	T1_UP	BP	TNP
GO:0044344	cellular response to fibroblast growth factor stimulus	8/235	145/19786	0.000346652	0.00886715	0.00719369	ANOS1/SFRP1/COL1A1/FGFRL1/SHCBP1/FGFBP3/ZFP36L1/SPRED2	8	T1_UP	BP	TNP
GO:0051225	spindle assembly	7/235	111/19786	0.000363435	0.00917181	0.00744086	TPX2/KIF4A/MYBL2/CDC20/NEK6/KIF11/KIFC1	7	T1_UP	BP	TNP
GO:0072207	metanephric epithelium development	4/235	29/19786	0.000364791	0.00917181	0.00744086	SOX8/SOX9/WNT7B/HES5	4	T1_UP	BP	TNP
GO:0060485	mesenchyme development	11/235	267/19786	0.0003671	0.00917181	0.00744086	SOX8/FOXC1/SFRP1/COL1A1/FN1/SOX9/NOTCH1/HMGA2/PDPN/SPRY1/ZFP36L1	11	T1_UP	BP	TNP
GO:0001837	epithelial to mesenchymal transition	8/235	148/19786	0.00039777	0.00986163	0.00800048	FOXC1/SFRP1/COL1A1/SOX9/NOTCH1/HMGA2/PDPN/SPRY1	8	T1_UP	BP	TNP
GO:0050650	chondroitin sulfate proteoglycan biosynthetic process	4/235	30/19786	0.000417016	0.0101821	0.00826051	DCN/CSPG5/CHST3/BCAN	4	T1_UP	BP	TNP
GO:0051294	establishment of spindle orientation	4/235	30/19786	0.000417016	0.0101821	0.00826051	NDE1/SPRY2/SPRY1/SAPCD2	4	T1_UP	BP	TNP
GO:0072070	loop of Henle development	3/235	13/19786	0.000433238	0.0104203	0.00845376	IRX3/WNT7B/HES5	3	T1_UP	BP	TNP
GO:0072173	metanephric tubule morphogenesis	3/235	13/19786	0.000433238	0.0104203	0.00845376	SOX8/SOX9/HES5	3	T1_UP	BP	TNP
GO:0060560	developmental growth involved in morphogenesis	10/235	230/19786	0.00044411	0.0105975	0.00859748	TNC/NTN1/SALL1/SFRP1/FN1/SOX9/SPRY2/NOTCH1/SPRY1/WNT7B	10	T1_UP	BP	TNP
GO:0032526	response to retinoic acid	7/235	115/19786	0.000450468	0.0105975	0.00859748	CYP26B1/TNC/COL1A1/IGFBP2/SOX9/FZD7/WNT7B	7	T1_UP	BP	TNP
GO:1903510	mucopolysaccharide metabolic process	7/235	115/19786	0.000450468	0.0105975	0.00859748	DCN/CSPG5/CHST3/BCAN/CHST14/NDNF/CHST6	7	T1_UP	BP	TNP
GO:0072078	nephron tubule morphogenesis	6/235	83/19786	0.000463704	0.0108298	0.00878596	SOX8/SALL1/GLI3/SOX9/IRX3/HES5	6	T1_UP	BP	TNP
GO:0051385	response to mineralocorticoid	4/235	31/19786	0.000474366	0.0109991	0.00892332	CCND1/CALM3/TRH/TH	4	T1_UP	BP	TNP
GO:0007219	Notch signaling pathway	9/235	191/19786	0.000479107	0.0110297	0.00894813	PLXND1/FOXC1/NOTCH3/CDH6/SOX9/NOTCH1/TIMP4/HES5/NRARP	9	T1_UP	BP	TNP
GO:0051216	cartilage development	9/235	192/19786	0.000497573	0.0113736	0.00922711	PAX7/GLI3/COL1A1/SOX9/SERPINH1/HMGA2/ADAMTS12/WNT7B/HES5	9	T1_UP	BP	TNP
GO:0051384	response to glucocorticoid	8/235	154/19786	0.000518423	0.0117668	0.00954606	ACSBG1/CCND1/IGFBP2/CALM3/TRH/TH/ZFP36L1/WNT7B	8	T1_UP	BP	TNP
GO:0072088	nephron epithelium morphogenesis	6/235	85/19786	0.000526838	0.0118741	0.00963317	SOX8/SALL1/GLI3/SOX9/IRX3/HES5	6	T1_UP	BP	TNP
GO:0030111	regulation of Wnt signaling pathway	13/235	372/19786	0.000534581	0.011965	0.00970686	SALL1/SFRP1/GLI3/COL1A1/SLC9A3R1/IGFBP2/SOX9/LGR6/LGR5/IGFBP4/FZD7/FZD9/NRARP	13	T1_UP	BP	TNP
GO:0030207	chondroitin sulfate catabolic process	3/235	14/19786	0.000546571	0.0120523	0.00977776	DCN/CSPG5/BCAN	3	T1_UP	BP	TNP
GO:0071391	cellular response to estrogen stimulus	3/235	14/19786	0.000546571	0.0120523	0.00977776	SFRP1/CRHBP/ARID5A	3	T1_UP	BP	TNP
GO:0051656	establishment of organelle localization	15/235	472/19786	0.000549704	0.0120523	0.00977776	NTN1/WIPI1/NDE1/SLC9A3R1/CSPG5/PSRC1/SPRY2/NUSAP1/VAMP1/KIF2C/CALM3/SPRY1/SAPCD2/VAMP2/KIFC1	15	T1_UP	BP	TNP
GO:0015807	L-amino acid transport	5/235	57/19786	0.00057357	0.0124906	0.0101333	SLC1A3/SLC7A5/SLC7A10/KCNJ10/SLC17A8	5	T1_UP	BP	TNP
GO:0072028	nephron morphogenesis	6/235	87/19786	0.000596464	0.012902	0.0104671	SOX8/SALL1/GLI3/SOX9/IRX3/HES5	6	T1_UP	BP	TNP
GO:0072273	metanephric nephron morphogenesis	4/235	33/19786	0.000605551	0.0130113	0.0105557	SOX8/SALL1/SOX9/HES5	4	T1_UP	BP	TNP
GO:0060425	lung morphogenesis	5/235	58/19786	0.000621678	0.0132693	0.0107651	TNC/SOX9/SPRY2/SPRY1/WNT7B	5	T1_UP	BP	TNP
GO:2000027	regulation of animal organ morphogenesis	11/235	285/19786	0.000633326	0.0133523	0.0108323	SOX8/FOXC1/GPC4/SFRP1/SOX9/NOTCH1/FZD7/SPRY1/FZD2/SAPCD2/ETV5	11	T1_UP	BP	TNP
GO:2000177	regulation of neural precursor cell proliferation	6/235	88/19786	0.000633849	0.0133523	0.0108323	PTPRZ1/GLI3/SHCBP1/OTP/FZD9/KCTD11	6	T1_UP	BP	TNP
GO:0007405	neuroblast proliferation	5/235	59/19786	0.000672747	0.0137828	0.0111817	NDE1/GLI3/OTP/FZD9/KCTD11	5	T1_UP	BP	TNP
GO:0001946	lymphangiogenesis	3/235	15/19786	0.000677242	0.0137828	0.0111817	FOXC1/PTPN14/PDPN	3	T1_UP	BP	TNP
GO:0021781	glial cell fate commitment	3/235	15/19786	0.000677242	0.0137828	0.0111817	SOX8/SOX9/HES5	3	T1_UP	BP	TNP
GO:1902043	positive regulation of extrinsic apoptotic signaling pathway via death domain receptors	3/235	15/19786	0.000677242	0.0137828	0.0111817	TIMP3/SFRP1/PEA15	3	T1_UP	BP	TNP
GO:0009651	response to salt stress	4/235	34/19786	0.000679947	0.0137828	0.0111817	TACR3/TH/ZFP36L1/CYTB	4	T1_UP	BP	TNP
GO:0031128	developmental induction	4/235	34/19786	0.000679947	0.0137828	0.0111817	SOX8/SALL1/SOX9/SPRY1	4	T1_UP	BP	TNP
GO:0097305	response to alcohol	10/235	244/19786	0.000702691	0.0141548	0.0114834	TNC/SFRP1/CCND1/CRHBP/CALM3/TRH/TH/BLM/CYTB/ND4	10	T1_UP	BP	TNP
GO:0034446	substrate adhesion-dependent cell spreading	6/235	90/19786	0.000714053	0.0142061	0.0115251	CSPG5/FN1/PREX1/FZD7/PDPN/EPHB3	6	T1_UP	BP	TNP
GO:0060349	bone morphogenesis	6/235	90/19786	0.000714053	0.0142061	0.0115251	CYP26B1/FOXC1/GLI3/COL1A1/SOX9/SERPINH1	6	T1_UP	BP	TNP
GO:0031099	regeneration	9/235	203/19786	0.000742164	0.0146748	0.0119053	PAX7/TNC/GLI3/CCND1/LGR6/FZD7/RGMA/FZD9/CYTB	9	T1_UP	BP	TNP
GO:0009612	response to mechanical stimulus	9/235	204/19786	0.000768556	0.015104	0.0122535	ETV1/DCN/TNC/SLC1A3/COL1A1/IGFBP2/SOX9/MEIS2/PIEZO2	9	T1_UP	BP	TNP
GO:0048593	camera-type eye morphogenesis	7/235	126/19786	0.000777812	0.0151933	0.0123259	SOX8/GLI3/SOX9/BCAR3/MEIS1/IRX5/TH	7	T1_UP	BP	TNP
GO:0006027	glycosaminoglycan catabolic process	5/235	61/19786	0.000784228	0.0152263	0.0123527	DCN/GPC4/CSPG5/BCAN/HSPG2	5	T1_UP	BP	TNP
GO:0061430	bone trabecula morphogenesis	3/235	16/19786	0.000826246	0.0158511	0.0128596	MMP2/SFRP1/COL1A1	3	T1_UP	BP	TNP
GO:1902548	negative regulation of cellular response to vascular endothelial growth factor stimulus	3/235	16/19786	0.000826246	0.0158511	0.0128596	DCN/SPRY2/ADAMTS12	3	T1_UP	BP	TNP
GO:0048144	fibroblast proliferation	6/235	94/19786	0.000897842	0.017022	0.0138095	E2F1/SFRP1/FN1/DDR2/WNT7B/MIF	6	T1_UP	BP	TNP
GO:0048708	astrocyte differentiation	6/235	94/19786	0.000897842	0.017022	0.0138095	SOX8/VIM/SOX9/NOTCH1/BACE2/HES5	6	T1_UP	BP	TNP
GO:0006026	aminoglycan catabolic process	5/235	63/19786	0.000908942	0.0171317	0.0138985	DCN/GPC4/CSPG5/BCAN/HSPG2	5	T1_UP	BP	TNP
GO:0060441	epithelial tube branching involved in lung morphogenesis	4/235	37/19786	0.000941742	0.0174754	0.0141774	TNC/SOX9/SPRY2/SPRY1	4	T1_UP	BP	TNP
GO:0044272	sulfur compound biosynthetic process	9/235	210/19786	0.000943446	0.0174754	0.0141774	DCN/SCD/ACSBG1/CSPG5/CHST3/BCAN/CHST14/FASN/CHST6	9	T1_UP	BP	TNP
GO:0048705	skeletal system morphogenesis	9/235	210/19786	0.000943446	0.0174754	0.0141774	CYP26B1/FOXC1/MMP2/SFRP1/GLI3/COL1A1/SOX9/SERPINH1/IRX5	9	T1_UP	BP	TNP
GO:0061448	connective tissue development	10/235	254/19786	0.000954871	0.017586	0.0142671	SOX8/PAX7/GLI3/COL1A1/SOX9/SERPINH1/HMGA2/ADAMTS12/WNT7B/HES5	10	T1_UP	BP	TNP
GO:0032355	response to estradiol	7/235	131/19786	0.000978124	0.0178107	0.0144494	SFRP1/COL1A1/CCND1/IGFBP2/CRHBP/TACR3/TH	7	T1_UP	BP	TNP
GO:0045471	response to ethanol	7/235	131/19786	0.000978124	0.0178107	0.0144494	TNC/CCND1/CRHBP/TRH/TH/CYTB/ND4	7	T1_UP	BP	TNP
GO:0033273	response to vitamin	6/235	96/19786	0.0010024	0.0181502	0.0147248	CYP26B1/TNC/SFRP1/COL1A1/CCND1/CYTB	6	T1_UP	BP	TNP
GO:0014031	mesenchymal cell development	5/235	65/19786	0.00104784	0.018867	0.0153063	SOX8/FOXC1/FN1/SOX9/NOTCH1	5	T1_UP	BP	TNP
GO:0015849	organic acid transport	11/235	304/19786	0.0010723	0.019094	0.0154905	SLC1A3/SLC7A5/SLC9A3R1/CPT1A/SLC7A10/SLC13A5/PDPN/KCNJ10/SLC17A8/VAMP2/MIF	11	T1_UP	BP	TNP
GO:0046942	carboxylic acid transport	11/235	304/19786	0.0010723	0.019094	0.0154905	SLC1A3/SLC7A5/SLC9A3R1/CPT1A/SLC7A10/SLC13A5/PDPN/KCNJ10/SLC17A8/VAMP2/MIF	11	T1_UP	BP	TNP
GO:0015711	organic anion transport	14/235	454/19786	0.00111618	0.0197662	0.0160358	CA12/SLC1A3/SLC4A4/SLC7A5/SLC9A3R1/CPT1A/ATP10B/SLC7A10/SLC13A5/PDPN/KCNJ10/SLC17A8/VAMP2/MIF	14	T1_UP	BP	TNP
GO:0051101	regulation of DNA binding	7/235	135/19786	0.0011659	0.0205338	0.0166585	PAX7/FOXC1/E2F1/HMGA2/CALM3/IFI16/HMGB2	7	T1_UP	BP	TNP
GO:0036303	lymph vessel morphogenesis	3/235	18/19786	0.00118303	0.0207223	0.0168115	FOXC1/PTPN14/PDPN	3	T1_UP	BP	TNP
GO:1903707	negative regulation of hemopoiesis	8/235	175/19786	0.00119289	0.0207821	0.01686	SFRP1/GLI3/MEIS2/MEIS1/NOTCH1/ZFP36L1/HES5/NRARP	8	T1_UP	BP	TNP
GO:0006865	amino acid transport	7/235	136/19786	0.00121698	0.0210879	0.017108	SLC1A3/SLC7A5/SLC7A10/PDPN/KCNJ10/SLC17A8/VAMP2	7	T1_UP	BP	TNP
GO:0060840	artery development	6/235	101/19786	0.00130481	0.022386	0.0181612	PLXND1/FOXC1/NOTCH3/GLI3/NOTCH1/ADAMTS9	6	T1_UP	BP	TNP
GO:0008406	gonad development	9/235	220/19786	0.00130579	0.022386	0.0181612	SOX8/FOXC1/SALL1/SFRP1/CCND1/SOX9/VGF/HMGB2/IRX5	9	T1_UP	BP	TNP
GO:1905330	regulation of morphogenesis of an epithelium	9/235	221/19786	0.00134747	0.0229164	0.0185915	SOX8/GPC4/SFRP1/SOX9/ADAMTS12/FZD7/FZD2/SAPCD2/ETV5	9	T1_UP	BP	TNP
GO:0048863	stem cell differentiation	10/235	266/19786	0.00135095	0.0229164	0.0185915	SOX8/FOXC1/SFRP1/FN1/SOX21/SOX9/LMO2/NOTCH1/HMGA2/HES5	10	T1_UP	BP	TNP
GO:1901136	carbohydrate derivative catabolic process	8/235	180/19786	0.00142756	0.0240892	0.019543	DCN/GPC4/CSPG5/BCAN/NT5E/HSPG2/ADAMTS12/ADAMTS9	8	T1_UP	BP	TNP
GO:0038084	vascular endothelial growth factor signaling pathway	4/235	42/19786	0.00152377	0.0255787	0.0207514	DCN/FOXC1/HSPB1/SPRY2	4	T1_UP	BP	TNP
GO:0006120	mitochondrial electron transport, NADH to ubiquinone	5/235	71/19786	0.00155943	0.0259074	0.021018	ND6/ND2/ND5/ND4/ND1	5	T1_UP	BP	TNP
GO:0014033	neural crest cell differentiation	5/235	71/19786	0.00155943	0.0259074	0.021018	SOX8/FOXC1/SFRP1/FN1/SOX9	5	T1_UP	BP	TNP
GO:0045137	development of primary sexual characteristics	9/235	226/19786	0.00157223	0.0259861	0.0210819	SOX8/FOXC1/SALL1/SFRP1/CCND1/SOX9/VGF/HMGB2/IRX5	9	T1_UP	BP	TNP
GO:0042775	mitochondrial ATP synthesis coupled electron transport	6/235	105/19786	0.00159328	0.0261997	0.0212552	ND6/CYTB/ND2/ND5/ND4/ND1	6	T1_UP	BP	TNP
GO:0071479	cellular response to ionizing radiation	5/235	72/19786	0.00165984	0.0269811	0.0218891	SFRP1/HMGA2/IFI16/H2AFX/BLM	5	T1_UP	BP	TNP
GO:0071364	cellular response to epidermal growth factor stimulus	4/235	43/19786	0.00166458	0.0269811	0.0218891	FOXC1/COL1A1/SOX9/ZFP36L1	4	T1_UP	BP	TNP
GO:0042773	ATP synthesis coupled electron transport	6/235	106/19786	0.00167243	0.0269811	0.0218891	ND6/CYTB/ND2/ND5/ND4/ND1	6	T1_UP	BP	TNP
GO:0006790	sulfur compound metabolic process	12/235	371/19786	0.00167864	0.0269811	0.0218891	DCN/COMT/SCD/ACSBG1/CSPG5/CHST3/HS3ST3B1/BCAN/CHST14/FASN/NDNF/CHST6	12	T1_UP	BP	TNP
GO:0007548	sex differentiation	10/235	274/19786	0.00168266	0.0269811	0.0218891	SOX8/FOXC1/SALL1/SFRP1/CCND1/DHCR24/SOX9/VGF/HMGB2/IRX5	10	T1_UP	BP	TNP
GO:0010812	negative regulation of cell-substrate adhesion	5/235	73/19786	0.00176492	0.0281601	0.0228455	COL1A1/CDKN2A/NOTCH1/FZD7/SEMA3E	5	T1_UP	BP	TNP
GO:0010801	negative regulation of peptidyl-threonine phosphorylation	3/235	21/19786	0.00187824	0.0295296	0.0239566	SPRY2/CALM3/SPRED2	3	T1_UP	BP	TNP
GO:0015813	L-glutamate transmembrane transport	3/235	21/19786	0.00187824	0.0295296	0.0239566	SLC1A3/KCNJ10/SLC17A8	3	T1_UP	BP	TNP
GO:1903055	positive regulation of extracellular matrix organization	3/235	21/19786	0.00187824	0.0295296	0.0239566	SOX9/PDPN/DDR2	3	T1_UP	BP	TNP
GO:0071901	negative regulation of protein serine/threonine kinase activity	7/235	147/19786	0.00190281	0.0297706	0.0241521	SFRP1/HSPB1/DUSP4/CDKN2C/DUSP6/CDKN2A/SPRED2	7	T1_UP	BP	TNP
GO:0021983	pituitary gland development	4/235	45/19786	0.00197284	0.0307173	0.0249201	SALL1/SOX3/GSX1/OTP	4	T1_UP	BP	TNP
GO:0021675	nerve development	5/235	75/19786	0.00198959	0.0308291	0.0250108	SLC1A3/SALL1/GLI3/LRIG1/LPAR1	5	T1_UP	BP	TNP
GO:0007517	muscle organ development	13/235	431/19786	0.00202322	0.0312002	0.0253119	CYP26B1/SOX8/ETV1/PAX7/DCN/FOXC1/FGFRL1/CASQ1/MEIS1/NOTCH1/FZD7/MYORG/FZD2	13	T1_UP	BP	TNP
GO:0070482	response to oxygen levels	13/235	432/19786	0.0020645	0.0316851	0.0257053	E2F1/SFRP1/PLAT/COL1A1/NOTCH1/TRH/NDNF/TH/ZFP36L1/LPAR1/CYTB/ND5/ND4	13	T1_UP	BP	TNP
GO:0030850	prostate gland development	4/235	46/19786	0.00214085	0.0327013	0.0265297	TNC/SFRP1/GLI3/SOX9	4	T1_UP	BP	TNP
GO:0010811	positive regulation of cell-substrate adhesion	6/235	112/19786	0.00221179	0.0333129	0.0270259	CCDC80/SFRP1/CSPG5/FN1/PREX1/NDNF	6	T1_UP	BP	TNP
GO:0071156	regulation of cell cycle arrest	6/235	112/19786	0.00221179	0.0333129	0.0270259	E2F1/CCND1/FOXM1/HMGA2/FZD9/MIF	6	T1_UP	BP	TNP
GO:0022900	electron transport chain	8/235	193/19786	0.0022119	0.0333129	0.0270259	ME1/SH3BGRL3/ND6/CYTB/ND2/ND5/ND4/ND1	8	T1_UP	BP	TNP
GO:0070849	response to epidermal growth factor	4/235	47/19786	0.00231848	0.0345948	0.0280658	FOXC1/COL1A1/SOX9/ZFP36L1	4	T1_UP	BP	TNP
GO:1903053	regulation of extracellular matrix organization	4/235	47/19786	0.00231848	0.0345948	0.0280658	SOX9/NOTCH1/PDPN/DDR2	4	T1_UP	BP	TNP
GO:0035148	tube formation	7/235	153/19786	0.00238582	0.0354355	0.0287479	SOX8/SFRP1/SOX9/NOTCH1/IRX3/FZD2/HES5	7	T1_UP	BP	TNP
GO:0043279	response to alkaloid	6/235	114/19786	0.00241787	0.0357468	0.0290004	CRHBP/PEA15/TACR3/TH/BLM/ND6	6	T1_UP	BP	TNP
GO:0001945	lymph vessel development	3/235	23/19786	0.00245768	0.036005	0.0292099	FOXC1/PTPN14/PDPN	3	T1_UP	BP	TNP
GO:0021854	hypothalamus development	3/235	23/19786	0.00245768	0.036005	0.0292099	SOX3/GSX1/OTP	3	T1_UP	BP	TNP
GO:0016331	morphogenesis of embryonic epithelium	7/235	154/19786	0.00247475	0.036091	0.0292797	SOX8/SFRP1/SOX9/IRX3/FZD2/WNT7B/HES5	7	T1_UP	BP	TNP
GO:0072210	metanephric nephron development	4/235	48/19786	0.002506	0.0363822	0.0295159	SOX8/SALL1/SOX9/HES5	4	T1_UP	BP	TNP
GO:0030879	mammary gland development	7/235	155/19786	0.0025662	0.0370891	0.0300894	NTN1/GLI3/CCND1/SOX9/FASN/WNT7B/ETV5	7	T1_UP	BP	TNP
GO:0003002	regionalization	11/235	340/19786	0.0025868	0.03722	0.0301956	CYP26B1/PAX7/FOXC1/SFRP1/GLI3/EN1/SPRY1/IRX3/WNT7B/HES5/NRARP	11	T1_UP	BP	TNP
GO:0010257	NADH dehydrogenase complex assembly	5/235	80/19786	0.00264196	0.0376771	0.0305665	ND6/ND2/ND5/ND4/ND1	5	T1_UP	BP	TNP
GO:0032981	mitochondrial respiratory chain complex I assembly	5/235	80/19786	0.00264196	0.0376771	0.0305665	ND6/ND2/ND5/ND4/ND1	5	T1_UP	BP	TNP
GO:0046677	response to antibiotic	11/235	342/19786	0.00270574	0.0383854	0.0311411	TNC/SLC1A3/COL1A1/CCND1/CRHBP/TRH/TH/ND6/CYTB/ND5/ND4	11	T1_UP	BP	TNP
GO:0098656	anion transmembrane transport	9/235	245/19786	0.00271544	0.0383854	0.0311411	SLC1A3/SLC4A4/SLC7A5/CPT1A/SLC7A10/SLC13A5/PDPN/KCNJ10/SLC17A8	9	T1_UP	BP	TNP
GO:0043567	regulation of insulin-like growth factor receptor signaling pathway	3/235	24/19786	0.00278435	0.0388483	0.0315166	IGFBP2/IGFBP4/MYORG	3	T1_UP	BP	TNP
GO:0071157	negative regulation of cell cycle arrest	3/235	24/19786	0.00278435	0.0388483	0.0315166	CCND1/FZD9/MIF	3	T1_UP	BP	TNP
GO:0090103	cochlea morphogenesis	3/235	24/19786	0.00278435	0.0388483	0.0315166	SOX9/FZD2/POU3F4	3	T1_UP	BP	TNP
GO:0061383	trabecula morphogenesis	4/235	50/19786	0.00291179	0.0402776	0.0326762	MMP2/SFRP1/COL1A1/NOTCH1	4	T1_UP	BP	TNP
GO:0090102	cochlea development	4/235	50/19786	0.00291179	0.0402776	0.0326762	SOX9/SLC17A8/FZD2/POU3F4	4	T1_UP	BP	TNP
GO:0010948	negative regulation of cell cycle process	12/235	399/19786	0.00304944	0.0419463	0.0340299	E2F1/CCND1/CDC20/CDKN2C/CDKN2A/HMGA2/ATF5/RRM2/ZFP36L1/FZD9/BLM/MIF	12	T1_UP	BP	TNP
GO:0021915	neural tube development	7/235	160/19786	0.0030631	0.0419463	0.0340299	PAX7/SFRP1/GLI3/EN1/FZD2/ZFP36L1/HES5	7	T1_UP	BP	TNP
GO:0007492	endoderm development	5/235	83/19786	0.00310077	0.0419463	0.0340299	ITGB5/MMP2/FN1/HMGA2/ZFP36L1	5	T1_UP	BP	TNP
GO:0010718	positive regulation of epithelial to mesenchymal transition	4/235	51/19786	0.00313059	0.0419463	0.0340299	FOXC1/COL1A1/NOTCH1/PDPN	4	T1_UP	BP	TNP
GO:0021545	cranial nerve development	4/235	51/19786	0.00313059	0.0419463	0.0340299	SLC1A3/SALL1/GLI3/LPAR1	4	T1_UP	BP	TNP
GO:0007221	positive regulation of transcription of Notch receptor target	3/235	25/19786	0.00313653	0.0419463	0.0340299	PLXND1/NOTCH3/NOTCH1	3	T1_UP	BP	TNP
GO:0060740	prostate gland epithelium morphogenesis	3/235	25/19786	0.00313653	0.0419463	0.0340299	TNC/SFRP1/SOX9	3	T1_UP	BP	TNP
GO:0072077	renal vesicle morphogenesis	3/235	25/19786	0.00313653	0.0419463	0.0340299	SOX8/SALL1/SOX9	3	T1_UP	BP	TNP
GO:0035987	endodermal cell differentiation	4/235	52/19786	0.00336034	0.0442957	0.0359359	ITGB5/MMP2/FN1/HMGA2	4	T1_UP	BP	TNP
GO:0048146	positive regulation of fibroblast proliferation	4/235	52/19786	0.00336034	0.0442957	0.0359359	E2F1/FN1/DDR2/MIF	4	T1_UP	BP	TNP
GO:0060350	endochondral bone morphogenesis	4/235	52/19786	0.00336034	0.0442957	0.0359359	FOXC1/COL1A1/SOX9/SERPINH1	4	T1_UP	BP	TNP
GO:0022904	respiratory electron transport chain	6/235	122/19786	0.00338938	0.0442957	0.0359359	ND6/CYTB/ND2/ND5/ND4/ND1	6	T1_UP	BP	TNP
GO:0001738	morphogenesis of a polarized epithelium	7/235	163/19786	0.00339467	0.0442957	0.0359359	GPC4/SFRP1/SLC9A3R1/MSN/FZD7/FZD2/SAPCD2	7	T1_UP	BP	TNP
GO:0048592	eye morphogenesis	7/235	163/19786	0.00339467	0.0442957	0.0359359	SOX8/GLI3/SOX9/BCAR3/MEIS1/IRX5/TH	7	T1_UP	BP	TNP
GO:0045765	regulation of angiogenesis	12/235	405/19786	0.00343747	0.0446732	0.0362422	PLXND1/DCN/FOXC1/SFRP1/HSPB1/F3/SPRY2/HSPG2/NOTCH1/HMGA2/ADAMTS9/SEMA3E	12	T1_UP	BP	TNP
GO:0060343	trabecula formation	3/235	26/19786	0.00351485	0.0451329	0.0366152	MMP2/SFRP1/COL1A1	3	T1_UP	BP	TNP
GO:0060351	cartilage development involved in endochondral bone morphogenesis	3/235	26/19786	0.00351485	0.0451329	0.0366152	COL1A1/SOX9/SERPINH1	3	T1_UP	BP	TNP
GO:0072087	renal vesicle development	3/235	26/19786	0.00351485	0.0451329	0.0366152	SOX8/SALL1/SOX9	3	T1_UP	BP	TNP
GO:0048545	response to steroid hormone	12/235	407/19786	0.00357534	0.0457199	0.0370914	ACSBG1/SFRP1/COL1A1/CCND1/IGFBP2/CNGA3/CALM3/HMGB2/TRH/TH/ZFP36L1/WNT7B	12	T1_UP	BP	TNP
GO:0003179	heart valve morphogenesis	4/235	53/19786	0.0036013	0.0457199	0.0370914	SOX9/FGFRL1/NOTCH1/ADAMTS9	4	T1_UP	BP	TNP
GO:0060541	respiratory system development	8/235	209/19786	0.00360312	0.0457199	0.0370914	TNC/GLI3/SOX9/FGFRL1/SPRY2/PDPN/SPRY1/WNT7B	8	T1_UP	BP	TNP
GO:0090288	negative regulation of cellular response to growth factor stimulus	7/235	165/19786	0.00363047	0.0458863	0.0372264	DCN/SFRP1/SPRY2/NOTCH1/ADAMTS12/SPRY1/PEG10	7	T1_UP	BP	TNP
GO:0060512	prostate gland morphogenesis	3/235	27/19786	0.00391988	0.0489681	0.0397266	TNC/SFRP1/SOX9	3	T1_UP	BP	TNP
GO:0060669	embryonic placenta morphogenesis	3/235	27/19786	0.00391988	0.0489681	0.0397266	IGF2/ZFP36L1/WNT7B	3	T1_UP	BP	TNP
GO:1902547	regulation of cellular response to vascular endothelial growth factor stimulus	3/235	27/19786	0.00391988	0.0489681	0.0397266	DCN/SPRY2/ADAMTS12	3	T1_UP	BP	TNP
GO:0072001	renal system development	27/527	312/19786	8.72095e-08	0.000255304	0.000222122	PAX2/COL4A4/MEF2C/ANGPT2/CYP26A1/GATA3/ACTA2/ID2/SDC1/EPCAM/SOX4/BMP4/BMP2/CDKN1C/WNT2B/EPHA7/TFAP2A/SLIT2/GPC3/PTPRO/BMP6/WNT9B/HPGD/SHH/EMX2/MME/SULF2	27	T2_DOWN	BP	TNP
GO:0001822	kidney development	26/527	297/19786	1.20512e-07	0.000255304	0.000222122	PAX2/COL4A4/MEF2C/ANGPT2/CYP26A1/GATA3/ACTA2/ID2/SDC1/EPCAM/SOX4/BMP4/BMP2/CDKN1C/WNT2B/EPHA7/TFAP2A/SLIT2/GPC3/PTPRO/BMP6/WNT9B/HPGD/SHH/MME/SULF2	26	T2_DOWN	BP	TNP
GO:0001655	urogenital system development	27/527	346/19786	6.89912e-07	0.000643046	0.000559469	PAX2/COL4A4/MEF2C/ANGPT2/CYP26A1/GATA3/ACTA2/ID2/SDC1/EPCAM/SOX4/BMP4/BMP2/CDKN1C/WNT2B/EPHA7/TFAP2A/SLIT2/GPC3/PTPRO/BMP6/WNT9B/HPGD/SHH/EMX2/MME/SULF2	27	T2_DOWN	BP	TNP
GO:0050808	synapse organization	31/527	434/19786	7.13397e-07	0.000643046	0.000559469	SEMA3F/GABRA1/CTTNBP2/MEF2C/NDRG1/ASIC2/IL10RA/MDGA1/DLGAP3/PCDH17/EPHA7/IGF1R/GABRB2/SDK1/CNKSR2/CNTN5/PTPRO/GRID2/CNTNAP4/NRG1/SHANK2/SLITRK5/CACNG2/NEUROD2/LRRN3/LINGO2/CDK5R1/DRD1/IL1RAPL2/VSTM5/PCDHGC4	31	T2_DOWN	BP	TNP
GO:0050804	modulation of chemical synaptic transmission	31/527	438/19786	8.67532e-07	0.000643046	0.000559469	TAC1/SYT1/CHRNA3/MEF2C/NR2E1/HRH2/CHRNB4/PCDH17/CDH11/CACNA1A/PLK2/CPLX2/GRID2/CNTNAP4/KIT/DGKI/KCNB1/SHANK2/GRIK3/ADCY1/STX3/NSG1/GRIK1/NPTX1/NEUROD2/DRD1/SYN3/DCC/MME/GRID2IP/SHISA9	31	T2_DOWN	BP	TNP
GO:0099177	regulation of trans-synaptic signaling	31/527	439/19786	9.10615e-07	0.000643046	0.000559469	TAC1/SYT1/CHRNA3/MEF2C/NR2E1/HRH2/CHRNB4/PCDH17/CDH11/CACNA1A/PLK2/CPLX2/GRID2/CNTNAP4/KIT/DGKI/KCNB1/SHANK2/GRIK3/ADCY1/STX3/NSG1/GRIK1/NPTX1/NEUROD2/DRD1/SYN3/DCC/MME/GRID2IP/SHISA9	31	T2_DOWN	BP	TNP
GO:0023061	signal release	32/527	469/19786	1.27866e-06	0.000749749	0.000652304	ABCC8/TAC1/SYT1/CHAT/CHRNA3/MEF2C/SLC32A1/GCK/GATA3/CHRNB4/MYB/INHBA/GRM4/SOX4/GAD1/ANO1/GAD2/CACNA1A/EPHA5/ADRA2A/ITPR1/BMP6/DGKI/KCNB1/ADCY1/SLC18A2/GALR1/STX3/HTR1A/DRD1/KCNJ11/SLC18A3	32	T2_DOWN	BP	TNP
GO:0072178	nephric duct morphogenesis	6/527	15/19786	1.41562e-06	0.000749749	0.000652304	PAX2/GATA3/BMP4/EPHA7/GPC3/WNT9B	6	T2_DOWN	BP	TNP
GO:0007416	synapse assembly	18/527	181/19786	1.74857e-06	0.000823189	0.000716199	GABRA1/MEF2C/ASIC2/MDGA1/PCDH17/EPHA7/GABRB2/SDK1/CNTN5/GRID2/NRG1/SHANK2/SLITRK5/LRRN3/LINGO2/DRD1/IL1RAPL2/VSTM5	18	T2_DOWN	BP	TNP
GO:0048167	regulation of synaptic plasticity	18/527	190/19786	3.50513e-06	0.00148512	0.0012921	MEF2C/NR2E1/HRH2/PLK2/CPLX2/GRID2/KIT/DGKI/KCNB1/SHANK2/ADCY1/STX3/NSG1/NEUROD2/DRD1/MME/GRID2IP/SHISA9	18	T2_DOWN	BP	TNP
GO:0001764	neuron migration	16/527	156/19786	4.38162e-06	0.00168772	0.00146837	DCX/MEF2C/GATA3/MDGA1/BARHL1/BARHL2/SH3RF1/NRG1/AUTS2/SOX14/DAB1/CDK5R1/DRD1/PRKG1/DCC/SCRT2	16	T2_DOWN	BP	TNP
GO:0072176	nephric duct development	6/527	19/19786	7.00719e-06	0.00247412	0.00215256	PAX2/GATA3/BMP4/EPHA7/GPC3/WNT9B	6	T2_DOWN	BP	TNP
GO:0006813	potassium ion transport	18/527	205/19786	1.0144e-05	0.00330617	0.00287647	ABCC8/KCNH4/KCNN1/GCK/HCN4/ADRA2A/KCNMA1/KCNS2/KCNB1/LRRC38/HCN1/NETO2/LRRC55/LRRC26/DRD1/KCNQ5/KCNIP4/KCNJ11	18	T2_DOWN	BP	TNP
GO:0007269	neurotransmitter secretion	15/527	154/19786	1.62252e-05	0.00491045	0.00427224	SYT1/CHAT/CHRNA3/MEF2C/SLC32A1/CHRNB4/GRM4/GAD1/GAD2/DGKI/ADCY1/SLC18A2/STX3/DRD1/SLC18A3	15	T2_DOWN	BP	TNP
GO:0099643	signal release from synapse	15/527	155/19786	1.75319e-05	0.00492867	0.00428809	SYT1/CHAT/CHRNA3/MEF2C/SLC32A1/CHRNB4/GRM4/GAD1/GAD2/DGKI/ADCY1/SLC18A2/STX3/DRD1/SLC18A3	15	T2_DOWN	BP	TNP
GO:0007409	axonogenesis	27/527	413/19786	1.86119e-05	0.00492867	0.00428809	SEMA3F/NRXN3/NGFR/EPHA8/PAX2/GATA3/NR2E1/ARTN/EPHA7/CDH11/BARHL2/LHX9/SLIT2/EPHA5/PTPRO/AUTS2/DRAXIN/SHH/ADCY1/OTX2/ISLR2/GFRA2/DAB1/CDK5R1/UNC5C/DCC/ADARB1	27	T2_DOWN	BP	TNP
GO:0007411	axon guidance	18/527	216/19786	2.06668e-05	0.00515089	0.00448142	SEMA3F/NRXN3/EPHA8/GATA3/ARTN/EPHA7/LHX9/SLIT2/EPHA5/PTPRO/DRAXIN/SHH/OTX2/GFRA2/DAB1/CDK5R1/UNC5C/DCC	18	T2_DOWN	BP	TNP
GO:0097485	neuron projection guidance	18/527	218/19786	2.33905e-05	0.00550586	0.00479026	SEMA3F/NRXN3/EPHA8/GATA3/ARTN/EPHA7/LHX9/SLIT2/EPHA5/PTPRO/DRAXIN/SHH/OTX2/GFRA2/DAB1/CDK5R1/UNC5C/DCC	18	T2_DOWN	BP	TNP
GO:0098742	cell-cell adhesion via plasma-membrane adhesion molecules	19/527	242/19786	2.82346e-05	0.00629632	0.00547799	PCDH11Y/MDGA1/PCDHB15/PCDH17/EPCAM/BMP2/MMP24/DSC2/SDK1/GRID2/DAB1/PCDHA5/PCDHA2/TENM3/PCDHGC4/PCDHA11/PCDHGA11/PCDHGB4/PCDHA3	19	T2_DOWN	BP	TNP
GO:0006836	neurotransmitter transport	20/527	266/19786	3.25743e-05	0.0066561	0.005791	SYT1/CHAT/SLC6A15/CHRNA3/MEF2C/SLC32A1/SLC1A6/CHRNB4/GRM4/GAD1/SLC6A6/GAD2/DGKI/ADCY1/SLC18A2/SLC6A5/STX3/HTR1A/DRD1/SLC18A3	20	T2_DOWN	BP	TNP
GO:0010038	response to metal ion	24/527	356/19786	3.29899e-05	0.0066561	0.005791	CACNA1G/SYT1/MEF2C/MAP1LC3A/NDRG1/ID2/SDC1/TESMIN/TFAP2A/THBS1/TRPC3/TRPM2/TRPC1/BMP6/KCNMA1/KIT/SHH/ADCY1/CACNG2/NEUROD2/FIBIN/RYR1/CACNA1H/CEBPA	24	T2_DOWN	BP	TNP
GO:0030900	forebrain development	26/527	406/19786	3.75918e-05	0.00723984	0.00629888	CDON/LHX5/SLC32A1/NR2E1/ID2/INHBA/BMP4/BMP2/FOXP2/WNT2B/RAX/ANXA3/SSTR1/SLIT2/EPHA5/NRG1/DRAXIN/SHH/SLITRK5/OTX2/EMX2/DAB1/MYO1D/CDK5R1/DRD1/PRKG1	26	T2_DOWN	BP	TNP
GO:0034765	regulation of ion transmembrane transport	29/527	481/19786	4.09688e-05	0.00754717	0.00656626	CACNA1G/MEF2C/KCNH4/ASIC2/CRACR2A/THBS1/HCN4/CACNA1A/STAC/TRPC1/ADRA2A/CLIC2/KCNMA1/KCNS2/KCNB1/LRRC38/KCNJ9/HCN1/CACNG2/PTAFR/NETO2/LRRC55/KCNH8/LRRC26/DRD1/KCNQ5/KCNIP4/KCNJ11/CACNA1H	29	T2_DOWN	BP	TNP
GO:0021953	central nervous system neuron differentiation	16/527	188/19786	4.5681e-05	0.00781458	0.00679891	RORA/LHX5/MDGA1/NR2E1/INHBA/SOX4/CDH11/SLIT2/GRID2/WNT9B/TAL1/DRAXIN/SHH/DRD1/DCC/ADARB1	16	T2_DOWN	BP	TNP
GO:0072073	kidney epithelium development	14/527	149/19786	4.61091e-05	0.00781458	0.00679891	PAX2/MEF2C/GATA3/SDC1/EPCAM/BMP4/BMP2/WNT2B/EPHA7/SLIT2/GPC3/PTPRO/WNT9B/SHH	14	T2_DOWN	BP	TNP
GO:0061564	axon development	28/527	464/19786	5.46032e-05	0.00822943	0.00715985	SEMA3F/NRXN3/EPHA3/NGFR/EPHA8/PAX2/GATA3/NR2E1/ARTN/EPHA7/CDH11/BARHL2/LHX9/SLIT2/EPHA5/PTPRO/AUTS2/DRAXIN/SHH/ADCY1/OTX2/ISLR2/GFRA2/DAB1/CDK5R1/UNC5C/DCC/ADARB1	28	T2_DOWN	BP	TNP
GO:0007156	homophilic cell adhesion via plasma membrane adhesion molecules	13/527	133/19786	5.6827e-05	0.00822943	0.00715985	PCDH11Y/PCDHB15/PCDH17/DSC2/SDK1/PCDHA5/PCDHA2/TENM3/PCDHGC4/PCDHA11/PCDHGA11/PCDHGB4/PCDHA3	13	T2_DOWN	BP	TNP
GO:0072006	nephron development	14/527	152/19786	5.74137e-05	0.00822943	0.00715985	PAX2/COL4A4/MEF2C/ANGPT2/GATA3/ACTA2/BMP4/BMP2/WNT2B/GPC3/PTPRO/WNT9B/SHH/SULF2	14	T2_DOWN	BP	TNP
GO:0051402	neuron apoptotic process	19/527	255/19786	5.76304e-05	0.00822943	0.00715985	TFAP2D/NGFR/MEF2C/GATA3/MYB/GRM4/BARHL1/VSTM2L/EPHA7/TFAP2A/GABRB2/ADAM8/GRID2/KCNB1/DRAXIN/CLCF1/CDK5R1/ADARB1/DIO3	19	T2_DOWN	BP	TNP
GO:0001654	eye development	24/527	369/19786	5.82683e-05	0.00822943	0.00715985	CDON/PAX2/FGF9/HSF4/GATA3/NR2E1/INHBA/BMP4/FOXP2/CDKN1C/RAB11FIP4/WNT2B/RAX/TFAP2A/WNT9A/SDK1/BMP6/WNT9B/HCN1/SHH/COL8A2/FSCN2/DIO3/TENM3	24	T2_DOWN	BP	TNP
GO:0072189	ureter development	5/527	17/19786	6.24132e-05	0.00853048	0.00742177	PAX2/GATA3/BMP4/SHH/EMX2	5	T2_DOWN	BP	TNP
GO:0150063	visual system development	24/527	373/19786	6.89665e-05	0.0091316	0.00794476	CDON/PAX2/FGF9/HSF4/GATA3/NR2E1/INHBA/BMP4/FOXP2/CDKN1C/RAB11FIP4/WNT2B/RAX/TFAP2A/WNT9A/SDK1/BMP6/WNT9B/HCN1/SHH/COL8A2/FSCN2/DIO3/TENM3	24	T2_DOWN	BP	TNP
GO:0050771	negative regulation of axonogenesis	8/527	53/19786	7.41598e-05	0.00952167	0.00828414	NGFR/EPHA7/SLIT2/PTPRO/DRAXIN/DAB1/CDK5R1/DCC	8	T2_DOWN	BP	TNP
GO:0060292	long-term synaptic depression	7/527	42/19786	0.000109805	0.0128706	0.0111978	PLK2/GRID2/DGKI/KCNB1/SHANK2/DRD1/GRID2IP	7	T2_DOWN	BP	TNP
GO:0001657	ureteric bud development	11/527	105/19786	0.000112305	0.0128706	0.0111978	PAX2/GATA3/SDC1/EPCAM/BMP4/BMP2/WNT2B/SLIT2/GPC3/WNT9B/SHH	11	T2_DOWN	BP	TNP
GO:0021510	spinal cord development	11/527	105/19786	0.000112305	0.0128706	0.0111978	LHX5/MDGA1/SOX4/TAL1/DRAXIN/SHH/DAB1/DCC/ADARB1/VIT/VSTM5	11	T2_DOWN	BP	TNP
GO:0048880	sensory system development	24/527	385/19786	0.000112393	0.0128706	0.0111978	CDON/PAX2/FGF9/HSF4/GATA3/NR2E1/INHBA/BMP4/FOXP2/CDKN1C/RAB11FIP4/WNT2B/RAX/TFAP2A/WNT9A/SDK1/BMP6/WNT9B/HCN1/SHH/COL8A2/FSCN2/DIO3/TENM3	24	T2_DOWN	BP	TNP
GO:0006939	smooth muscle contraction	11/527	106/19786	0.000122356	0.0129605	0.011276	CHRNA3/ACTA2/CHRNB4/ADRA2A/KCNMA1/KIT/PTAFR/SPHK1/DRD1/PRKG1/SULF2	11	T2_DOWN	BP	TNP
GO:0072163	mesonephric epithelium development	11/527	106/19786	0.000122356	0.0129605	0.011276	PAX2/GATA3/SDC1/EPCAM/BMP4/BMP2/WNT2B/SLIT2/GPC3/WNT9B/SHH	11	T2_DOWN	BP	TNP
GO:0072164	mesonephric tubule development	11/527	106/19786	0.000122356	0.0129605	0.011276	PAX2/GATA3/SDC1/EPCAM/BMP4/BMP2/WNT2B/SLIT2/GPC3/WNT9B/SHH	11	T2_DOWN	BP	TNP
GO:0060070	canonical Wnt signaling pathway	22/527	341/19786	0.000131867	0.0136273	0.0118562	HECW1/PSMD5/BAMBI/FGF9/GATA3/SDC1/SOX4/BMP2/WNT2B/LEF1/WNT9A/GPC3/PTPRO/WNT9B/DRAXIN/SHH/DACT1/FRAT1/MESP1/IGFBP6/FZD8/SULF2	22	T2_DOWN	BP	TNP
GO:0043010	camera-type eye development	21/527	320/19786	0.000147306	0.0147383	0.0128227	CDON/PAX2/HSF4/GATA3/NR2E1/INHBA/BMP4/FOXP2/CDKN1C/RAB11FIP4/WNT2B/RAX/TFAP2A/WNT9A/SDK1/WNT9B/HCN1/SHH/COL8A2/DIO3/TENM3	21	T2_DOWN	BP	TNP
GO:0033555	multicellular organismal response to stress	9/527	74/19786	0.000149574	0.0147383	0.0128227	TAC1/MEF2C/SLC6A2/NR2E1/DBH/THBS1/NEUROD2/HTR1A/DRD1	9	T2_DOWN	BP	TNP
GO:0007215	glutamate receptor signaling pathway	10/527	91/19786	0.000153515	0.0147828	0.0128614	MEF2C/GRM4/SSTR1/GRID2/KCNB1/GRIK3/CACNG2/GRIK1/NETO2/CDK5R1	10	T2_DOWN	BP	TNP
GO:0045665	negative regulation of neuron differentiation	16/527	209/19786	0.000159601	0.0148618	0.0129302	NGFR/NR2E1/ID2/BCL11A/ID1/EPHA7/SLIT2/PLK2/TBX6/PTPRO/DRAXIN/SHH/DAB1/CDK5R1/DCC/DIO3	16	T2_DOWN	BP	TNP
GO:0061005	cell differentiation involved in kidney development	8/527	59/19786	0.000161351	0.0148618	0.0129302	PAX2/MEF2C/GATA3/ACTA2/BMP4/PTPRO/WNT9B/SHH	8	T2_DOWN	BP	TNP
GO:0001823	mesonephros development	11/527	110/19786	0.000170582	0.0151253	0.0131595	PAX2/GATA3/SDC1/EPCAM/BMP4/BMP2/WNT2B/SLIT2/GPC3/WNT9B/SHH	11	T2_DOWN	BP	TNP
GO:0021537	telencephalon development	19/527	277/19786	0.000171351	0.0151253	0.0131595	CDON/LHX5/SLC32A1/NR2E1/ID2/INHBA/BMP4/BMP2/FOXP2/ANXA3/SLIT2/EPHA5/NRG1/SHH/SLITRK5/EMX2/DAB1/CDK5R1/DRD1	19	T2_DOWN	BP	TNP
GO:0071804	cellular potassium ion transport	13/527	149/19786	0.000180965	0.0153117	0.0133216	ABCC8/HCN4/KCNMA1/KCNS2/KCNB1/LRRC38/HCN1/NETO2/LRRC55/LRRC26/KCNQ5/KCNIP4/KCNJ11	13	T2_DOWN	BP	TNP
GO:0071805	potassium ion transmembrane transport	13/527	149/19786	0.000180965	0.0153117	0.0133216	ABCC8/HCN4/KCNMA1/KCNS2/KCNB1/LRRC38/HCN1/NETO2/LRRC55/LRRC26/KCNQ5/KCNIP4/KCNJ11	13	T2_DOWN	BP	TNP
GO:0002320	lymphoid progenitor cell differentiation	5/527	21/19786	0.000187917	0.0153117	0.0133216	GATA3/SOX4/BMP4/KIT/SHH	5	T2_DOWN	BP	TNP
GO:0072111	cell proliferation involved in kidney development	5/527	21/19786	0.000187917	0.0153117	0.0133216	GATA3/BMP4/BMP2/GPC3/SHH	5	T2_DOWN	BP	TNP
GO:0051592	response to calcium ion	12/527	131/19786	0.000201803	0.0161328	0.0140361	SYT1/MEF2C/SDC1/THBS1/TRPC3/TRPM2/TRPC1/KCNMA1/ADCY1/CACNG2/NEUROD2/RYR1	12	T2_DOWN	BP	TNP
GO:0032835	glomerulus development	8/527	62/19786	0.000229447	0.0180031	0.0156632	PAX2/COL4A4/MEF2C/ANGPT2/ACTA2/BMP4/PTPRO/SULF2	8	T2_DOWN	BP	TNP
GO:0010975	regulation of neuron projection development	27/527	481/19786	0.000241055	0.01857	0.0161564	EPHA3/LTK/NGFR/SYT1/CHRNA3/MEF2C/GATA3/NR2E1/BCL11A/ID1/EPHA7/BARHL2/SYT2/CPNE9/SLIT2/PLK2/SDK1/TBX6/PTPRO/GRID2/DRAXIN/ISLR2/DAB1/CDK5R1/DCC/ALKAL2/TENM3	27	T2_DOWN	BP	TNP
GO:0035850	epithelial cell differentiation involved in kidney development	7/527	48/19786	0.00026112	0.0197565	0.0171888	PAX2/MEF2C/GATA3/ACTA2/BMP4/PTPRO/WNT9B	7	T2_DOWN	BP	TNP
GO:0021978	telencephalon regionalization	4/527	13/19786	0.000293785	0.021838	0.0189997	BMP4/BMP2/SHH/EMX2	4	T2_DOWN	BP	TNP
GO:0001505	regulation of neurotransmitter levels	22/527	364/19786	0.000329489	0.0240698	0.0209414	SYT1/RORA/CHAT/CHRNA3/MEF2C/SLC32A1/SLC1A6/CHRNB4/PDE1B/GRM4/GAD1/GAD2/GCHFR/DGKI/ADCY1/SLC18A2/SLC6A5/STX3/TLR6/HTR1A/DRD1/SLC18A3	22	T2_DOWN	BP	TNP
GO:0003156	regulation of animal organ formation	6/527	36/19786	0.000342498	0.024596	0.0213993	BMP4/BMP2/WNT2B/CITED2/SHH/MESP1	6	T2_DOWN	BP	TNP
GO:0050805	negative regulation of synaptic transmission	9/527	83/19786	0.000360134	0.0254315	0.0221261	PCDH17/PLK2/GRID2/DGKI/KCNB1/SHANK2/GRIK3/DRD1/GRID2IP	9	T2_DOWN	BP	TNP
GO:0021952	central nervous system projection neuron axonogenesis	5/527	24/19786	0.000367446	0.0255224	0.0222053	NR2E1/CDH11/SLIT2/DCC/ADARB1	5	T2_DOWN	BP	TNP
GO:0050807	regulation of synapse organization	17/527	249/19786	0.000391567	0.0264072	0.0229751	SEMA3F/CTTNBP2/MEF2C/ASIC2/IL10RA/MDGA1/EPHA7/PTPRO/GRID2/CNTNAP4/SLITRK5/NEUROD2/LRRN3/LINGO2/CDK5R1/IL1RAPL2/VSTM5	17	T2_DOWN	BP	TNP
GO:0010771	negative regulation of cell morphogenesis involved in differentiation	9/527	84/19786	0.000394008	0.0264072	0.0229751	NGFR/ID1/EPHA7/SLIT2/PTPRO/DRAXIN/DAB1/CDK5R1/DCC	9	T2_DOWN	BP	TNP
GO:0010977	negative regulation of neuron projection development	12/527	141/19786	0.000398882	0.0264072	0.0229751	NGFR/BCL11A/ID1/EPHA7/SLIT2/PLK2/TBX6/PTPRO/DRAXIN/DAB1/CDK5R1/DCC	12	T2_DOWN	BP	TNP
GO:0055123	digestive system development	13/527	162/19786	0.000410624	0.0267663	0.0232875	KLF5/FGF9/CCKBR/HRH2/ID2/CDKN1A/BMP4/CDKN1C/KIT/SHH/DACT1/CLMP/DAB1	13	T2_DOWN	BP	TNP
GO:0043523	regulation of neuron apoptotic process	16/527	228/19786	0.000425713	0.0270595	0.0235426	TFAP2D/MEF2C/GATA3/MYB/GRM4/BARHL1/VSTM2L/EPHA7/TFAP2A/GABRB2/ADAM8/GRID2/KCNB1/DRAXIN/CLCF1/CDK5R1	16	T2_DOWN	BP	TNP
GO:0050673	epithelial cell proliferation	25/527	447/19786	0.000427894	0.0270595	0.0235426	NGFR/PAX2/MEF2C/PPP1R16B/FGF9/GATA3/ID2/IRF6/BMP4/BMP2/ID1/FOXP2/CDKN1C/THBS1/VASH2/IGFBP3/GPC3/BMP6/KIT/XDH/TGFA/SHH/FMC1/COL8A2/SULF2	25	T2_DOWN	BP	TNP
GO:0021871	forebrain regionalization	5/527	25/19786	0.000449327	0.027997	0.0243583	BMP4/BMP2/WNT2B/SHH/EMX2	5	T2_DOWN	BP	TNP
GO:0060560	developmental growth involved in morphogenesis	16/527	230/19786	0.00046862	0.028776	0.025036	SEMA3F/SYT1/BCL11A/BMP4/EPHA7/BARHL2/SYT2/CPNE9/SLIT2/AUTS2/DRAXIN/SHH/MESP1/ISLR2/CDK5R1/DCC	16	T2_DOWN	BP	TNP
GO:0050803	regulation of synapse structure or activity	17/527	254/19786	0.000491672	0.0297602	0.0258923	SEMA3F/CTTNBP2/MEF2C/ASIC2/IL10RA/MDGA1/EPHA7/PTPRO/GRID2/CNTNAP4/SLITRK5/NEUROD2/LRRN3/LINGO2/CDK5R1/IL1RAPL2/VSTM5	17	T2_DOWN	BP	TNP
GO:0061333	renal tubule morphogenesis	9/527	87/19786	0.000511715	0.0302534	0.0263213	PAX2/MEF2C/GATA3/BMP4/BMP2/WNT2B/GPC3/WNT9B/SHH	9	T2_DOWN	BP	TNP
GO:0030534	adult behavior	12/527	145/19786	0.0005141	0.0302534	0.0263213	NRXN3/CHRNA3/ID2/CHRNB4/PCDH17/DBH/SDK1/SHANK2/SLITRK5/DAB1/DRD1/DMBX1	12	T2_DOWN	BP	TNP
GO:0048593	camera-type eye morphogenesis	11/527	126/19786	0.000555535	0.031882	0.0277383	CDON/PAX2/BMP4/WNT2B/TFAP2A/WNT9A/SDK1/HCN1/COL8A2/DIO3/TENM3	11	T2_DOWN	BP	TNP
GO:0021766	hippocampus development	9/527	88/19786	0.000556825	0.031882	0.0277383	LHX5/SLC32A1/NR2E1/ANXA3/EPHA5/EMX2/DAB1/CDK5R1/DRD1	9	T2_DOWN	BP	TNP
GO:1903522	regulation of blood circulation	19/527	306/19786	0.000594735	0.0335986	0.0292318	TAC1/CACNA1G/ASIC2/HRH2/DBH/DSC2/HCN4/PDE5A/TRPC1/ADRA2A/ITPR1/CLIC2/ATP2B2/CACNG2/PTAFR/KCNIP4/KCNJ11/RYR1/CACNA1H	19	T2_DOWN	BP	TNP
GO:0048565	digestive tract development	12/527	149/19786	0.000656127	0.0365791	0.0318249	KLF5/FGF9/CCKBR/HRH2/ID2/CDKN1A/BMP4/KIT/SHH/DACT1/CLMP/DAB1	12	T2_DOWN	BP	TNP
GO:0031345	negative regulation of cell projection organization	13/527	171/19786	0.000686279	0.0374342	0.0325689	NGFR/TBC1D30/BCL11A/ID1/EPHA7/SLIT2/PLK2/TBX6/PTPRO/DRAXIN/DAB1/CDK5R1/DCC	13	T2_DOWN	BP	TNP
GO:0030501	positive regulation of bone mineralization	6/527	41/19786	0.000706562	0.0374342	0.0325689	MEF2C/BMP4/BMP2/TFAP2A/BMP6/NELL1	6	T2_DOWN	BP	TNP
GO:0042596	fear response	6/527	41/19786	0.000706562	0.0374342	0.0325689	MEF2C/NR2E1/DBH/NEUROD2/HTR1A/DRD1	6	T2_DOWN	BP	TNP
GO:0060675	ureteric bud morphogenesis	8/527	73/19786	0.000706806	0.0374342	0.0325689	PAX2/GATA3/BMP4/BMP2/WNT2B/GPC3/WNT9B/SHH	8	T2_DOWN	BP	TNP
GO:0072171	mesonephric tubule morphogenesis	8/527	74/19786	0.00077435	0.0405052	0.0352407	PAX2/GATA3/BMP4/BMP2/WNT2B/GPC3/WNT9B/SHH	8	T2_DOWN	BP	TNP
GO:0051963	regulation of synapse assembly	10/527	112/19786	0.000823139	0.0425322	0.0370043	MEF2C/ASIC2/MDGA1/EPHA7/GRID2/SLITRK5/LRRN3/LINGO2/IL1RAPL2/VSTM5	10	T2_DOWN	BP	TNP
GO:0060485	mesenchyme development	17/527	267/19786	0.000860735	0.043939	0.0382282	SEMA3F/MEOX1/EPHA3/KITLG/PAX2/MEF2C/BAMBI/FGF9/ACTA2/BMP4/BMP2/LEF1/NRG1/CITED2/SHH/MESP1/BNC2	17	T2_DOWN	BP	TNP
GO:0060644	mammary gland epithelial cell differentiation	4/527	17/19786	0.000898484	0.0449091	0.0390723	ID2/IRF6/MGMT/LBH	4	T2_DOWN	BP	TNP
GO:0090100	positive regulation of transmembrane receptor protein serine/threonine kinase signaling pathway	9/527	94/19786	0.000900938	0.0449091	0.0390723	FGF9/INHBA/BMP4/BMP2/CDKN1C/THBS1/GPC3/BMP6/CITED2	9	T2_DOWN	BP	TNP
GO:0098656	anion transmembrane transport	16/527	245/19786	0.000925781	0.0456108	0.0396828	GABRA1/SLC4A7/SLC6A15/SLC1A6/SLC16A10/SLC6A6/ANO1/THBS1/XPR1/SLC26A1/GABRB2/CLIC2/SLC6A5/BEST1/PTAFR/SLC5A8	16	T2_DOWN	BP	TNP
GO:0006940	regulation of smooth muscle contraction	7/527	60/19786	0.00104093	0.0499639	0.04347	CHRNA3/CHRNB4/ADRA2A/KIT/PTAFR/SPHK1/PRKG1	7	T2_DOWN	BP	TNP
GO:0071248	cellular response to metal ion	13/527	179/19786	0.0010488	0.0499639	0.04347	SYT1/MEF2C/MAP1LC3A/ID2/TFAP2A/TRPM2/BMP6/SHH/ADCY1/NEUROD2/RYR1/CACNA1H/CEBPA	13	T2_DOWN	BP	TNP
GO:0007178	transmembrane receptor protein serine/threonine kinase signaling pathway	20/527	346/19786	0.00104951	0.0499639	0.04347	BAMBI/FGF9/ONECUT2/INHBA/BMP4/BMP2/ID1/CDKN1C/THBS1/MSTN/GPC3/BMP6/HPGD/CITED2/SHH/RGMB/IRAK1/SKOR1/HSPA1A/SKOR2	20	T2_DOWN	BP	TNP
GO:0140014	mitotic nuclear division	57/1014	258/19786	2.87787e-21	1.53506e-17	1.1566e-17	ANLN/TACC3/SPAG5/NDC80/AURKA/TPX2/KIF4A/CDC6/MYBL2/BMP7/RGCC/TGFB1/FBXO5/TTK/SMC4/CDC20/NEK2/CENPF/KIF14/NEK6/NCAPH/KIF18A/ZWINT/DLGAP5/SGO1/CCNB1/PSRC1/CDCA8/ESPL1/BORA/SMC2/NUSAP1/KIF23/KIF11/KIF20B/CENPE/KIF2C/CDCA5/MKI67/CHEK1/NCAPD3/BUB1B/CDC25C/RACGAP1/MAD2L1/PLK1/IGF2/CDT1/MTBP/UBE2C/HASPIN/AURKB/CHEK2/KNTC1/FLNA/PRC1/KIFC1	57	T2_UP	BP	TNP
GO:0000280	nuclear division	69/1014	391/19786	1.08376e-19	2.89038e-16	2.17778e-16	ANLN/TACC3/ASPM/SPAG5/NDC80/AURKA/TPX2/KIF4A/CDC6/MYBL2/BMP7/CDC25B/RGCC/TGFB1/FBXO5/TTK/SMC4/CDC20/NEK2/CENPF/KIF14/NEK6/NCAPH/KIF18A/ZWINT/CKS2/DLGAP5/SGO1/TOP2A/CCNB1/PSRC1/CDCA8/ESPL1/BORA/BRIP1/SMC2/NUSAP1/KIF23/KIF11/KIF20B/CENPE/BRCA2/DNMT3L/KIF2C/FANCD2/CDCA5/MKI67/CHEK1/NCAPD3/BUB1B/CDC25C/RACGAP1/SGO2/MAD2L1/PLK1/IGF2/CDT1/MTBP/PDE3A/UBE2C/HASPIN/AURKB/RAD51B/CHEK2/KNTC1/MYBL1/FLNA/PRC1…	69	T2_UP	BP	TNP
GO:0030198	extracellular matrix organization	67/1014	377/19786	2.54223e-19	4.52009e-16	3.4057e-16	DCN/TNC/LAMC3/FOXC1/COL11A1/TNFRSF1A/NFKB2/FAP/COL5A3/ITGB5/COL16A1/MMP2/ITGA6/CCDC80/COL9A3/TGFB2/CST3/LAMA1/TIMP1/RGCC/TGFB1/ITGB8/ENG/COL1A1/COL9A1/LAMA4/FN1/NID1/P4HA1/SOX9/KDR/LAMA5/BCAN/ETS1/ITGA7/LAMC1/FOXF2/ITGA11/CYP1B1/EMILIN1/ITGAV/FBN2/HSPG2/CCN1/PHLDB2/NOTCH1/ITGB1/JAM2/MYO1E/CREB3L1/ITGA5/PDPN/DDR2/FBLN2/ADAMTS9/MELTF/TNFRSF11B/HTRA1/SMAD3/BMP1/ANTXR1/LAMB2/EFEMP2/THSD4/COL14A1/COL4…	67	T2_UP	BP	TNP
GO:0048285	organelle fission	72/1014	432/19786	4.71141e-19	6.28266e-16	4.73373e-16	ANLN/DCN/TACC3/ASPM/SPAG5/NDC80/AURKA/TPX2/KIF4A/CDC6/MYBL2/BMP7/CDC25B/RGCC/TGFB1/FBXO5/TTK/SMC4/CDC20/NEK2/CENPF/KIF14/NEK6/NCAPH/KIF18A/ZWINT/CKS2/DLGAP5/KDR/SGO1/TOP2A/CCNB1/PSRC1/CDCA8/ESPL1/BORA/BRIP1/SMC2/NUSAP1/KIF23/KIF11/KIF20B/CENPE/BRCA2/DNMT3L/KIF2C/FANCD2/MTFR2/CDCA5/MKI67/CHEK1/NCAPD3/BUB1B/CDC25C/RACGAP1/SGO2/MAD2L1/PLK1/IGF2/CDT1/MTBP/PDE3A/UBE2C/HASPIN/AURKB/RAD51B/CHEK2/KNTC1/M…	72	T2_UP	BP	TNP
GO:0007059	chromosome segregation	58/1014	297/19786	7.04097e-19	7.51131e-16	5.65946e-16	BRCA1/TACC3/CENPQ/SPAG5/NDC80/BIRC5/KIF4A/CDC6/FAM83D/FBXO5/TTK/SMC4/ECT2/CDC20/NEK2/CENPF/KIF14/NEK6/NCAPH/KIF18A/ZWINT/HJURP/DLGAP5/SGO1/TOP2A/CCNB1/PSRC1/CDCA8/ESPL1/BRIP1/SMC2/NUSAP1/KIF23/KNL1/CENPE/KIF2C/NUF2/FANCD2/CDCA5/MKI67/NCAPD3/SPC25/SKA1/BUB1B/RACGAP1/SGO2/MAD2L1/SKA3/CENPN/PLK1/CDT1/BUB1/RMI2/HASPIN/AURKB/CDCA2/PRC1/KIFC1	58	T2_UP	BP	TNP
GO:0000070	mitotic sister chromatid segregation	38/1014	139/19786	6.34266e-18	5.63862e-15	4.24847e-15	TACC3/SPAG5/NDC80/KIF4A/CDC6/FBXO5/TTK/SMC4/CDC20/NEK2/CENPF/KIF14/NEK6/NCAPH/KIF18A/ZWINT/DLGAP5/SGO1/CCNB1/PSRC1/CDCA8/ESPL1/SMC2/NUSAP1/KIF23/CENPE/KIF2C/CDCA5/NCAPD3/BUB1B/RACGAP1/MAD2L1/PLK1/CDT1/HASPIN/AURKB/PRC1/KIFC1	38	T2_UP	BP	TNP
GO:0043062	extracellular structure organization	70/1014	437/19786	1.33654e-17	9.05692e-15	6.82402e-15	DCN/TNC/LAMC3/FOXC1/COL11A1/TNFRSF1A/NFKB2/FAP/COL5A3/ITGB5/COL16A1/MMP2/ITGA6/CCDC80/COL9A3/TGFB2/PLTP/BMP7/CST3/LAMA1/TIMP1/RGCC/TGFB1/ITGB8/ENG/COL1A1/COL9A1/LAMA4/FN1/NID1/P4HA1/SOX9/KDR/LAMA5/BCAN/ETS1/ITGA7/LAMC1/FOXF2/ITGA11/CYP1B1/EMILIN1/ITGAV/FBN2/HSPG2/CCN1/PHLDB2/AGTR1/NOTCH1/ITGB1/JAM2/MYO1E/CREB3L1/ITGA5/PDPN/DDR2/FBLN2/ADAMTS9/MELTF/TNFRSF11B/HTRA1/SMAD3/BMP1/ANTXR1/LAMB2/EFEMP2/TH…	70	T2_UP	BP	TNP
GO:0000819	sister chromatid segregation	41/1014	165/19786	1.35837e-17	9.05692e-15	6.82402e-15	TACC3/SPAG5/NDC80/KIF4A/CDC6/FBXO5/TTK/SMC4/CDC20/NEK2/CENPF/KIF14/NEK6/NCAPH/KIF18A/ZWINT/DLGAP5/SGO1/CCNB1/PSRC1/CDCA8/ESPL1/SMC2/NUSAP1/KIF23/CENPE/KIF2C/CDCA5/NCAPD3/BUB1B/RACGAP1/SGO2/MAD2L1/PLK1/CDT1/BUB1/RMI2/HASPIN/AURKB/PRC1/KIFC1	41	T2_UP	BP	TNP
GO:0031589	cell-substrate adhesion	60/1014	354/19786	2.02799e-16	1.20192e-13	9.056e-14	TNFRSF12A/FERMT2/ACTN2/CARMIL1/COL5A3/ITGB5/COL16A1/TRIP6/ITGA6/CCDC80/LGALS1/SFRP1/PTN/KANK1/COL1A1/MDK/VEGFA/CSPG5/FN1/NID1/KIF14/TNN/SORBS3/PREX1/RREB1/KDR/AJUBA/LAMA5/ITGA7/LAMC1/ITGA11/SMAD6/EMILIN1/ITGAV/CCN1/PHLDB2/DOCK5/CDKN2A/NOTCH1/ITGB1/DOCK1/ADAMTS12/UTRN/MERTK/FZD7/ITGA5/PDPN/DISC1/ADAMTS9/MELTF/FREM1/SMAD3/AXL/ANTXR1/PEAK1/EPHB3/BCAM/APOD/FLNA/EMP2	60	T2_UP	BP	TNP
GO:0098813	nuclear chromosome segregation	47/1014	240/19786	1.37789e-15	7.34966e-13	5.53766e-13	TACC3/CENPQ/SPAG5/NDC80/KIF4A/CDC6/FAM83D/FBXO5/TTK/SMC4/ECT2/CDC20/NEK2/CENPF/KIF14/NEK6/NCAPH/KIF18A/ZWINT/DLGAP5/SGO1/CCNB1/PSRC1/CDCA8/ESPL1/BRIP1/SMC2/NUSAP1/KIF23/KNL1/CENPE/KIF2C/FANCD2/CDCA5/NCAPD3/BUB1B/RACGAP1/SGO2/MAD2L1/PLK1/CDT1/BUB1/RMI2/HASPIN/AURKB/PRC1/KIFC1	47	T2_UP	BP	TNP
GO:0006260	DNA replication	50/1014	274/19786	3.33429e-15	1.61683e-12	1.21821e-12	DBF4/BRCA1/POLA2/RAD51/MCM10/MCM2/MCM6/FGFR1/ORC1/ORC6/CLSPN/CDC45/CDC6/MCM5/CST3/STN1/GLI1/CDK2AP1/TIMELESS/FBXO5/GMNN/CDK2/E2F8/GINS2/BRIP1/BARD1/BRCA2/TICRR/NFIC/DTL/CCNA2/EGFR/GINS4/CHEK1/TONSL/NFIA/E2F7/FAM111A/PCLAF/CDT1/CDK1/ESCO2/RRM2/EXO1/CCNE2/RMI2/CHEK2/BLM/BAZ1A/TREX1	50	T2_UP	BP	TNP
GO:0010001	glial cell differentiation	45/1014	233/19786	9.51595e-15	4.22984e-12	3.18701e-12	SOX8/PAX6/CD9/VIM/LAMC3/ERBB3/MPP5/TP73/MT3/PHGDH/METRN/TGFB1/PTN/PTPRZ1/GLI3/MDK/ADGRG6/HES1/CSPG5/HDAC1/EGR2/CDKN2C/SOX9/SERPINE2/TLR4/ASCL1/ERBB2/DUSP10/EGFR/NOTCH1/S100B/KLF15/GPR37L1/CDK1/LAMB2/KCNJ10/SOX2/BACE2/OLIG1/HES5/LPAR1/DLL1/AGER/OLIG2/LYN	45	T2_UP	BP	TNP
GO:1902850	microtubule cytoskeleton organization involved in mitosis	33/1014	134/19786	2.6415e-14	1.08383e-11	8.1662e-12	PAX6/TACC3/NDE1/WDR62/NDC80/TPX2/KIF4A/MYBL2/TTK/CENPA/CDC20/GPSM2/CCNB1/PSRC1/ESPL1/BORA/SPRY2/NUSAP1/KIF23/KIF11/CENPE/SPC25/RACGAP1/SPRY1/POC1A/MAD2L1/PLK1/AURKB/CHEK2/SAPCD2/FLNA/PRC1/KIFC1	33	T2_UP	BP	TNP
GO:0042063	gliogenesis	53/1014	327/19786	7.83521e-14	2.98522e-11	2.24924e-11	SOX8/PAX6/CD9/VIM/LAMC3/ERBB3/MPP5/TP73/MT3/PHGDH/TGFB2/E2F1/METRN/TGFB1/PTN/PTPRZ1/GLI3/MDK/ADGRG6/HES1/CSPG5/HDAC1/EGR2/CDKN2C/SOX9/MATN2/SERPINE2/TLR4/IL33/ASCL1/ERBB2/DUSP10/EGFR/NOTCH1/S100B/DISC1/KLF15/GPR37L1/CDK1/LAMB2/CSPG4/KCNJ10/SOX2/BACE2/OLIG1/HES5/LPAR1/DLL1/AGER/ADGRG1/OLIG2/ETV5/LYN	53	T2_UP	BP	TNP
GO:0045787	positive regulation of cell cycle	60/1014	405/19786	1.0702e-13	3.80562e-11	2.86738e-11	BRCA1/FGFR2/GTSE1/SPAG5/FGFR1/FAP/TP73/NDC80/AURKA/FLT3LG/TGFB2/CDC6/CDC25B/E2F1/FAM83D/RGCC/TGFB1/CCND1/GLI1/FBXO5/HES1/ECT2/PROX1/KIF14/CCND2/GPSM2/CDK2/CKS2/DLGAP5/E2F8/TRIM21/CCNB1/PSRC1/ESPL1/NUSAP1/KIF23/KIF20B/ASCL1/BRCA2/PLK4/DTL/EGFR/CDCA5/CHEK1/HMGA2/CDC25C/RACGAP1/POC1A/MAD2L1/E2F7/IGF2/CDT1/CDK1/MTBP/CKS1B/UBE2C/AURKB/RAD51B/CHEK2/HMGN5	60	T2_UP	BP	TNP
GO:0007088	regulation of mitotic nuclear division	35/1014	161/19786	2.4068e-13	8.02369e-11	6.04551e-11	ANLN/TACC3/NDC80/AURKA/CDC6/BMP7/RGCC/TGFB1/FBXO5/TTK/CDC20/NEK2/CENPF/NEK6/DLGAP5/CCNB1/ESPL1/BORA/NUSAP1/KIF11/KIF20B/CENPE/CDCA5/MKI67/CHEK1/BUB1B/CDC25C/MAD2L1/PLK1/IGF2/CDT1/MTBP/UBE2C/AURKB/KNTC1	35	T2_UP	BP	TNP
GO:0048568	embryonic organ development	63/1014	452/19786	4.301e-13	1.3495e-10	1.01679e-10	PAX6/FOXC1/COL11A1/CASP8/FGFR2/TEAD2/CELSR1/FGFR1/TCF7/FLT3LG/TGFB2/BMP7/SALL1/STK3/TGFB1/GLI3/ENG/SLC9A3R1/NKX3-2/GLI1/VEGFA/PCDH12/HES1/EPAS1/PRRX1/PROX1/SATB2/TBX2/SOX9/KDR/E2F8/NES/HEY2/SPRY2/FOXF2/TTPA/YAP1/FBN2/FOXN4/EPHA2/PLK4/CCN1/LRIG1/EGFR/NOTCH1/ZEB1/ADM/GJA1/FRZB/EN2/E2F7/RBPMS2/SMAD3/IGF2/GBX2/CEBPB/TH/FZD2/ZFP36L1/PLCD1/POU3F4/ADA/DLL1	63	T2_UP	BP	TNP
GO:0006323	DNA packaging	40/1014	213/19786	7.58891e-13	2.24885e-10	1.69441e-10	CENPQ/MCM2/CENPM/CENPI/OIP5/ASF1B/SMC4/CENPA/NCAPH/CENPK/HJURP/HIST1H1D/HIST1H2BJ/SOX9/MIS18BP1/TOP2A/CCNB1/SMC2/ANP32B/NUSAP1/KNL1/CDCA5/CDKN2A/HMGA2/NCAPD3/CENPU/CENPH/HIST1H4H/HMGB2/CENPN/CDK1/HIST1H2BC/HIST2H3D/HIST1H1B/HIST2H2BE/HIST1H2BL/HIST1H1C/H2AFX/HIST1H3J/HIST1H3D	40	T2_UP	BP	TNP
GO:0051983	regulation of chromosome segregation	26/1014	95/19786	1.03819e-12	2.91458e-10	2.19602e-10	TACC3/SPAG5/NDC80/CDC6/FBXO5/TTK/ECT2/CDC20/NEK2/CENPF/NEK6/DLGAP5/CCNB1/ESPL1/CENPE/KIF2C/CDCA5/MKI67/BUB1B/RACGAP1/MAD2L1/PLK1/CDT1/BUB1/RMI2/AURKB	26	T2_UP	BP	TNP
GO:0071103	DNA conformation change	49/1014	308/19786	1.40881e-12	3.7573e-10	2.83097e-10	CENPQ/RAD51/MCM2/MCM6/RAD54L/CDC45/CENPM/CENPI/OIP5/ASF1B/SMC4/CENPA/NCAPH/CENPK/HJURP/HIST1H1D/HIST1H2BJ/SOX9/MIS18BP1/GINS2/TOP2A/CCNB1/BRIP1/SMC2/ANP32B/NUSAP1/KNL1/CDCA5/GINS4/CDKN2A/HMGA2/NCAPD3/CENPU/CENPH/HIST1H4H/HMGB2/CENPN/CDK1/HIST1H2BC/HIST2H3D/HIST1H1B/HIST2H2BE/HIST1H2BL/HIST1H1C/H2AFX/HIST1H3J/BLM/HIST1H3D/TREX1	49	T2_UP	BP	TNP
GO:0048732	gland development	63/1014	470/19786	2.48853e-12	6.32086e-10	4.76251e-10	PLXND1/PAX6/HFE/CPS1/TNC/FOXC1/ATP2C2/FGFR2/PTPN3/FGFR1/AURKA/TGFB2/BMP7/CST3/LAMA1/SALL1/SFRP1/TGFB1/PTN/GLI3/SLC9A3R1/CCND1/MDK/GLI1/OAS2/VEGFA/HES1/PROX1/TNFAIP3/TBX2/RREB1/SOX9/E2F8/LAMA5/SERPINF1/SOX3/ETS1/SERPINE2/ASCL1/BRCA2/EPHA2/EGFR/MSN/GJA1/CCNB2/AK4/FRZB/E2F7/SMAD3/IGF2/GSX1/OTP/FOXB1/CEBPB/UCP2/TYMS/SOX2/EPHB3/IQGAP3/ADA/COX2/TGM2/ETV5	63	T2_UP	BP	TNP
GO:0048608	reproductive structure development	60/1014	438/19786	3.32801e-12	8.06892e-10	6.0796e-10	SOX8/DCN/TNC/FOXC1/YBX3/CASP8/ASPM/FGFR2/TCF7/TGFB2/BMP7/CST3/SALL1/SFRP1/STK3/ITGB8/PTN/GLI3/CCND1/GLI1/VEGFA/PCDH12/STC2/HES1/EPAS1/DHCR24/KIF18A/NDP/SOX9/E2F8/SERPINF1/HEY2/SERPINE2/BRIP1/FOXF2/TTPA/IDH1/BRCA2/PLK4/CCN1/RAB13/EGFR/ADM/GJA1/MERTK/STC1/INHBB/HMGB2/E2F7/HTRA1/IGF2/AXL/GJB1/CEBPB/NUPR1/ZFP36L1/PLCD1/ADA/FLNA/ADGRG1	60	T2_UP	BP	TNP
GO:0051783	regulation of nuclear division	36/1014	185/19786	3.59868e-12	8.34582e-10	6.28823e-10	ANLN/TACC3/NDC80/AURKA/CDC6/BMP7/RGCC/TGFB1/FBXO5/TTK/CDC20/NEK2/CENPF/NEK6/DLGAP5/CCNB1/ESPL1/BORA/NUSAP1/KIF11/KIF20B/CENPE/CDCA5/MKI67/CHEK1/BUB1B/CDC25C/MAD2L1/PLK1/IGF2/CDT1/MTBP/PDE3A/UBE2C/AURKB/KNTC1	36	T2_UP	BP	TNP
GO:0061458	reproductive system development	60/1014	441/19786	4.45592e-12	9.90329e-10	7.46172e-10	SOX8/DCN/TNC/FOXC1/YBX3/CASP8/ASPM/FGFR2/TCF7/TGFB2/BMP7/CST3/SALL1/SFRP1/STK3/ITGB8/PTN/GLI3/CCND1/GLI1/VEGFA/PCDH12/STC2/HES1/EPAS1/DHCR24/KIF18A/NDP/SOX9/E2F8/SERPINF1/HEY2/SERPINE2/BRIP1/FOXF2/TTPA/IDH1/BRCA2/PLK4/CCN1/RAB13/EGFR/ADM/GJA1/MERTK/STC1/INHBB/HMGB2/E2F7/HTRA1/IGF2/AXL/GJB1/CEBPB/NUPR1/ZFP36L1/PLCD1/ADA/FLNA/ADGRG1	60	T2_UP	BP	TNP
GO:0045930	negative regulation of mitotic cell cycle	53/1014	362/19786	4.80376e-12	1.02493e-09	7.72243e-10	BRCA1/FOXC1/PTPN3/GTSE1/FAP/NDC80/AURKA/MAP3K20/CLSPN/BMP7/E2F1/RGCC/TGFB1/SLC9A3R1/CCND1/FBXO5/TTK/CDC20/CENPF/ZWINT/CDKN2C/CDK2/E2F8/CCNB1/GPNMB/TICRR/CTDSP1/EGFR/CDKN2A/CHEK1/HMGA2/ZFP36L2/BUB1B/CDC25C/MAD2L1/E2F7/WEE1/PLK1/SMAD3/CDT1/BUB1/CDK1/MTBP/AURKB/GAS1/FBXL7/CHEK2/KNTC1/ZFP36L1/KANK2/BLM/PSMB8/PSMB10	53	T2_UP	BP	TNP
GO:0090068	positive regulation of cell cycle process	47/1014	298/19786	5.5615e-12	1.14096e-09	8.59669e-10	BRCA1/GTSE1/SPAG5/FGFR1/FAP/TP73/NDC80/AURKA/CDC6/CDC25B/E2F1/FAM83D/RGCC/TGFB1/CCND1/GLI1/FBXO5/ECT2/KIF14/CCND2/GPSM2/CDK2/DLGAP5/E2F8/CCNB1/ESPL1/NUSAP1/KIF23/KIF20B/PLK4/DTL/EGFR/CDCA5/HMGA2/CDC25C/RACGAP1/POC1A/MAD2L1/E2F7/IGF2/CDT1/CDK1/MTBP/UBE2C/AURKB/RAD51B/CHEK2	47	T2_UP	BP	TNP
GO:1901990	regulation of mitotic cell cycle phase transition	63/1014	481/19786	6.89817e-12	1.36277e-09	1.02679e-09	ANLN/BRCA1/HMMR/NDE1/GTSE1/NDC80/AURKA/TPX2/CLSPN/CDC6/E2F1/RGCC/CEP152/TGFB1/CCND1/FBXO5/TTK/CDC20/NEK2/CENPF/KIF14/CCND2/NEK6/CDKN2C/CDK2/DLGAP5/TUBA4A/E2F8/HAUS8/CCNB1/ESPL1/GPNMB/CENPE/NEDD1/TICRR/PLK4/DTL/CTDSP1/EGFR/CDCA5/CDKN2A/HMGA2/ZFP36L2/BUB1B/CDC25C/MAD2L1/E2F7/WEE1/PLK1/CDT1/CDK1/MTBP/UBE2C/AURKB/RAD51B/FBXL7/CHEK2/KNTC1/ZFP36L1/KANK2/BLM/PSMB8/PSMB10	63	T2_UP	BP	TNP
GO:0000075	cell cycle checkpoint	39/1014	225/19786	1.94219e-11	3.69988e-09	2.7877e-09	BRCA1/GTSE1/NDC80/AURKA/MAP3K20/CLSPN/CDC45/CDC6/E2F1/RGCC/TGFB1/CCND1/TTK/CDC20/PROX1/CENPF/ZWINT/CDK2/E2F8/CCNB1/BRIP1/TICRR/DTL/CHEK1/HMGA2/BUB1B/CDC25C/MAD2L1/E2F7/PLK1/CDT1/BUB1/CDK1/AURKB/CHEK2/KNTC1/H2AFX/BLM/TREX1	39	T2_UP	BP	TNP
GO:0044843	cell cycle G1/S phase transition	46/1014	300/19786	2.53393e-11	4.66069e-09	3.51164e-09	DBF4/POLA2/MCM10/MCM2/GTSE1/MCM6/ORC1/AURKA/ORC6/CDC45/CDC6/MCM5/CDKN3/E2F1/FAM83D/RGCC/CCND1/GLI1/FBXO5/GMNN/KIF14/CCND2/CDKN2C/CDK2/E2F8/CCNB1/GPNMB/CTDSP1/CCNA2/EGFR/CDKN2A/ITGB1/CDC25C/E2F7/WEE1/CDT1/CDK1/RRM2/MTBP/CCNE2/TYMS/TCIM/CHEK2/IQGAP3/KANK2/DHFR	46	T2_UP	BP	TNP
GO:0007091	metaphase/anaphase transition of mitotic cell cycle	17/1014	47/19786	6.48875e-11	1.11648e-08	8.41223e-09	TACC3/NDC80/CDC6/FBXO5/TTK/CDC20/CENPF/NEK6/DLGAP5/CCNB1/ESPL1/CENPE/BUB1B/MAD2L1/PLK1/CDT1/AURKB	17	T2_UP	BP	TNP
GO:0010965	regulation of mitotic sister chromatid separation	17/1014	47/19786	6.48875e-11	1.11648e-08	8.41223e-09	TACC3/NDC80/CDC6/FBXO5/TTK/CDC20/CENPF/NEK6/DLGAP5/CCNB1/ESPL1/CENPE/BUB1B/MAD2L1/PLK1/CDT1/AURKB	17	T2_UP	BP	TNP
GO:1901342	regulation of vasculature development	58/1014	448/19786	7.66211e-11	1.27718e-08	9.62301e-09	PLXND1/TNFRSF12A/E2F2/DCN/BRCA1/FOXC1/SP100/TGFB2/BMP7/FLT1/RGCC/SFRP1/PRKD2/ITGB8/PTN/TSPAN12/HSPB1/ENG/GAB1/MDK/SASH1/VEGFA/NFE2L2/CTH/F3/TNFAIP3/EGR1/RRAS/RHOJ/KDR/SERPINF1/STARD13/ETS1/HEY2/GLUL/SPRY2/GPNMB/CYP1B1/EMILIN1/ERBB2/EPHA2/HSPG2/AGTR1/NOTCH1/ADM/HMGA2/ITGB1/CREB3L1/RUNX1/S100A1/ITGA5/ADAMTS9/TMEM100/SP1/THBS2/DLL1/EMP2/AQP1	58	T2_UP	BP	TNP
GO:0034446	substrate adhesion-dependent cell spreading	23/1014	90/19786	9.67872e-11	1.56443e-08	1.17874e-08	FERMT2/CARMIL1/KANK1/MDK/CSPG5/FN1/KIF14/PREX1/RREB1/LAMA5/LAMC1/ITGAV/DOCK5/DOCK1/MERTK/FZD7/PDPN/MELTF/AXL/ANTXR1/PEAK1/EPHB3/FLNA	23	T2_UP	BP	TNP
GO:0001503	ossification	55/1014	417/19786	1.17709e-10	1.84664e-08	1.39137e-08	SOX8/MRC2/WWTR1/TNC/FOXC1/COL11A1/FGFR2/FGFR3/BCAP29/REST/MMP2/P2RX7/TGFB2/BMP7/RASSF2/CHRDL1/SFRP1/CCN4/TGFB1/PTN/GLI3/DKK1/COL1A1/MDK/GLI1/MGP/FBXO5/SATB2/TNN/EGR2/SOX9/RRBP1/LRP4/GPNMB/ITGA11/SMAD6/FBN2/EPHA2/CCN1/EGFR/NOTCH1/GJA1/CREB3L1/STC1/DDR2/RANBP3L/INPPL1/SMAD3/IGF2/BMP1/CEBPB/ANO6/SOX2/PDLIM7/CLIC1	55	T2_UP	BP	TNP
GO:0051306	mitotic sister chromatid separation	17/1014	49/19786	1.3959e-10	2.11021e-08	1.58996e-08	TACC3/NDC80/CDC6/FBXO5/TTK/CDC20/CENPF/NEK6/DLGAP5/CCNB1/ESPL1/CENPE/BUB1B/MAD2L1/PLK1/CDT1/AURKB	17	T2_UP	BP	TNP
GO:0007517	muscle organ development	56/1014	431/19786	1.42421e-10	2.11021e-08	1.58996e-08	SOX8/ETV1/PAX7/DCN/FOXC1/YBX3/COL11A1/HMG20B/ERBB3/MYLK/FGFR2/EVC/SRI/FGFR1/TP73/TGFB2/TGFB1/ENG/DKK1/MYH3/CRYAB/GLI1/PROX1/CENPF/EGR1/TBX2/EGR2/FGFRL1/LAMA5/CCNB1/ITGA7/HEY2/YAP1/ITGA11/TCF12/CASQ1/MEIS1/MEGF10/NOTCH1/GJA1/UTRN/FZD7/S100B/HEYL/MYORG/SMAD3/CDK1/HEG1/NUPR1/MSC/ZBTB42/FZD2/NEB/HIST1H1B/PPARA/DLL1	56	T2_UP	BP	TNP
GO:0007051	spindle organization	32/1014	172/19786	1.91932e-10	2.76693e-08	2.08477e-08	TACC3/ASPM/WDR62/SPAG5/NDC80/AURKA/TPX2/KIF4A/MYBL2/FBXO5/TTK/CDC20/NEK2/NEK6/GPSM2/HAUS8/CCNB1/PSRC1/ESPL1/BORA/KIF23/KIF11/CENPE/SPC25/RACGAP1/POC1A/PLK1/AURKB/CHEK2/FLNA/PRC1/KIFC1	32	T2_UP	BP	TNP
GO:0044784	metaphase/anaphase transition of cell cycle	17/1014	50/19786	2.01465e-10	2.82793e-08	2.13073e-08	TACC3/NDC80/CDC6/FBXO5/TTK/CDC20/CENPF/NEK6/DLGAP5/CCNB1/ESPL1/CENPE/BUB1B/MAD2L1/PLK1/CDT1/AURKB	17	T2_UP	BP	TNP
GO:0033045	regulation of sister chromatid segregation	20/1014	71/19786	2.41995e-10	3.30975e-08	2.49376e-08	TACC3/NDC80/CDC6/FBXO5/TTK/CDC20/CENPF/NEK6/DLGAP5/CCNB1/ESPL1/CENPE/CDCA5/BUB1B/MAD2L1/PLK1/CDT1/BUB1/RMI2/AURKB	20	T2_UP	BP	TNP
GO:0001654	eye development	50/1014	369/19786	3.22541e-10	4.24905e-08	3.20149e-08	SOX8/PAX6/VIM/LAMC3/FOXC1/TGFB2/BMP7/CST3/LAMA1/CHRDL1/TGFB1/PTN/TSPAN12/GLI3/CRYAB/VEGFA/HDAC1/PROX1/TGIF2/TBX2/NDP/SOX9/RHOJ/SERPINF1/NES/ACTL6A/FOXF2/BCAR3/CYP1B1/FBN2/FOXN4/NKD1/EPHA2/MEIS1/EGFR/ZEB1/FREM2/GJA1/MERTK/SMAD3/CLIC4/LAMB2/SIX5/TH/SOX2/TSKU/SOX1/MITF/HES5/DLL1	50	T2_UP	BP	TNP
GO:0001655	urogenital system development	48/1014	346/19786	3.26605e-10	4.24905e-08	3.20149e-08	SOX8/DCN/WWTR1/TNC/FOXC1/FGFR2/NOTCH3/FGFR1/TP73/ITGA6/TGFB2/BMP7/SALL1/CA2/SFRP1/TGFB1/GLI3/GLI1/VEGFA/HES1/NID1/PROX1/CENPF/EGR1/KCNJ8/SOX9/LAMA5/SERPINF1/LRP4/YAP1/SMAD6/CEP55/LGR5/AGTR1/MYO1E/NFIA/KLF15/HEYL/SPRY1/SMAD3/FOXB1/LAMB2/IRX3/EPHB3/KANK2/HES5/DLL1/TREX1	48	T2_UP	BP	TNP
GO:0045765	regulation of angiogenesis	53/1014	405/19786	3.4371e-10	4.36512e-08	3.28894e-08	PLXND1/TNFRSF12A/E2F2/DCN/BRCA1/FOXC1/SP100/TGFB2/FLT1/RGCC/SFRP1/PRKD2/ITGB8/PTN/TSPAN12/HSPB1/ENG/GAB1/MDK/SASH1/VEGFA/NFE2L2/F3/TNFAIP3/RRAS/RHOJ/KDR/SERPINF1/STARD13/ETS1/GLUL/SPRY2/GPNMB/CYP1B1/EMILIN1/ERBB2/EPHA2/HSPG2/AGTR1/NOTCH1/ADM/HMGA2/ITGB1/CREB3L1/RUNX1/S100A1/ITGA5/ADAMTS9/SP1/THBS2/DLL1/EMP2/AQP1	53	T2_UP	BP	TNP
GO:0000082	G1/S transition of mitotic cell cycle	42/1014	281/19786	4.19851e-10	5.2081e-08	3.92409e-08	DBF4/POLA2/MCM10/MCM2/GTSE1/MCM6/ORC1/AURKA/ORC6/CDC45/CDC6/MCM5/CDKN3/E2F1/RGCC/CCND1/FBXO5/GMNN/KIF14/CCND2/CDKN2C/CDK2/E2F8/CCNB1/GPNMB/CTDSP1/EGFR/CDKN2A/ITGB1/CDC25C/E2F7/WEE1/CDT1/CDK1/RRM2/MTBP/CCNE2/TYMS/CHEK2/IQGAP3/KANK2/DHFR	42	T2_UP	BP	TNP
GO:0007093	mitotic cell cycle checkpoint	31/1014	168/19786	4.55679e-10	5.52408e-08	4.16216e-08	BRCA1/GTSE1/NDC80/AURKA/MAP3K20/CLSPN/E2F1/RGCC/TGFB1/CCND1/TTK/CDC20/CENPF/ZWINT/CDK2/E2F8/CCNB1/TICRR/HMGA2/BUB1B/CDC25C/MAD2L1/E2F7/PLK1/CDT1/BUB1/CDK1/AURKB/CHEK2/KNTC1/BLM	31	T2_UP	BP	TNP
GO:0150063	visual system development	50/1014	373/19786	4.71898e-10	5.59357e-08	4.21452e-08	SOX8/PAX6/VIM/LAMC3/FOXC1/TGFB2/BMP7/CST3/LAMA1/CHRDL1/TGFB1/PTN/TSPAN12/GLI3/CRYAB/VEGFA/HDAC1/PROX1/TGIF2/TBX2/NDP/SOX9/RHOJ/SERPINF1/NES/ACTL6A/FOXF2/BCAR3/CYP1B1/FBN2/FOXN4/NKD1/EPHA2/MEIS1/EGFR/ZEB1/FREM2/GJA1/MERTK/SMAD3/CLIC4/LAMB2/SIX5/TH/SOX2/TSKU/SOX1/MITF/HES5/DLL1	50	T2_UP	BP	TNP
GO:1905818	regulation of chromosome separation	17/1014	53/19786	5.71324e-10	6.62488e-08	4.99157e-08	TACC3/NDC80/CDC6/FBXO5/TTK/CDC20/CENPF/NEK6/DLGAP5/CCNB1/ESPL1/CENPE/BUB1B/MAD2L1/PLK1/CDT1/AURKB	17	T2_UP	BP	TNP
GO:0031497	chromatin assembly	31/1014	170/19786	6.18399e-10	7.01818e-08	5.2879e-08	CENPQ/MCM2/CENPM/CENPI/OIP5/ASF1B/CENPA/CENPK/HJURP/HIST1H1D/HIST1H2BJ/SOX9/MIS18BP1/ANP32B/KNL1/CDKN2A/HMGA2/CENPU/CENPH/HIST1H4H/HMGB2/CENPN/HIST1H2BC/HIST2H3D/HIST1H1B/HIST2H2BE/HIST1H2BL/HIST1H1C/H2AFX/HIST1H3J/HIST1H3D	31	T2_UP	BP	TNP
GO:1903053	regulation of extracellular matrix organization	16/1014	47/19786	6.74364e-10	7.49387e-08	5.64632e-08	TNFRSF1A/FAP/CST3/RGCC/TGFB1/SOX9/ETS1/EMILIN1/PHLDB2/NOTCH1/PDPN/DDR2/MELTF/SMAD3/ANTXR1/DPP4	16	T2_UP	BP	TNP
GO:0006334	nucleosome assembly	29/1014	152/19786	7.32698e-10	7.97595e-08	6.00954e-08	CENPQ/MCM2/CENPM/CENPI/OIP5/ASF1B/CENPA/CENPK/HJURP/HIST1H1D/HIST1H2BJ/SOX9/MIS18BP1/ANP32B/KNL1/CENPU/CENPH/HIST1H4H/HMGB2/CENPN/HIST1H2BC/HIST2H3D/HIST1H1B/HIST2H2BE/HIST1H2BL/HIST1H1C/H2AFX/HIST1H3J/HIST1H3D	29	T2_UP	BP	TNP
GO:0043010	camera-type eye development	45/1014	320/19786	7.53239e-10	8.03555e-08	6.05445e-08	SOX8/PAX6/VIM/LAMC3/FOXC1/TGFB2/BMP7/LAMA1/TGFB1/PTN/TSPAN12/GLI3/CRYAB/VEGFA/HDAC1/PROX1/TGIF2/TBX2/NDP/SOX9/RHOJ/SERPINF1/NES/ACTL6A/FOXF2/BCAR3/CYP1B1/FBN2/FOXN4/EPHA2/MEIS1/EGFR/ZEB1/GJA1/MERTK/SMAD3/CLIC4/LAMB2/SIX5/TH/TSKU/SOX1/MITF/HES5/DLL1	45	T2_UP	BP	TNP
GO:0051216	cartilage development	33/1014	192/19786	8.58932e-10	8.98342e-08	6.76863e-08	PAX7/COL11A1/FGFR3/EVC/FGFR1/BMP7/TIMP1/CCN4/TGFB1/ITGB8/GLI3/COL1A1/NKX3-2/MDK/MGP/PRRX1/SATB2/SOX9/OTOR/CCN1/ZEB1/SERPINH1/HMGA2/ADAMTS12/STC1/FRZB/POC1A/SMAD3/BMP1/TYMS/MAF/COL27A1/HES5	33	T2_UP	BP	TNP
GO:0072001	renal system development	44/1014	312/19786	1.06262e-09	1.09e-07	8.21271e-08	SOX8/DCN/WWTR1/FOXC1/FGFR2/NOTCH3/FGFR1/TP73/ITGA6/TGFB2/BMP7/SALL1/CA2/SFRP1/TGFB1/GLI3/VEGFA/HES1/NID1/PROX1/CENPF/EGR1/KCNJ8/SOX9/LAMA5/SERPINF1/LRP4/YAP1/SMAD6/CEP55/LGR5/AGTR1/MYO1E/NFIA/KLF15/HEYL/SPRY1/SMAD3/LAMB2/IRX3/KANK2/HES5/DLL1/TREX1	44	T2_UP	BP	TNP
GO:0061351	neural precursor cell proliferation	28/1014	146/19786	1.2694e-09	1.27755e-07	9.62578e-08	PAX6/TEAD3/ASPM/FGFR2/NDE1/FGFR1/TGFB1/PTN/PTPRZ1/GLI3/AKNA/MDK/VEGFA/PROX1/KIF14/NES/ASCL1/RACGAP1/DISC1/FABP7/MELK/GBX2/GPR37L1/SHCBP1/OTP/FLNA/ADGRG1/LYN	28	T2_UP	BP	TNP
GO:0048880	sensory system development	50/1014	385/19786	1.4211e-09	1.40373e-07	1.05765e-07	SOX8/PAX6/VIM/LAMC3/FOXC1/TGFB2/BMP7/CST3/LAMA1/CHRDL1/TGFB1/PTN/TSPAN12/GLI3/CRYAB/VEGFA/HDAC1/PROX1/TGIF2/TBX2/NDP/SOX9/RHOJ/SERPINF1/NES/ACTL6A/FOXF2/BCAR3/CYP1B1/FBN2/FOXN4/NKD1/EPHA2/MEIS1/EGFR/ZEB1/FREM2/GJA1/MERTK/SMAD3/CLIC4/LAMB2/SIX5/TH/SOX2/TSKU/SOX1/MITF/HES5/DLL1	50	T2_UP	BP	TNP
GO:0044839	cell cycle G2/M phase transition	42/1014	293/19786	1.54422e-09	1.47584e-07	1.11198e-07	BRCA1/HMMR/NDE1/GTSE1/AURKA/TPX2/CLSPN/CDC25B/CEP152/CCND1/FOXM1/FBXO5/NEK2/CENPF/KIF14/CDK2/TUBA4A/AJUBA/HAUS8/NES/CCNB1/BORA/NEDD1/TICRR/PLK4/DTL/CCNA2/CHEK1/HMGA2/CCNB2/CDC25C/MELK/WEE1/PLK1/CDK1/AURKB/RAD51B/FBXL7/CHEK2/BLM/PSMB8/PSMB10	42	T2_UP	BP	TNP
GO:0007052	mitotic spindle organization	24/1014	111/19786	1.54944e-09	1.47584e-07	1.11198e-07	TACC3/WDR62/NDC80/TPX2/KIF4A/MYBL2/TTK/CDC20/GPSM2/CCNB1/PSRC1/BORA/KIF23/KIF11/CENPE/SPC25/RACGAP1/POC1A/PLK1/AURKB/CHEK2/FLNA/PRC1/KIFC1	24	T2_UP	BP	TNP
GO:0033047	regulation of mitotic sister chromatid segregation	17/1014	57/19786	2.03335e-09	1.90279e-07	1.43367e-07	TACC3/NDC80/CDC6/FBXO5/TTK/CDC20/CENPF/NEK6/DLGAP5/CCNB1/ESPL1/CENPE/BUB1B/MAD2L1/PLK1/CDT1/AURKB	17	T2_UP	BP	TNP
GO:0000086	G2/M transition of mitotic cell cycle	40/1014	274/19786	2.21005e-09	2.03248e-07	1.53139e-07	BRCA1/HMMR/NDE1/AURKA/TPX2/CLSPN/CDC25B/CEP152/CCND1/FOXM1/FBXO5/NEK2/CENPF/KIF14/CDK2/TUBA4A/AJUBA/HAUS8/NES/CCNB1/BORA/NEDD1/TICRR/PLK4/DTL/CCNA2/HMGA2/CCNB2/CDC25C/MELK/WEE1/PLK1/CDK1/AURKB/RAD51B/FBXL7/CHEK2/BLM/PSMB8/PSMB10	40	T2_UP	BP	TNP
GO:0030071	regulation of mitotic metaphase/anaphase transition	15/1014	44/19786	2.25972e-09	2.04294e-07	1.53927e-07	NDC80/CDC6/FBXO5/TTK/CDC20/CENPF/NEK6/DLGAP5/CCNB1/ESPL1/CENPE/MAD2L1/PLK1/CDT1/AURKB	15	T2_UP	BP	TNP
GO:0010810	regulation of cell-substrate adhesion	34/1014	211/19786	2.7271e-09	2.3988e-07	1.80739e-07	CARMIL1/COL16A1/ITGA6/CCDC80/LGALS1/SFRP1/PTN/KANK1/COL1A1/MDK/VEGFA/CSPG5/FN1/NID1/PREX1/RREB1/KDR/CCN1/PHLDB2/DOCK5/CDKN2A/NOTCH1/DOCK1/UTRN/FZD7/ITGA5/PDPN/DISC1/MELTF/SMAD3/PEAK1/APOD/FLNA/EMP2	34	T2_UP	BP	TNP
GO:0007050	cell cycle arrest	37/1014	243/19786	2.74328e-09	2.3988e-07	1.80739e-07	BRCA1/GTSE1/FAP/TP73/AURKA/MAP3K20/TGFB2/CDKN3/E2F1/RGCC/TGFB1/HBP1/CCND1/FOXM1/KAT2B/DHCR24/CDKN2C/CDK2/E2F8/CCNB1/NOTCH2/KIF20B/BARD1/CDKN2A/NOTCH1/HMGA2/CDC25C/HEPACAM/DDIAS/E2F7/SMAD3/CDK1/MTBP/GAS1/SOX2/CHEK2/HMGN5	37	T2_UP	BP	TNP
GO:0048709	oligodendrocyte differentiation	22/1014	97/19786	2.86473e-09	2.46459e-07	1.85697e-07	SOX8/PAX6/CD9/TP73/TGFB1/PTN/PTPRZ1/GLI3/MDK/HES1/HDAC1/CDKN2C/ASCL1/ERBB2/DUSP10/NOTCH1/KCNJ10/OLIG1/HES5/LPAR1/OLIG2/LYN	22	T2_UP	BP	TNP
GO:0031099	regeneration	33/1014	203/19786	3.71133e-09	3.14226e-07	2.36756e-07	PAX7/CD9/HFE/TNC/PTPN3/AURKA/TGFB1/PTN/GLI3/CCND1/MDK/GLI1/PRRX1/MATN2/LGR6/CCNB1/YAP1/DUSP10/CCNA2/EGFR/ADM/GJA1/FZD7/AXL/CDK1/LAMB2/CEBPB/UCP2/TYMS/SOX2/RGMA/APOD/DHFR	33	T2_UP	BP	TNP
GO:0022612	gland morphogenesis	26/1014	134/19786	3.79854e-09	3.16585e-07	2.38534e-07	PLXND1/PAX6/TNC/FGFR2/FGFR1/TGFB2/BMP7/LAMA1/SFRP1/TGFB1/PTN/GLI3/SLC9A3R1/MDK/GLI1/PROX1/TNFAIP3/TBX2/SOX9/LAMA5/EPHA2/EGFR/MSN/CEBPB/TGM2/ETV5	26	T2_UP	BP	TNP
GO:0021872	forebrain generation of neurons	18/1014	67/19786	4.4157e-09	3.6236e-07	2.73023e-07	PAX6/ASPM/FGFR2/FGFR1/SALL1/GLI3/AKNA/HES1/PROX1/SATB2/ASCL1/DISC1/GBX2/OTP/SOX1/POU3F4/HES5/SALL3	18	T2_UP	BP	TNP
GO:0071459	protein localization to chromosome, centromeric region	11/1014	23/19786	4.64895e-09	3.75719e-07	2.83089e-07	CENPQ/NDC80/TTK/CENPA/KNL1/BUB1B/CDT1/CDK1/MTBP/HASPIN/AURKB	11	T2_UP	BP	TNP
GO:0045785	positive regulation of cell adhesion	56/1014	474/19786	4.98163e-09	3.96597e-07	2.98819e-07	CD4/CD74/CARMIL1/COL16A1/ITGA6/CCDC80/TGFB2/LGALS1/BMP7/PIEZO1/SFRP1/PRKD2/TGFB1/PTN/GLI3/VSIR/MDK/VEGFA/HES1/CSPG5/FN1/IGFBP2/NID1/PREX1/RREB1/KDR/ETS1/ITGAV/ERBB2/CCN1/DUSP10/ITPKB/MYO10/DOCK5/DOCK1/UTRN/RUNX1/ITGA5/PLPP3/PDPN/DISC1/SMAD3/IGF2/LGALS9/RASGRP1/YES1/SOX2/ADA/FLNA/DPP4/PNP/TGM2/AGER/ADGRG1/EMP2/LYN	56	T2_UP	BP	TNP
GO:0001890	placenta development	28/1014	156/19786	5.99374e-09	4.70156e-07	3.54243e-07	DCN/CASP8/FGFR2/BMP7/STK3/ITGB8/PTN/PCDH12/STC2/HES1/EPAS1/NDP/E2F8/HEY2/TTPA/PLK4/CCN1/EGFR/ADM/GJA1/STC1/E2F7/HTRA1/IGF2/CEBPB/ZFP36L1/PLCD1/ADA	28	T2_UP	BP	TNP
GO:0001701	in utero embryonic development	47/1014	366/19786	6.37829e-09	4.87008e-07	3.6694e-07	SOX8/FOXC1/YBX3/CASP8/FGFR2/FGFR1/MFNG/BMP7/STK3/ASF1B/GLI3/VEGFA/PCDH12/HES1/EPAS1/NEK2/E2F8/CCNB1/HEY2/ACTL6A/TTPA/BRCA2/LPAR6/CMTM3/PLK4/CCN1/EGFR/GINS4/ADM/ITGB1/GJA1/CCNB2/MYO1E/E2F7/TMEM100/SMAD3/IGF2/TM4SF1/HOPX/CEBPB/HES3/HEG1/ZFP36L1/PLCD1/XRCC2/ADA/ND4	47	T2_UP	BP	TNP
GO:1902099	regulation of metaphase/anaphase transition of cell cycle	15/1014	47/19786	6.39118e-09	4.87008e-07	3.6694e-07	NDC80/CDC6/FBXO5/TTK/CDC20/CENPF/NEK6/DLGAP5/CCNB1/ESPL1/CENPE/MAD2L1/PLK1/CDT1/AURKB	15	T2_UP	BP	TNP
GO:0010811	positive regulation of cell-substrate adhesion	23/1014	112/19786	9.6628e-09	7.25935e-07	5.46962e-07	CARMIL1/COL16A1/ITGA6/CCDC80/SFRP1/PTN/MDK/VEGFA/CSPG5/FN1/NID1/PREX1/RREB1/KDR/CCN1/DOCK5/DOCK1/UTRN/ITGA5/DISC1/SMAD3/FLNA/EMP2	23	T2_UP	BP	TNP
GO:0040001	establishment of mitotic spindle localization	12/1014	30/19786	1.12867e-08	8.26071e-07	6.2241e-07	PAX6/NDE1/NDC80/CENPA/GPSM2/ESPL1/SPRY2/NUSAP1/SPRY1/MAD2L1/PLK1/SAPCD2	12	T2_UP	BP	TNP
GO:0060485	mesenchyme development	38/1014	267/19786	1.13054e-08	8.26071e-07	6.2241e-07	SOX8/WWTR1/FOXC1/ERBB3/FGFR2/NEDD4/TEAD2/FGFR1/TGFB2/BMP7/FAM83D/RGCC/SFRP1/TGFB1/AKNA/ENG/COL1A1/MDK/HES1/FN1/TBX2/SOX9/LAMA5/HEY2/FOXF2/YAP1/PHLDB2/NOTCH1/HMGA2/PDPN/FRZB/HEYL/SPRY1/RANBP3L/TMEM100/SMAD3/GBX2/ZFP36L1	38	T2_UP	BP	TNP
GO:0051304	chromosome separation	18/1014	71/19786	1.20618e-08	8.69427e-07	6.55077e-07	TACC3/NDC80/CDC6/FBXO5/TTK/CDC20/CENPF/NEK6/NCAPH/DLGAP5/CCNB1/ESPL1/CENPE/BUB1B/MAD2L1/PLK1/CDT1/AURKB	18	T2_UP	BP	TNP
GO:0001667	ameboidal-type cell migration	54/1014	463/19786	1.46854e-08	1.03648e-06	7.80943e-07	PLXND1/SOX8/ANLN/DCN/SP100/FGFR1/FAP/TNS1/TGFB2/BMP7/TIMP1/RGCC/SYDE1/PRKD2/TGFB1/PTN/HSPB1/KANK1/ARHGDIB/SASH1/VEGFA/FN1/NFE2L2/PROX1/NR4A1/RREB1/SOX9/RHOJ/KDR/LAMA5/SERPINF1/STARD13/ETS1/PRR5L/GLUL/CYP1B1/MARVELD3/EPHA2/DUSP10/RAB13/DOCK5/NOTCH1/ITGB1/DOCK1/STC1/PKN3/DDR2/ADAMTS9/GBX2/SP1/EPHB4/KANK2/DPP4/EMP2	54	T2_UP	BP	TNP
GO:1901988	negative regulation of cell cycle phase transition	39/1014	281/19786	1.4768e-08	1.03648e-06	7.80943e-07	BRCA1/GTSE1/NDC80/AURKA/CLSPN/E2F1/RGCC/CCND1/FBXO5/TTK/CDC20/CENPF/CDKN2C/CDK2/E2F8/CCNB1/GPNMB/TICRR/DTL/CTDSP1/CDKN2A/CHEK1/HMGA2/ZFP36L2/CDC25C/MAD2L1/E2F7/WEE1/PLK1/CDT1/CDK1/AURKB/FBXL7/CHEK2/ZFP36L1/KANK2/BLM/PSMB8/PSMB10	39	T2_UP	BP	TNP
GO:0008608	attachment of spindle microtubules to kinetochore	12/1014	31/19786	1.75579e-08	1.21628e-06	9.16417e-07	SPAG5/NDC80/ECT2/NEK2/SGO1/CCNB1/KNL1/CENPE/KIF2C/RACGAP1/CDT1/AURKB	12	T2_UP	BP	TNP
GO:0034728	nucleosome organization	30/1014	185/19786	2.00101e-08	1.36838e-06	1.03102e-06	CENPQ/MCM2/CENPM/CENPI/OIP5/ASF1B/CENPA/CENPK/HJURP/HIST1H1D/HIST1H2BJ/SOX9/MIS18BP1/ANP32B/KNL1/ANP32E/CENPU/CENPH/HIST1H4H/HMGB2/CENPN/HIST1H2BC/HIST2H3D/HIST1H1B/HIST2H2BE/HIST1H2BL/HIST1H1C/H2AFX/HIST1H3J/HIST1H3D	30	T2_UP	BP	TNP
GO:0065004	protein-DNA complex assembly	35/1014	239/19786	2.04272e-08	1.37923e-06	1.03919e-06	CENPQ/RAD51/MCM2/CENPM/CENPI/OIP5/ASF1B/GMNN/CENPA/CENPF/CENPK/HJURP/HIST1H1D/HIST1H2BJ/SOX9/MIS18BP1/HEY2/ANP32B/KNL1/CENPE/CENPU/CENPH/HIST1H4H/HMGB2/CENPN/CDT1/HIST1H2BC/HIST2H3D/HIST1H1B/HIST2H2BE/HIST1H2BL/HIST1H1C/H2AFX/HIST1H3J/HIST1H3D	35	T2_UP	BP	TNP
GO:1901991	negative regulation of mitotic cell cycle phase transition	37/1014	262/19786	2.16881e-08	1.44605e-06	1.08954e-06	BRCA1/GTSE1/NDC80/AURKA/CLSPN/E2F1/RGCC/CCND1/FBXO5/TTK/CDC20/CENPF/CDKN2C/CDK2/E2F8/CCNB1/GPNMB/TICRR/CTDSP1/CDKN2A/HMGA2/ZFP36L2/CDC25C/MAD2L1/E2F7/WEE1/PLK1/CDT1/CDK1/AURKB/FBXL7/CHEK2/ZFP36L1/KANK2/BLM/PSMB8/PSMB10	37	T2_UP	BP	TNP
GO:0048762	mesenchymal cell differentiation	32/1014	207/19786	2.22106e-08	1.45415e-06	1.09564e-06	SOX8/WWTR1/FOXC1/FGFR2/FGFR1/TGFB2/BMP7/FAM83D/RGCC/SFRP1/TGFB1/AKNA/ENG/COL1A1/MDK/HES1/FN1/SOX9/LAMA5/HEY2/FOXF2/PHLDB2/NOTCH1/HMGA2/PDPN/FRZB/HEYL/SPRY1/RANBP3L/TMEM100/SMAD3/GBX2	32	T2_UP	BP	TNP
GO:2000179	positive regulation of neural precursor cell proliferation	15/1014	51/19786	2.23548e-08	1.45415e-06	1.09564e-06	PAX6/ASPM/GLI3/MDK/GLI1/VEGFA/PROX1/NES/ASCL1/DISC1/GPR37L1/OTP/FLNA/ADGRG1/LYN	15	T2_UP	BP	TNP
GO:0001822	kidney development	40/1014	297/19786	2.27391e-08	1.46133e-06	1.10105e-06	SOX8/DCN/WWTR1/FOXC1/FGFR2/NOTCH3/FGFR1/TP73/TGFB2/BMP7/SALL1/CA2/SFRP1/TGFB1/GLI3/VEGFA/HES1/NID1/PROX1/CENPF/EGR1/KCNJ8/SOX9/LAMA5/SERPINF1/LRP4/YAP1/SMAD6/AGTR1/MYO1E/KLF15/HEYL/SPRY1/SMAD3/LAMB2/IRX3/KANK2/HES5/DLL1/TREX1	40	T2_UP	BP	TNP
GO:0006333	chromatin assembly or disassembly	31/1014	197/19786	2.40676e-08	1.52829e-06	1.15151e-06	CENPQ/MCM2/CENPM/CENPI/OIP5/ASF1B/CENPA/CENPK/HJURP/HIST1H1D/HIST1H2BJ/SOX9/MIS18BP1/ANP32B/KNL1/CDKN2A/HMGA2/CENPU/CENPH/HIST1H4H/HMGB2/CENPN/HIST1H2BC/HIST2H3D/HIST1H1B/HIST2H2BE/HIST1H2BL/HIST1H1C/H2AFX/HIST1H3J/HIST1H3D	31	T2_UP	BP	TNP
GO:0051383	kinetochore organization	10/1014	21/19786	2.51516e-08	1.57834e-06	1.18921e-06	NDC80/SMC4/CENPA/CENPF/CENPK/SMC2/CENPE/CENPH/CENPN/CDT1	10	T2_UP	BP	TNP
GO:0003007	heart morphogenesis	36/1014	253/19786	2.75325e-08	1.70765e-06	1.28665e-06	PLXND1/FOXC1/COL11A1/FGFR2/NEDD4/TEAD2/TGFB2/BMP7/TGFB1/ENG/DKK1/VEGFA/HES1/PROX1/TBX2/SOX9/FGFRL1/NOTCH2/HEY2/YAP1/SMAD6/FOXN4/CCN1/NOTCH1/GJA1/HEYL/SPRY1/TMEM100/SMAD3/HEG1/TH/FZD2/CLDN5/EPHB4/DLL1/TREX1	36	T2_UP	BP	TNP
GO:0045839	negative regulation of mitotic nuclear division	14/1014	45/19786	2.96212e-08	1.79706e-06	1.35401e-06	NDC80/BMP7/RGCC/FBXO5/TTK/CDC20/CENPF/CCNB1/CHEK1/MAD2L1/PLK1/CDT1/MTBP/AURKB	14	T2_UP	BP	TNP
GO:0050673	epithelial cell proliferation	52/1014	447/19786	2.96478e-08	1.79706e-06	1.35401e-06	PAX6/FGFR2/FGFR1/FAP/TGFB2/FLT1/RGCC/WFDC1/SFRP1/PRKD2/TGFB1/PTN/CCND1/MDK/GLI1/VEGFA/HES1/F3/PROX1/TNFAIP3/KLF9/NR4A1/RREB1/SOX9/KDR/SERPINF1/NOTCH2/GLUL/LAMC1/YAP1/LGR5/BRCA2/MARVELD3/ERBB2/EPHA2/DUSP10/AGTR1/EGFR/GJA1/FZD7/HMGB2/FABP7/HTRA1/SMAD3/CEBPB/NUPR1/SOX2/IQGAP3/SP1/ZFP36L1/HES5/PLXNB3	52	T2_UP	BP	TNP
GO:0035265	organ growth	30/1014	190/19786	3.73129e-08	2.23626e-06	1.68493e-06	FOXC1/YBX3/FGFR2/FGFR3/EVC/ACACB/FGFR1/TP73/TGFB2/STK3/GLI1/PROX1/TBX2/SOX9/CCNB1/HEY2/SPRY2/YAP1/MEIS1/NOTCH1/GJA1/STC1/DDR2/PDLIM5/POC1A/CDK1/HEG1/PPARA/COL27A1/DLL1	30	T2_UP	BP	TNP
GO:0072073	kidney epithelium development	26/1014	149/19786	3.78932e-08	2.2458e-06	1.69212e-06	SOX8/WWTR1/FOXC1/FGFR2/FGFR1/BMP7/SALL1/SFRP1/TGFB1/GLI3/VEGFA/HES1/SOX9/LAMA5/YAP1/SMAD6/MYO1E/KLF15/HEYL/SPRY1/SMAD3/LAMB2/IRX3/KANK2/HES5/DLL1	26	T2_UP	BP	TNP
GO:0001649	osteoblast differentiation	35/1014	245/19786	3.87107e-08	2.26904e-06	1.70963e-06	SOX8/MRC2/WWTR1/TNC/FGFR2/BCAP29/REST/BMP7/RASSF2/SFRP1/CCN4/GLI3/COL1A1/GLI1/FBXO5/SATB2/TNN/RRBP1/GPNMB/ITGA11/SMAD6/FBN2/EPHA2/CCN1/NOTCH1/GJA1/CREB3L1/DDR2/RANBP3L/SMAD3/IGF2/CEBPB/SOX2/PDLIM7/CLIC1	35	T2_UP	BP	TNP
GO:0050678	regulation of epithelial cell proliferation	47/1014	389/19786	4.34194e-08	2.51738e-06	1.89674e-06	PAX6/FGFR2/FGFR1/TGFB2/FLT1/RGCC/WFDC1/SFRP1/PRKD2/TGFB1/PTN/CCND1/MDK/GLI1/VEGFA/HES1/F3/PROX1/TNFAIP3/KLF9/NR4A1/RREB1/SOX9/KDR/SERPINF1/NOTCH2/GLUL/LAMC1/YAP1/BRCA2/MARVELD3/ERBB2/DUSP10/AGTR1/EGFR/GJA1/FZD7/HMGB2/HTRA1/SMAD3/NUPR1/SOX2/IQGAP3/SP1/ZFP36L1/HES5/PLXNB3	47	T2_UP	BP	TNP
GO:0070371	ERK1 and ERK2 cascade	41/1014	318/19786	5.27167e-08	3.02356e-06	2.27813e-06	CALCR/CD4/CD74/FGFR2/FGFR3/MT3/TIMP3/FAM83D/PRKD2/TGFB1/SLC9A3R1/FN1/RAMP3/SOX9/RRAS/PLA2G5/KDR/NOTCH2/SPRY2/GPNMB/TLR4/EMILIN1/ITGAV/DUSP6/ERBB2/EPHA2/CCN1/DUSP10/EGFR/NOTCH1/ZFP36L2/CNKSR3/SPRY1/LGALS9/RASGRP1/TNFAIP8L3/IQGAP3/ZFP36L1/SPRY4/AGER/LYN	41	T2_UP	BP	TNP
GO:0045165	cell fate commitment	36/1014	260/19786	5.60582e-08	3.18101e-06	2.39676e-06	SOX8/PAX6/TEAD3/PAX7/EYA2/FGFR2/NOTCH3/FGFR1/SFRP1/GLI3/DKK1/HES1/EPAS1/PRRX1/PROX1/SATB2/TBX2/SOX9/NOTCH2/HEY2/SPRY2/ASCL1/FOXN4/ITGB1/FZD7/PDPN/GSX1/CEBPB/GAS1/SOX2/SOX1/OLIG1/MITF/HES5/DLL1/OLIG2	36	T2_UP	BP	TNP
GO:0060537	muscle tissue development	49/1014	418/19786	5.85241e-08	3.26254e-06	2.45819e-06	SOX8/PAX7/DCN/FOXC1/YBX3/COL11A1/EYA2/HMG20B/ERBB3/MYLK/FGFR2/ACTN2/FGFR1/TP73/TGFB2/BMP7/TGFB1/ENG/DKK1/GLI1/VEGFA/PROX1/CENPF/EGR1/TBX2/EGR2/SOX9/CCNB1/HEY2/YAP1/CASQ1/MEIS1/MEGF10/NOTCH1/ITGB1/GJA1/FZD7/S100B/PDLIM5/ADAMTS9/HEYL/MYORG/SMAD3/CDK1/HEG1/NUPR1/MSC/PPARA/DLL1	49	T2_UP	BP	TNP
GO:0001570	vasculogenesis	18/1014	78/19786	5.87184e-08	3.26254e-06	2.45819e-06	TEAD2/TGFB1/ITGB8/ENG/QKI/VEGFA/KDR/HEY2/YAP1/ITGAV/EPHA2/NOTCH1/ADM/MYO1E/TMEM100/HEG1/ZFP36L1/EMP2	18	T2_UP	BP	TNP
GO:0030900	forebrain development	48/1014	406/19786	6.14388e-08	3.3785e-06	2.54556e-06	PAX6/ASPM/FGFR2/NDE1/NOTCH3/WDR62/FGFR1/E2F1/SALL1/PTN/GLI3/AKNA/DKK1/MDK/GLI1/RFX4/HES1/HDAC1/PROX1/KIF14/SATB2/BCAN/SOX3/ETS1/ASCL1/EGFR/DISC1/FABP7/AXL/GBX2/GSX1/OTP/FOXB1/GNG12/TH/SOX2/EPHB3/TSKU/SOX1/H2AFX/POU3F4/FLNA/HES5/LPAR1/ADGRG1/OLIG2/AQP1/SALL3	48	T2_UP	BP	TNP
GO:0000079	regulation of cyclin-dependent protein serine/threonine kinase activity	19/1014	87/19786	6.54217e-08	3.56081e-06	2.68292e-06	CDC6/CDKN3/RGCC/CCND1/KAT2B/PROX1/TNFAIP3/CCND2/CDKN2C/CKS2/CCNB1/PSRC1/HERC5/EGFR/CDKN2A/CDC25C/PLK1/CKS1B/BLM	19	T2_UP	BP	TNP
GO:0060562	epithelial tube morphogenesis	44/1014	358/19786	7.12191e-08	3.8372e-06	2.89117e-06	PLXND1/SOX8/TNC/FGFR2/TEAD2/CELSR1/TGFB2/BMP7/LAMA1/SALL1/SFRP1/STK3/PRKD2/TGFB1/GLI3/ENG/MDK/TIMELESS/VEGFA/HES1/PROX1/TBX2/SOX9/LAMA5/STARD13/SPRY2/YAP1/KIF20B/LGR5/FOXN4/EPHA2/NOTCH1/ADM/ADAMTS12/GJA1/SPRY1/SMAD3/GBX2/CLIC4/IRX3/FZD2/HES5/DLL1/ETV5	44	T2_UP	BP	TNP
GO:0034501	protein localization to kinetochore	9/1014	18/19786	7.52694e-08	4.01487e-06	3.02504e-06	CENPQ/NDC80/TTK/KNL1/CDT1/CDK1/MTBP/HASPIN/AURKB	9	T2_UP	BP	TNP
GO:2000177	regulation of neural precursor cell proliferation	19/1014	88/19786	7.94735e-08	4.19715e-06	3.16238e-06	PAX6/ASPM/TGFB1/PTN/PTPRZ1/GLI3/MDK/GLI1/VEGFA/PROX1/NES/ASCL1/DISC1/GPR37L1/SHCBP1/OTP/FLNA/ADGRG1/LYN	19	T2_UP	BP	TNP
GO:0034508	centromere complex assembly	15/1014	56/19786	8.95393e-08	4.68238e-06	3.52798e-06	CENPQ/CENPM/CENPI/OIP5/CENPA/CENPF/CENPK/HJURP/MIS18BP1/KNL1/CENPE/CENPU/CENPH/HIST1H4H/CENPN	15	T2_UP	BP	TNP
GO:0010948	negative regulation of cell cycle process	47/1014	399/19786	9.41818e-08	4.85688e-06	3.65946e-06	BRCA1/RAD51/GTSE1/NDC80/AURKA/CLSPN/BMP7/E2F1/RGCC/CCND1/FBXO5/TTK/KAT2B/CDC20/NEK2/CENPF/CDKN2C/CDK2/E2F8/CCNB1/ESPL1/GPNMB/TICRR/DTL/CTDSP1/CDKN2A/CHEK1/HMGA2/ZFP36L2/CDC25C/MAD2L1/E2F7/WEE1/PLK1/CDT1/CDK1/RRM2/MTBP/AURKB/FBXL7/CHEK2/ZFP36L1/KANK2/BLM/HMGN5/PSMB8/PSMB10	47	T2_UP	BP	TNP
GO:0031570	DNA integrity checkpoint	27/1014	166/19786	9.49853e-08	4.85688e-06	3.65946e-06	BRCA1/GTSE1/AURKA/MAP3K20/CLSPN/CDC45/CDC6/E2F1/RGCC/CCND1/CDK2/E2F8/CCNB1/BRIP1/TICRR/DTL/CHEK1/HMGA2/CDC25C/E2F7/PLK1/CDT1/CDK1/CHEK2/H2AFX/BLM/TREX1	27	T2_UP	BP	TNP
GO:0030278	regulation of ossification	32/1014	220/19786	9.61914e-08	4.85688e-06	3.65946e-06	FGFR2/REST/P2RX7/TGFB2/BMP7/RASSF2/SFRP1/CCN4/TGFB1/PTN/GLI3/DKK1/MDK/GLI1/MGP/FBXO5/TNN/EGR2/SOX9/LRP4/SMAD6/FBN2/CCN1/NOTCH1/GJA1/DDR2/RANBP3L/SMAD3/CEBPB/ANO6/PDLIM7/CLIC1	32	T2_UP	BP	TNP
GO:0061448	connective tissue development	35/1014	254/19786	9.65185e-08	4.85688e-06	3.65946e-06	SOX8/PAX7/COL11A1/FGFR3/EVC/FGFR1/BMP7/TIMP1/CCN4/TGFB1/ITGB8/GLI3/COL1A1/NKX3-2/MDK/MGP/PRRX1/SATB2/EGR1/SOX9/OTOR/CCN1/ZEB1/SERPINH1/HMGA2/ADAMTS12/STC1/FRZB/POC1A/SMAD3/BMP1/TYMS/MAF/COL27A1/HES5	35	T2_UP	BP	TNP
GO:1903054	negative regulation of extracellular matrix organization	8/1014	14/19786	1.05487e-07	5.25855e-06	3.9621e-06	TNFRSF1A/FAP/CST3/TGFB1/EMILIN1/NOTCH1/ANTXR1/DPP4	8	T2_UP	BP	TNP
GO:0090596	sensory organ morphogenesis	37/1014	279/19786	1.13768e-07	5.61888e-06	4.2336e-06	SOX8/PAX6/COL11A1/FGFR2/CELSR1/FGFR1/BMP7/SALL1/PTN/TSPAN12/GLI3/SLC9A3R1/NKX3-2/VEGFA/PRRX1/HDAC1/PROX1/TBX2/SOX9/SPRY2/FOXF2/BCAR3/FBN2/FOXN4/NKD1/EPHA2/MEIS1/LRIG1/ZEB1/FRZB/GBX2/TH/FZD2/TSKU/SOX1/POU3F4/DLL1	37	T2_UP	BP	TNP
GO:0014706	striated muscle tissue development	47/1014	402/19786	1.1803e-07	5.77587e-06	4.35188e-06	SOX8/PAX7/DCN/FOXC1/YBX3/COL11A1/EYA2/HMG20B/ERBB3/FGFR2/ACTN2/FGFR1/TP73/TGFB2/BMP7/TGFB1/ENG/DKK1/GLI1/VEGFA/PROX1/CENPF/EGR1/TBX2/EGR2/CCNB1/HEY2/YAP1/CASQ1/MEIS1/MEGF10/NOTCH1/ITGB1/GJA1/FZD7/S100B/PDLIM5/ADAMTS9/HEYL/MYORG/SMAD3/CDK1/HEG1/NUPR1/MSC/PPARA/DLL1	47	T2_UP	BP	TNP
GO:0048839	inner ear development	30/1014	200/19786	1.20717e-07	5.85366e-06	4.41049e-06	COL11A1/FGFR2/MCM2/CELSR1/FGFR1/TGFB2/TGFB1/GLI3/SLC9A3R1/HES1/PRRX1/PROX1/SOX9/HEY2/SPRY2/ANP32B/LGR5/LRIG1/CCNA2/ZEB1/FREM2/FRZB/TMC1/GBX2/MAF/FZD2/SOX2/POU3F4/HES5/DLL1	30	T2_UP	BP	TNP
GO:0045931	positive regulation of mitotic cell cycle	27/1014	168/19786	1.2237e-07	5.88036e-06	4.4306e-06	FGFR1/NDC80/AURKA/CDC6/CDC25B/RGCC/TGFB1/CCND1/FBXO5/HES1/CCND2/DLGAP5/CCNB1/ESPL1/NUSAP1/KIF20B/BRCA2/DTL/EGFR/CDCA5/MAD2L1/IGF2/CDT1/CDK1/MTBP/UBE2C/RAD51B	27	T2_UP	BP	TNP
GO:0034080	CENP-A containing nucleosome assembly	13/1014	43/19786	1.355e-07	6.33997e-06	4.7769e-06	CENPQ/CENPM/CENPI/OIP5/CENPA/CENPK/HJURP/MIS18BP1/KNL1/CENPU/CENPH/HIST1H4H/CENPN	13	T2_UP	BP	TNP
GO:0051653	spindle localization	13/1014	43/19786	1.355e-07	6.33997e-06	4.7769e-06	PAX6/ASPM/NDE1/NDC80/CENPA/GPSM2/ESPL1/SPRY2/NUSAP1/SPRY1/MAD2L1/PLK1/SAPCD2	13	T2_UP	BP	TNP
GO:0061641	CENP-A containing chromatin organization	13/1014	43/19786	1.355e-07	6.33997e-06	4.7769e-06	CENPQ/CENPM/CENPI/OIP5/CENPA/CENPK/HJURP/MIS18BP1/KNL1/CENPU/CENPH/HIST1H4H/CENPN	13	T2_UP	BP	TNP
GO:1904029	regulation of cyclin-dependent protein kinase activity	19/1014	91/19786	1.39903e-07	6.48905e-06	4.88923e-06	CDC6/CDKN3/RGCC/CCND1/KAT2B/PROX1/TNFAIP3/CCND2/CDKN2C/CKS2/CCNB1/PSRC1/HERC5/EGFR/CDKN2A/CDC25C/PLK1/CKS1B/BLM	19	T2_UP	BP	TNP
GO:0035272	exocrine system development	15/1014	58/19786	1.48851e-07	6.8446e-06	5.15712e-06	PLXND1/PAX6/FOXC1/FGFR2/FGFR1/TGFB2/BMP7/CST3/LAMA1/TGFB1/SOX9/LAMA5/EGFR/IGF2/TGM2	15	T2_UP	BP	TNP
GO:0048562	embryonic organ morphogenesis	38/1014	294/19786	1.51206e-07	6.89344e-06	5.19392e-06	PAX6/COL11A1/FGFR2/TEAD2/CELSR1/FGFR1/TCF7/BMP7/SALL1/GLI3/ENG/SLC9A3R1/NKX3-2/GLI1/HES1/PRRX1/PROX1/SATB2/TBX2/SOX9/SPRY2/FOXF2/YAP1/FBN2/FOXN4/EPHA2/LRIG1/NOTCH1/ZEB1/GJA1/FRZB/RBPMS2/SMAD3/GBX2/TH/FZD2/POU3F4/DLL1	38	T2_UP	BP	TNP
GO:0071824	protein-DNA complex subunit organization	36/1014	271/19786	1.61342e-07	7.25746e-06	5.46819e-06	CENPQ/RAD51/MCM2/CENPM/CENPI/OIP5/ASF1B/GMNN/CENPA/CENPF/CENPK/HJURP/HIST1H1D/HIST1H2BJ/SOX9/MIS18BP1/HEY2/ANP32B/KNL1/CENPE/ANP32E/CENPU/CENPH/HIST1H4H/HMGB2/CENPN/CDT1/HIST1H2BC/HIST2H3D/HIST1H1B/HIST2H2BE/HIST1H2BL/HIST1H1C/H2AFX/HIST1H3J/HIST1H3D	36	T2_UP	BP	TNP
GO:0061640	cytoskeleton-dependent cytokinesis	18/1014	83/19786	1.61912e-07	7.25746e-06	5.46819e-06	ANLN/KIF4A/CECR2/KIF20A/ECT2/CENPA/ESPL1/CKAP2/NUSAP1/KIF23/CEP55/KIF20B/BRCA2/RHOC/RACGAP1/PLK1/SNX33/AURKB	18	T2_UP	BP	TNP
GO:0001892	embryonic placenta development	19/1014	92/19786	1.67946e-07	7.4652e-06	5.62472e-06	CASP8/FGFR2/BMP7/STK3/PCDH12/HES1/EPAS1/E2F8/HEY2/TTPA/PLK4/CCN1/EGFR/ADM/E2F7/IGF2/CEBPB/ZFP36L1/PLCD1	19	T2_UP	BP	TNP
GO:0072089	stem cell proliferation	22/1014	120/19786	1.70222e-07	7.50385e-06	5.65384e-06	PAX6/TEAD3/ASPM/FGFR2/NDE1/FGFR1/TGFB1/PTN/GLI3/AKNA/RNF43/VEGFA/NES/YAP1/ASCL1/HMGA2/RUNX1/RACGAP1/DISC1/HMGB2/OTP/ZFP36L1	22	T2_UP	BP	TNP
GO:0007405	neuroblast proliferation	15/1014	59/19786	1.90211e-07	8.31628e-06	6.26597e-06	PAX6/TEAD3/ASPM/FGFR2/NDE1/FGFR1/TGFB1/PTN/GLI3/AKNA/VEGFA/ASCL1/RACGAP1/DISC1/OTP	15	T2_UP	BP	TNP
GO:1903034	regulation of response to wounding	28/1014	183/19786	2.07394e-07	8.99384e-06	6.77648e-06	TNFRSF12A/CD9/PLAUR/MYLK/FAP/SYTL4/WFDC1/PLAT/CCN4/PTN/KANK1/MDK/NFE2L2/F3/TNFAIP3/RREB1/SERPINE2/TLR4/DUSP10/PHLDB2/GJA1/PLPP3/PDPN/SMAD3/ANO6/RGMA/AGER/LYN	28	T2_UP	BP	TNP
GO:0051784	negative regulation of nuclear division	14/1014	52/19786	2.24359e-07	9.63986e-06	7.26324e-06	NDC80/BMP7/RGCC/FBXO5/TTK/CDC20/CENPF/CCNB1/CHEK1/MAD2L1/PLK1/CDT1/MTBP/AURKB	14	T2_UP	BP	TNP
GO:0061041	regulation of wound healing	25/1014	152/19786	2.25906e-07	9.63986e-06	7.26324e-06	TNFRSF12A/CD9/PLAUR/MYLK/FAP/SYTL4/WFDC1/PLAT/CCN4/KANK1/NFE2L2/F3/TNFAIP3/RREB1/SERPINE2/TLR4/DUSP10/PHLDB2/GJA1/PLPP3/PDPN/SMAD3/ANO6/AGER/LYN	25	T2_UP	BP	TNP
GO:0034329	cell junction assembly	33/1014	240/19786	2.3463e-07	9.93266e-06	7.48385e-06	CD9/MPP5/FERMT2/ACTN2/TNS1/COL16A1/TRIP6/ITGA6/TJP1/SFRP1/VEGFA/ECT2/FN1/KDR/AJUBA/LAMA5/LAMC1/TLN1/MARVELD3/EPHA2/RAB13/PHLDB2/GJA1/RHOC/RUNX1/ITGA5/SMAD3/GJB1/PEAK1/HEG1/CLDN5/APOD/FLNA	33	T2_UP	BP	TNP
GO:0051293	establishment of spindle localization	12/1014	38/19786	2.41372e-07	1.01376e-05	7.63827e-06	PAX6/NDE1/NDC80/CENPA/GPSM2/ESPL1/SPRY2/NUSAP1/SPRY1/MAD2L1/PLK1/SAPCD2	12	T2_UP	BP	TNP
GO:0032060	bleb assembly	7/1014	11/19786	2.50404e-07	1.03539e-05	7.80123e-06	ANLN/MYLK/P2RX7/PMP22/ANO6/LPAR1/EMP2	7	T2_UP	BP	TNP
GO:1901201	regulation of extracellular matrix assembly	7/1014	11/19786	2.50404e-07	1.03539e-05	7.80123e-06	RGCC/TGFB1/SOX9/EMILIN1/NOTCH1/SMAD3/ANTXR1	7	T2_UP	BP	TNP
GO:0000132	establishment of mitotic spindle orientation	10/1014	26/19786	2.9942e-07	1.21917e-05	9.18592e-06	PAX6/NDE1/NDC80/CENPA/GPSM2/SPRY2/SPRY1/MAD2L1/PLK1/SAPCD2	10	T2_UP	BP	TNP
GO:0097150	neuronal stem cell population maintenance	10/1014	26/19786	2.9942e-07	1.21917e-05	9.18592e-06	ASPM/REST/HES1/PRRX1/PROX1/FANCD2/NOTCH1/SOX2/HES5/DLL1	10	T2_UP	BP	TNP
GO:0006261	DNA-dependent DNA replication	23/1014	134/19786	3.11122e-07	1.25721e-05	9.47258e-06	POLA2/RAD51/MCM2/MCM6/FGFR1/CDC6/MCM5/CDK2AP1/FBXO5/GMNN/CDK2/E2F8/GINS2/BRCA2/TICRR/GINS4/TONSL/E2F7/CDT1/CCNE2/CHEK2/BLM/BAZ1A	23	T2_UP	BP	TNP
GO:0045665	negative regulation of neuron differentiation	30/1014	209/19786	3.22124e-07	1.29189e-05	9.73383e-06	SOX8/PAX6/VIM/ASPM/NOTCH3/TP73/REST/MT3/LGALS1/BMP7/GLI3/KANK1/DKK1/PMP22/HES1/SOX9/OMG/LRP4/SOX3/ASCL1/MEIS1/CTDSP1/GPR37L1/IRX3/SOX2/RGMA/HES5/LPAR1/DLL1/OLIG2	30	T2_UP	BP	TNP
GO:0033273	response to vitamin	19/1014	96/19786	3.39407e-07	1.35104e-05	1.01795e-05	CD4/TNC/BMP7/SFRP1/TGFB1/PTN/COL1A1/CCND1/STC2/BCHE/TRIM25/BRIP1/ASCL1/EGFR/STC1/TYMS/FES/ADA/KANK2	19	T2_UP	BP	TNP
GO:0006338	chromatin remodeling	26/1014	166/19786	3.50916e-07	1.38651e-05	1.04468e-05	PAX7/CENPQ/CECR2/CENPM/PABPC1L/CENPI/OIP5/KAT2B/CENPA/HDAC1/SATB2/CENPK/HJURP/SOX9/MIS18BP1/ACTL6A/KNL1/ANP32E/CDKN2A/CHEK1/HMGA2/CENPU/CENPH/HIST1H4H/CENPN/BAZ1A	26	T2_UP	BP	TNP
GO:0051302	regulation of cell division	27/1014	177/19786	3.62393e-07	1.41386e-05	1.06528e-05	PAX6/ASPM/FGFR2/ORC6/TGFB2/CDC6/CDC25B/TGFB1/PTN/MDK/VEGFA/KIF20A/ECT2/KIF14/E2F8/KIF23/KIF20B/BRCA2/RACGAP1/E2F7/PLK1/IGF2/AURKB/KIF18B/BLM/DLL1/PRC1	27	T2_UP	BP	TNP
GO:0000281	mitotic cytokinesis	16/1014	70/19786	3.65741e-07	1.41386e-05	1.06528e-05	ANLN/KIF4A/KIF20A/ECT2/CENPA/ESPL1/CKAP2/NUSAP1/KIF23/CEP55/KIF20B/BRCA2/RHOC/RACGAP1/PLK1/SNX33	16	T2_UP	BP	TNP
GO:0043583	ear development	32/1014	233/19786	3.6579e-07	1.41386e-05	1.06528e-05	COL11A1/FGFR2/MCM2/CELSR1/FGFR1/TGFB2/SALL1/TGFB1/GLI3/SLC9A3R1/NKX3-2/HES1/PRRX1/PROX1/SOX9/HEY2/SPRY2/ANP32B/LGR5/LRIG1/CCNA2/ZEB1/FREM2/FRZB/TMC1/GBX2/MAF/FZD2/SOX2/POU3F4/HES5/DLL1	32	T2_UP	BP	TNP
GO:1903055	positive regulation of extracellular matrix organization	9/1014	21/19786	3.95675e-07	1.51056e-05	1.13814e-05	RGCC/TGFB1/SOX9/EMILIN1/PHLDB2/PDPN/DDR2/MELTF/SMAD3	9	T2_UP	BP	TNP
GO:0001889	liver development	24/1014	146/19786	3.96472e-07	1.51056e-05	1.13814e-05	HFE/CPS1/PTPN3/AURKA/TGFB1/PTN/GLI3/CCND1/MDK/GLI1/HES1/PROX1/TNFAIP3/SOX9/E2F8/EGFR/AK4/FRZB/E2F7/SMAD3/CEBPB/UCP2/TYMS/ADA	24	T2_UP	BP	TNP
GO:0031055	chromatin remodeling at centromere	13/1014	47/19786	4.30461e-07	1.62842e-05	1.22695e-05	CENPQ/CENPM/CENPI/OIP5/CENPA/CENPK/HJURP/MIS18BP1/KNL1/CENPU/CENPH/HIST1H4H/CENPN	13	T2_UP	BP	TNP
GO:0010631	epithelial cell migration	43/1014	370/19786	4.7865e-07	1.79157e-05	1.34988e-05	PLXND1/ANLN/DCN/SP100/FGFR1/FAP/TGFB2/RGCC/PRKD2/TGFB1/PTN/HSPB1/KANK1/SASH1/VEGFA/NFE2L2/PROX1/NR4A1/RREB1/SOX9/RHOJ/KDR/SERPINF1/STARD13/ETS1/GLUL/CYP1B1/MARVELD3/EPHA2/DUSP10/RAB13/DOCK5/NOTCH1/ITGB1/DOCK1/STC1/PKN3/ADAMTS9/SP1/EPHB4/KANK2/DPP4/EMP2	43	T2_UP	BP	TNP
GO:0051310	metaphase plate congression	15/1014	63/19786	4.80306e-07	1.79157e-05	1.34988e-05	CENPQ/SPAG5/NDC80/FAM83D/CENPF/KIF14/KIF18A/CCNB1/PSRC1/CDCA8/CENPE/KIF2C/CDCA5/CDT1/KIFC1	15	T2_UP	BP	TNP
GO:0001837	epithelial to mesenchymal transition	24/1014	148/19786	5.12808e-07	1.89953e-05	1.43121e-05	WWTR1/FOXC1/FGFR2/TGFB2/BMP7/FAM83D/RGCC/SFRP1/TGFB1/AKNA/ENG/COL1A1/MDK/SOX9/HEY2/FOXF2/PHLDB2/NOTCH1/HMGA2/PDPN/HEYL/SPRY1/TMEM100/SMAD3	24	T2_UP	BP	TNP
GO:0061008	hepaticobiliary system development	24/1014	149/19786	5.82075e-07	2.10618e-05	1.58692e-05	HFE/CPS1/PTPN3/AURKA/TGFB1/PTN/GLI3/CCND1/MDK/GLI1/HES1/PROX1/TNFAIP3/SOX9/E2F8/EGFR/AK4/FRZB/E2F7/SMAD3/CEBPB/UCP2/TYMS/ADA	24	T2_UP	BP	TNP
GO:0043044	ATP-dependent chromatin remodeling	17/1014	81/19786	5.84392e-07	2.10618e-05	1.58692e-05	CENPQ/CECR2/CENPM/CENPI/OIP5/CENPA/HDAC1/CENPK/HJURP/MIS18BP1/ACTL6A/KNL1/ANP32E/CENPU/CENPH/HIST1H4H/CENPN	17	T2_UP	BP	TNP
GO:0050000	chromosome localization	17/1014	81/19786	5.84392e-07	2.10618e-05	1.58692e-05	CENPQ/NDE1/SPAG5/NDC80/FAM83D/CENPF/KIF14/KIF18A/DLGAP5/CCNB1/PSRC1/CDCA8/CENPE/KIF2C/CDCA5/CDT1/KIFC1	17	T2_UP	BP	TNP
GO:0051303	establishment of chromosome localization	17/1014	81/19786	5.84392e-07	2.10618e-05	1.58692e-05	CENPQ/NDE1/SPAG5/NDC80/FAM83D/CENPF/KIF14/KIF18A/DLGAP5/CCNB1/PSRC1/CDCA8/CENPE/KIF2C/CDCA5/CDT1/KIFC1	17	T2_UP	BP	TNP
GO:0090132	epithelium migration	43/1014	373/19786	5.96627e-07	2.13252e-05	1.60677e-05	PLXND1/ANLN/DCN/SP100/FGFR1/FAP/TGFB2/RGCC/PRKD2/TGFB1/PTN/HSPB1/KANK1/SASH1/VEGFA/NFE2L2/PROX1/NR4A1/RREB1/SOX9/RHOJ/KDR/SERPINF1/STARD13/ETS1/GLUL/CYP1B1/MARVELD3/EPHA2/DUSP10/RAB13/DOCK5/NOTCH1/ITGB1/DOCK1/STC1/PKN3/ADAMTS9/SP1/EPHB4/KANK2/DPP4/EMP2	43	T2_UP	BP	TNP
GO:0006336	DNA replication-independent nucleosome assembly	14/1014	56/19786	6.07693e-07	2.13252e-05	1.60677e-05	CENPQ/CENPM/CENPI/OIP5/ASF1B/CENPA/CENPK/HJURP/MIS18BP1/KNL1/CENPU/CENPH/HIST1H4H/CENPN	14	T2_UP	BP	TNP
GO:0021879	forebrain neuron differentiation	14/1014	56/19786	6.07693e-07	2.13252e-05	1.60677e-05	PAX6/FGFR2/SALL1/HES1/PROX1/SATB2/ASCL1/DISC1/GBX2/OTP/SOX1/POU3F4/HES5/SALL3	14	T2_UP	BP	TNP
GO:0034724	DNA replication-independent nucleosome organization	14/1014	56/19786	6.07693e-07	2.13252e-05	1.60677e-05	CENPQ/CENPM/CENPI/OIP5/ASF1B/CENPA/CENPK/HJURP/MIS18BP1/KNL1/CENPU/CENPH/HIST1H4H/CENPN	14	T2_UP	BP	TNP
GO:0071214	cellular response to abiotic stimulus	39/1014	323/19786	6.18118e-07	2.14093e-05	1.61311e-05	ATP1A2/RAD51/YBX3/CASP8/MYLK/TNFRSF1A/NEDD4/REST/MAP3K20/SFRP1/TGFB1/PTN/ENG/COL1A1/CRYAB/RAD51AP1/GRK7/ECT2/EGR1/SOX9/TLR4/YAP1/CASP1/ASCL1/EGFR/CHEK1/HMGA2/BAG3/GJA1/IFI16/PBK/AURKB/CHEK2/ZFP36L1/TLR5/H2AFX/BLM/TREX1/AQP1	39	T2_UP	BP	TNP
GO:0104004	cellular response to environmental stimulus	39/1014	323/19786	6.18118e-07	2.14093e-05	1.61311e-05	ATP1A2/RAD51/YBX3/CASP8/MYLK/TNFRSF1A/NEDD4/REST/MAP3K20/SFRP1/TGFB1/PTN/ENG/COL1A1/CRYAB/RAD51AP1/GRK7/ECT2/EGR1/SOX9/TLR4/YAP1/CASP1/ASCL1/EGFR/CHEK1/HMGA2/BAG3/GJA1/IFI16/PBK/AURKB/CHEK2/ZFP36L1/TLR5/H2AFX/BLM/TREX1/AQP1	39	T2_UP	BP	TNP
GO:0007160	cell-matrix adhesion	32/1014	239/19786	6.51324e-07	2.24139e-05	1.6888e-05	FERMT2/ACTN2/COL5A3/ITGB5/COL16A1/TRIP6/ITGA6/SFRP1/VEGFA/FN1/NID1/TNN/KDR/AJUBA/LAMA5/ITGA7/ITGA11/EMILIN1/ITGAV/PHLDB2/CDKN2A/ITGB1/ADAMTS12/UTRN/DISC1/ADAMTS9/FREM1/SMAD3/PEAK1/BCAM/APOD/EMP2	32	T2_UP	BP	TNP
GO:0000083	regulation of transcription involved in G1/S transition of mitotic cell cycle	10/1014	28/19786	6.73445e-07	2.288e-05	1.72391e-05	ORC1/CDC45/CDC6/E2F1/FBXO5/E2F7/CDT1/RRM2/TYMS/DHFR	10	T2_UP	BP	TNP
GO:0045737	positive regulation of cyclin-dependent protein serine/threonine kinase activity	10/1014	28/19786	6.73445e-07	2.288e-05	1.72391e-05	CDC6/RGCC/CCND1/PROX1/CCND2/CKS2/CCNB1/PSRC1/EGFR/CKS1B	10	T2_UP	BP	TNP
GO:0050768	negative regulation of neurogenesis	36/1014	288/19786	7.24517e-07	2.44593e-05	1.84291e-05	SOX8/PAX6/VIM/ASPM/NOTCH3/TP73/REST/MT3/LGALS1/BMP7/TGFB1/PTN/GLI3/KANK1/DKK1/PMP22/HES1/TNN/SOX9/OMG/LRP4/SOX3/ASCL1/DUSP10/MEIS1/CTDSP1/NOTCH1/GPR37L1/IRX3/SOX2/RGMA/HES5/LPAR1/DLL1/ADGRG1/OLIG2	36	T2_UP	BP	TNP
GO:0043486	histone exchange	14/1014	57/19786	7.67844e-07	2.5759e-05	1.94083e-05	CENPQ/CENPM/CENPI/OIP5/CENPA/CENPK/HJURP/MIS18BP1/KNL1/ANP32E/CENPU/CENPH/HIST1H4H/CENPN	14	T2_UP	BP	TNP
GO:0060840	artery development	19/1014	101/19786	7.72783e-07	2.57627e-05	1.94111e-05	PLXND1/ADAMTS6/LTBP1/FOXC1/MYLK/NOTCH3/TGFB2/GLI3/ENG/MDK/VEGFA/HES1/PRRX1/PROX1/TBX2/HEY2/SMAD6/NOTCH1/ADAMTS9	19	T2_UP	BP	TNP
GO:0051225	spindle assembly	20/1014	111/19786	8.18132e-07	2.71051e-05	2.04225e-05	ASPM/SPAG5/AURKA/TPX2/KIF4A/MYBL2/FBXO5/CDC20/NEK2/NEK6/GPSM2/HAUS8/KIF23/KIF11/RACGAP1/PLK1/AURKB/CHEK2/FLNA/KIFC1	20	T2_UP	BP	TNP
GO:0051321	meiotic cell cycle	30/1014	219/19786	8.89009e-07	2.92714e-05	2.20548e-05	RAD51/ASPM/RAD54L/AURKA/CDC25B/FBXO5/TTK/SMC4/CDC20/NEK2/NCAPH/KIF18A/CDK2/CKS2/SGO1/TOP2A/ESPL1/BRIP1/SMC2/BRCA2/DNMT3L/FANCD2/SGO2/PLK1/PDE3A/EXO1/RAD51B/MYBL1/H2AFX/XRCC2	30	T2_UP	BP	TNP
GO:0048663	neuron fate commitment	15/1014	66/19786	9.13585e-07	2.98696e-05	2.25055e-05	PAX6/PAX7/NOTCH3/GLI3/HES1/PRRX1/SATB2/ASCL1/FOXN4/GSX1/SOX1/OLIG1/HES5/DLL1/OLIG2	15	T2_UP	BP	TNP
GO:0090130	tissue migration	43/1014	379/19786	9.18374e-07	2.98696e-05	2.25055e-05	PLXND1/ANLN/DCN/SP100/FGFR1/FAP/TGFB2/RGCC/PRKD2/TGFB1/PTN/HSPB1/KANK1/SASH1/VEGFA/NFE2L2/PROX1/NR4A1/RREB1/SOX9/RHOJ/KDR/SERPINF1/STARD13/ETS1/GLUL/CYP1B1/MARVELD3/EPHA2/DUSP10/RAB13/DOCK5/NOTCH1/ITGB1/DOCK1/STC1/PKN3/ADAMTS9/SP1/EPHB4/KANK2/DPP4/EMP2	43	T2_UP	BP	TNP
GO:0000910	cytokinesis	24/1014	153/19786	9.54154e-07	3.08452e-05	2.32406e-05	ANLN/KIF4A/CDC6/CECR2/CDC25B/KIF20A/ECT2/CENPA/KIF14/E2F8/ESPL1/CKAP2/NUSAP1/KIF23/CEP55/KIF20B/BRCA2/RHOC/RACGAP1/E2F7/PLK1/SNX33/AURKB/PRC1	24	T2_UP	BP	TNP
GO:0010721	negative regulation of cell development	40/1014	342/19786	1.01466e-06	3.26035e-05	2.45654e-05	SOX8/PAX6/VIM/ASPM/NOTCH3/TP73/REST/MT3/LGALS1/BMP7/TGFB1/PTN/GLI3/KANK1/DKK1/PMP22/HES1/TNN/SOX9/OMG/LRP4/SOX3/TTPA/ASCL1/DUSP10/MEIS1/CTDSP1/NOTCH1/FRZB/MELTF/GPR37L1/IRX3/SOX2/RGMA/PPARA/HES5/LPAR1/DLL1/ADGRG1/OLIG2	40	T2_UP	BP	TNP
GO:0007044	cell-substrate junction assembly	19/1014	103/19786	1.05671e-06	3.37515e-05	2.54303e-05	FERMT2/ACTN2/TNS1/COL16A1/TRIP6/ITGA6/SFRP1/VEGFA/FN1/KDR/AJUBA/LAMA5/LAMC1/TLN1/PHLDB2/ITGA5/SMAD3/PEAK1/APOD	19	T2_UP	BP	TNP
GO:0048708	astrocyte differentiation	18/1014	94/19786	1.14492e-06	3.63513e-05	2.73892e-05	SOX8/PAX6/VIM/LAMC3/MT3/HES1/SOX9/SERPINE2/TLR4/EGFR/NOTCH1/S100B/GPR37L1/LAMB2/BACE2/HES5/DLL1/AGER	18	T2_UP	BP	TNP
GO:0072401	signal transduction involved in DNA integrity checkpoint	16/1014	76/19786	1.19571e-06	3.75171e-05	2.82676e-05	BRCA1/GTSE1/AURKA/E2F1/RGCC/CDK2/E2F8/CCNB1/DTL/CHEK1/CDC25C/E2F7/PLK1/CDK1/CHEK2/TREX1	16	T2_UP	BP	TNP
GO:0072422	signal transduction involved in DNA damage checkpoint	16/1014	76/19786	1.19571e-06	3.75171e-05	2.82676e-05	BRCA1/GTSE1/AURKA/E2F1/RGCC/CDK2/E2F8/CCNB1/DTL/CHEK1/CDC25C/E2F7/PLK1/CDK1/CHEK2/TREX1	16	T2_UP	BP	TNP
GO:1901989	positive regulation of cell cycle phase transition	19/1014	104/19786	1.23164e-06	3.84186e-05	2.89468e-05	CDC6/FAM83D/RGCC/TGFB1/CCND1/GLI1/FBXO5/CCND2/DLGAP5/CCNB1/ESPL1/DTL/EGFR/CDCA5/CDT1/CDK1/MTBP/UBE2C/RAD51B	19	T2_UP	BP	TNP
GO:0034330	cell junction organization	37/1014	307/19786	1.2478e-06	3.86964e-05	2.91561e-05	CD9/MPP5/FERMT2/ACTN2/TNS1/COL16A1/TRIP6/ITGA6/TGFB2/TJP1/SFRP1/TGFB1/VEGFA/CDH6/ECT2/FN1/KDR/AJUBA/LAMA5/LAMC1/TLN1/MARVELD3/EPHA2/RAB13/PHLDB2/GJA1/RHOC/RUNX1/ITGA5/INAVA/SMAD3/GJB1/PEAK1/HEG1/CLDN5/APOD/FLNA	37	T2_UP	BP	TNP
GO:0051294	establishment of spindle orientation	10/1014	30/19786	1.40376e-06	4.32812e-05	3.26106e-05	PAX6/NDE1/NDC80/CENPA/GPSM2/SPRY2/SPRY1/MAD2L1/PLK1/SAPCD2	10	T2_UP	BP	TNP
GO:0072395	signal transduction involved in cell cycle checkpoint	16/1014	77/19786	1.4383e-06	4.40913e-05	3.32209e-05	BRCA1/GTSE1/AURKA/E2F1/RGCC/CDK2/E2F8/CCNB1/DTL/CHEK1/CDC25C/E2F7/PLK1/CDK1/CHEK2/TREX1	16	T2_UP	BP	TNP
GO:0033046	negative regulation of sister chromatid segregation	11/1014	37/19786	1.51557e-06	4.61947e-05	3.48058e-05	NDC80/FBXO5/TTK/CDC20/CENPF/CCNB1/ESPL1/MAD2L1/PLK1/CDT1/AURKB	11	T2_UP	BP	TNP
GO:0007219	Notch signaling pathway	27/1014	191/19786	1.67282e-06	5.06979e-05	3.81988e-05	PLXND1/FOXC1/NOTCH3/TGFB2/MFNG/BMP7/TGFB1/MDK/CDH6/KAT2B/HES1/TBX2/SOX9/DLGAP5/NOTCH2/HEY2/ASCL1/EGFR/NOTCH1/TIMP4/DTX3L/HEYL/TMEM100/TCIM/HES5/NRARP/DLL1	27	T2_UP	BP	TNP
GO:0003279	cardiac septum development	20/1014	116/19786	1.68333e-06	5.07281e-05	3.82215e-05	PLXND1/ADAMTS6/LTBP1/FGFR2/TGFB2/BMP7/SALL1/ENG/HES1/PROX1/TBX2/FGFRL1/NOTCH2/HEY2/SMAD6/CCN1/NOTCH1/HEYL/HEG1/FZD2	20	T2_UP	BP	TNP
GO:0050679	positive regulation of epithelial cell proliferation	28/1014	203/19786	1.77564e-06	5.32095e-05	4.00911e-05	FGFR2/FGFR1/SFRP1/PRKD2/TGFB1/PTN/CCND1/MDK/VEGFA/F3/PROX1/TNFAIP3/NR4A1/RREB1/SOX9/KDR/NOTCH2/GLUL/LAMC1/ERBB2/AGTR1/EGFR/FZD7/HMGB2/HTRA1/IQGAP3/SP1/PLXNB3	28	T2_UP	BP	TNP
GO:0003158	endothelium development	23/1014	148/19786	1.88543e-06	5.61836e-05	4.2332e-05	TNFRSF1A/TJP1/PRKD2/PTN/ENG/ARHGEF26/PROX1/KDR/LAMA5/STARD13/HEY2/MSN/NOTCH1/ZEB1/ADAMTS12/GJA1/STC1/PDPN/TMEM100/CLIC4/HEG1/CLDN5/DLL1	23	T2_UP	BP	TNP
GO:0070372	regulation of ERK1 and ERK2 cascade	36/1014	300/19786	1.91756e-06	5.68238e-05	4.28144e-05	CALCR/CD4/CD74/FGFR2/FGFR3/MT3/TIMP3/FAM83D/PRKD2/TGFB1/SLC9A3R1/FN1/RAMP3/RRAS/PLA2G5/KDR/NOTCH2/SPRY2/GPNMB/TLR4/EMILIN1/DUSP6/ERBB2/EPHA2/CCN1/DUSP10/EGFR/NOTCH1/CNKSR3/SPRY1/LGALS9/RASGRP1/TNFAIP8L3/SPRY4/AGER/LYN	36	T2_UP	BP	TNP
GO:0009612	response to mechanical stimulus	28/1014	204/19786	1.95958e-06	5.77479e-05	4.35107e-05	ETV1/DCN/ATP1A2/TNC/COL11A1/CASP8/TNFRSF1A/SLC1A3/P2RX7/TGFB1/PTN/ENG/COL1A1/MDK/IGFBP2/SOX9/CCNB1/ETS1/SERPINE2/TLR4/CASP1/EGFR/CHEK1/BAG3/GJA1/PIEZO2/TLR5/AQP1	28	T2_UP	BP	TNP
GO:1901992	positive regulation of mitotic cell cycle phase transition	17/1014	88/19786	1.98872e-06	5.82849e-05	4.39152e-05	CDC6/RGCC/TGFB1/CCND1/FBXO5/CCND2/DLGAP5/CCNB1/ESPL1/DTL/EGFR/CDCA5/CDT1/CDK1/MTBP/UBE2C/RAD51B	17	T2_UP	BP	TNP
GO:0033280	response to vitamin D	11/1014	38/19786	2.03469e-06	5.86651e-05	4.42017e-05	CD4/TNC/BMP7/SFRP1/TGFB1/PTN/STC2/TRIM25/STC1/FES/KANK2	11	T2_UP	BP	TNP
GO:0051985	negative regulation of chromosome segregation	11/1014	38/19786	2.03469e-06	5.86651e-05	4.42017e-05	NDC80/FBXO5/TTK/CDC20/CENPF/CCNB1/ESPL1/MAD2L1/PLK1/CDT1/AURKB	11	T2_UP	BP	TNP
GO:0097421	liver regeneration	11/1014	38/19786	2.03469e-06	5.86651e-05	4.42017e-05	HFE/PTPN3/AURKA/TGFB1/GLI3/CCND1/GLI1/EGFR/CEBPB/UCP2/TYMS	11	T2_UP	BP	TNP
GO:0070482	response to oxygen levels	46/1014	432/19786	2.27242e-06	6.51671e-05	4.91007e-05	REST/MT3/TGFB2/BMP7/E2F1/CST3/RGCC/SFRP1/PLAT/TGFB1/PTN/PDLIM1/COL1A1/CRYAB/VEGFA/STC2/EPAS1/NFE2L2/EGR1/ITPR2/AJUBA/CCNB1/ETS1/BRIP1/CCNA2/KCNMB1/NOTCH1/ADM/STC1/S100B/SMAD3/UCP2/APOLD1/TH/ZFP36L1/PPARA/ADA/DPP4/LPAR1/ND5/ND4/ATP6/PSMB8/AGER/PSMB10/AQP1	46	T2_UP	BP	TNP
GO:0007431	salivary gland development	12/1014	46/19786	2.37208e-06	6.76613e-05	5.098e-05	PLXND1/PAX6/FGFR2/FGFR1/TGFB2/BMP7/CST3/LAMA1/TGFB1/LAMA5/EGFR/TGM2	12	T2_UP	BP	TNP
GO:0003151	outflow tract morphogenesis	16/1014	80/19786	2.45448e-06	6.96394e-05	5.24704e-05	PLXND1/FOXC1/FGFR2/NEDD4/TGFB2/BMP7/ENG/VEGFA/HES1/TBX2/HEY2/SMAD6/NOTCH1/HEYL/FZD2/CLDN5	16	T2_UP	BP	TNP
GO:0010212	response to ionizing radiation	23/1014	151/19786	2.6833e-06	7.57286e-05	5.70584e-05	BRCA1/RAD51/RAD54L/MAP3K20/SFRP1/TGFB1/CRYAB/CCND1/RAD51AP1/ECT2/EGR1/YAP1/BRCA2/TICRR/FANCD2/HMGA2/IFI16/IKBIP/CHEK2/H2AFX/XRCC2/BLM/TREX1	23	T2_UP	BP	TNP
GO:0030261	chromosome condensation	10/1014	32/19786	2.74443e-06	7.58485e-05	5.71487e-05	SMC4/NCAPH/TOP2A/CCNB1/SMC2/NUSAP1/CDCA5/HMGA2/NCAPD3/CDK1	10	T2_UP	BP	TNP
GO:0045841	negative regulation of mitotic metaphase/anaphase transition	10/1014	32/19786	2.74443e-06	7.58485e-05	5.71487e-05	NDC80/FBXO5/TTK/CDC20/CENPF/CCNB1/MAD2L1/PLK1/CDT1/AURKB	10	T2_UP	BP	TNP
GO:1904031	positive regulation of cyclin-dependent protein kinase activity	10/1014	32/19786	2.74443e-06	7.58485e-05	5.71487e-05	CDC6/RGCC/CCND1/PROX1/CCND2/CKS2/CCNB1/PSRC1/EGFR/CKS1B	10	T2_UP	BP	TNP
GO:2000816	negative regulation of mitotic sister chromatid separation	10/1014	32/19786	2.74443e-06	7.58485e-05	5.71487e-05	NDC80/FBXO5/TTK/CDC20/CENPF/CCNB1/MAD2L1/PLK1/CDT1/AURKB	10	T2_UP	BP	TNP
GO:0061138	morphogenesis of a branching epithelium	28/1014	208/19786	2.88448e-06	7.93085e-05	5.97556e-05	PLXND1/SOX8/TNC/FGFR2/CELSR1/FGFR1/BMP7/LAMA1/SALL1/SFRP1/TGFB1/GLI3/ENG/MDK/TIMELESS/VEGFA/PROX1/SOX9/LAMA5/SPRY2/YAP1/EPHA2/ADM/SPRY1/GBX2/CLIC4/TGM2/ETV5	28	T2_UP	BP	TNP
GO:0007098	centrosome cycle	20/1014	120/19786	2.90328e-06	7.94159e-05	5.98366e-05	BRCA1/NDE1/WDR62/AURKA/CEP152/KAT2B/NEK2/CDK2/SGO1/HAUS8/KIF11/BRCA2/PLK4/CHEK1/POC1A/PCLAF/PLK1/CDK1/FES/XRCC2	20	T2_UP	BP	TNP
GO:0001666	response to hypoxia	43/1014	396/19786	2.9228e-06	7.95418e-05	5.99314e-05	REST/MT3/TGFB2/BMP7/E2F1/CST3/RGCC/SFRP1/PLAT/TGFB1/PTN/PDLIM1/CRYAB/VEGFA/STC2/EPAS1/NFE2L2/EGR1/ITPR2/AJUBA/CCNB1/ETS1/BRIP1/CCNA2/KCNMB1/NOTCH1/ADM/STC1/S100B/SMAD3/UCP2/APOLD1/TH/ZFP36L1/PPARA/ADA/DPP4/ND5/ND4/PSMB8/AGER/PSMB10/AQP1	43	T2_UP	BP	TNP
GO:0071479	cellular response to ionizing radiation	15/1014	72/19786	2.94819e-06	7.98256e-05	6.01453e-05	RAD51/MAP3K20/SFRP1/TGFB1/CRYAB/RAD51AP1/ECT2/EGR1/YAP1/HMGA2/IFI16/CHEK2/H2AFX/BLM/TREX1	15	T2_UP	BP	TNP
GO:0021782	glial cell development	21/1014	131/19786	3.14824e-06	8.43855e-05	6.35809e-05	CD9/VIM/LAMC3/MPP5/MT3/PHGDH/TGFB1/MDK/ADGRG6/CSPG5/TLR4/ASCL1/EGFR/LAMB2/KCNJ10/BACE2/HES5/LPAR1/DLL1/AGER/LYN	21	T2_UP	BP	TNP
GO:0032355	response to estradiol	21/1014	131/19786	3.14824e-06	8.43855e-05	6.35809e-05	CD4/CASP8/ADCYAP1R1/BMP7/CST3/WFDC1/SFRP1/TGFB1/PTN/COL1A1/CRYAB/CCND1/IGFBP2/KIF18A/RAMP3/ETS1/CCNA2/CRHBP/EGFR/GJA1/TH	21	T2_UP	BP	TNP
GO:0051961	negative regulation of nervous system development	36/1014	307/19786	3.28195e-06	8.75295e-05	6.59498e-05	SOX8/PAX6/VIM/ASPM/NOTCH3/TP73/REST/MT3/LGALS1/BMP7/TGFB1/PTN/GLI3/KANK1/DKK1/PMP22/HES1/TNN/SOX9/OMG/LRP4/SOX3/ASCL1/DUSP10/MEIS1/CTDSP1/NOTCH1/GPR37L1/IRX3/SOX2/RGMA/HES5/LPAR1/DLL1/ADGRG1/OLIG2	36	T2_UP	BP	TNP
GO:0030111	regulation of Wnt signaling pathway	41/1014	372/19786	3.41451e-06	9.06119e-05	6.82723e-05	WWTR1/DEPDC1B/TLE2/ASPM/FGFR2/SALL1/SFRP1/STK3/CCN4/GLI3/KANK1/DKK1/RNF43/COL1A1/SLC9A3R1/MDK/GLI1/IGFBP2/HDAC1/TNN/EGR1/SOX9/LGR6/LRP4/YAP1/LGR5/NKD1/EGFR/TCF7L1/FZD7/RUNX1/PLPP3/DISC1/FRZB/SMAD3/RNF213/SOX2/TSKU/NRARP/PSMB8/PSMB10	41	T2_UP	BP	TNP
GO:0048705	skeletal system morphogenesis	28/1014	210/19786	3.484e-06	9.19983e-05	6.93169e-05	FOXC1/COL11A1/FGFR2/FGFR3/FGFR1/MMP2/P2RX7/BMP7/SFRP1/TGFB1/GLI3/COL1A1/NKX3-2/MGP/PRRX1/SATB2/SOX9/OTOR/FBN2/ZEB1/SERPINH1/STC1/POC1A/FREM1/INPPL1/SMAD3/BMP1/COL27A1	28	T2_UP	BP	TNP
GO:1902100	negative regulation of metaphase/anaphase transition of cell cycle	10/1014	33/19786	3.75747e-06	9.82468e-05	7.40249e-05	NDC80/FBXO5/TTK/CDC20/CENPF/CCNB1/MAD2L1/PLK1/CDT1/AURKB	10	T2_UP	BP	TNP
GO:1905819	negative regulation of chromosome separation	10/1014	33/19786	3.75747e-06	9.82468e-05	7.40249e-05	NDC80/FBXO5/TTK/CDC20/CENPF/CCNB1/MAD2L1/PLK1/CDT1/AURKB	10	T2_UP	BP	TNP
GO:0002064	epithelial cell development	29/1014	223/19786	3.88425e-06	0.000100509	7.57296e-05	SOX8/PAX6/VIM/TNFRSF1A/FGFR1/CST3/TJP1/ENG/SLC9A3R1/NKX3-2/ARHGEF26/PROX1/SOX9/PALLD/EPHA2/RAB13/MSN/RILPL2/GJA1/MYO1E/STC1/TMC1/CLIC4/LAMB2/HEG1/TYMS/CLDN5/FLNA/DLL1	29	T2_UP	BP	TNP
GO:0006275	regulation of DNA replication	19/1014	112/19786	3.90053e-06	0.000100509	7.57296e-05	FGFR1/CDC6/CST3/STN1/GLI1/FBXO5/GMNN/CDK2/E2F8/BRCA2/TICRR/CCNA2/EGFR/E2F7/CDT1/CDK1/ESCO2/CHEK2/BLM	19	T2_UP	BP	TNP
GO:0071156	regulation of cell cycle arrest	19/1014	112/19786	3.90053e-06	0.000100509	7.57296e-05	BRCA1/GTSE1/FAP/TP73/AURKA/E2F1/RGCC/TGFB1/CCND1/FOXM1/CDK2/E2F8/CCNB1/HMGA2/CDC25C/E2F7/CDK1/CHEK2/HMGN5	19	T2_UP	BP	TNP
GO:0021781	glial cell fate commitment	7/1014	15/19786	4.07217e-06	0.000103983	7.83467e-05	SOX8/PAX6/SOX9/ASCL1/SOX2/HES5/OLIG2	7	T2_UP	BP	TNP
GO:0007492	endoderm development	16/1014	83/19786	4.07432e-06	0.000103983	7.83467e-05	COL11A1/ITGB5/MMP2/TGFB1/DKK1/FN1/HDAC1/ITGA7/LAMC1/ITGAV/HMGA2/ITGA5/SMAD3/SOX2/ZFP36L1/ARC	16	T2_UP	BP	TNP
GO:0048738	cardiac muscle tissue development	30/1014	236/19786	4.24881e-06	0.00010792	8.1313e-05	FOXC1/COL11A1/ERBB3/FGFR2/ACTN2/FGFR1/TP73/TGFB2/BMP7/TGFB1/ENG/DKK1/GLI1/VEGFA/PROX1/TBX2/CCNB1/HEY2/YAP1/MEIS1/NOTCH1/ITGB1/GJA1/FZD7/PDLIM5/ADAMTS9/CDK1/HEG1/PPARA/DLL1	30	T2_UP	BP	TNP
GO:1902749	regulation of cell cycle G2/M phase transition	30/1014	237/19786	4.63145e-06	0.000117081	8.82158e-05	BRCA1/HMMR/NDE1/GTSE1/AURKA/TPX2/CLSPN/CEP152/CCND1/FBXO5/NEK2/CENPF/KIF14/TUBA4A/HAUS8/CCNB1/NEDD1/TICRR/PLK4/DTL/CHEK1/HMGA2/PLK1/CDK1/AURKB/RAD51B/FBXL7/BLM/PSMB8/PSMB10	30	T2_UP	BP	TNP
GO:0140013	meiotic nuclear division	23/1014	156/19786	4.72039e-06	0.000118767	8.94859e-05	ASPM/AURKA/CDC25B/FBXO5/TTK/SMC4/CDC20/NCAPH/KIF18A/CKS2/SGO1/TOP2A/ESPL1/BRIP1/SMC2/BRCA2/DNMT3L/FANCD2/SGO2/PLK1/PDE3A/RAD51B/MYBL1	23	T2_UP	BP	TNP
GO:0014855	striated muscle cell proliferation	16/1014	84/19786	4.79642e-06	0.000120113	9.05002e-05	FOXC1/FGFR2/FGFR1/TP73/TGFB2/GLI1/TBX2/CCNB1/HEY2/YAP1/MEIS1/MEGF10/NOTCH1/GJA1/CDK1/SIX5	16	T2_UP	BP	TNP
GO:0071158	positive regulation of cell cycle arrest	16/1014	85/19786	5.63097e-06	0.000140353	0.00010575	BRCA1/GTSE1/FAP/TP73/AURKA/E2F1/RGCC/TGFB1/CDK2/E2F8/CCNB1/HMGA2/CDC25C/E2F7/CDK1/CHEK2	16	T2_UP	BP	TNP
GO:0042770	signal transduction in response to DNA damage	21/1014	136/19786	5.78886e-06	0.000143618	0.00010821	BRCA1/CD74/SP100/GTSE1/AURKA/E2F1/RGCC/FOXM1/CDK2/E2F8/CCNB1/BRCA2/DTL/CHEK1/CDC25C/E2F7/PLK1/CDK1/CHEK2/SPRED2/TREX1	21	T2_UP	BP	TNP
GO:0000077	DNA damage checkpoint	23/1014	158/19786	5.87115e-06	0.000144985	0.00010924	BRCA1/GTSE1/AURKA/MAP3K20/CLSPN/E2F1/RGCC/CCND1/CDK2/E2F8/CCNB1/BRIP1/DTL/CHEK1/HMGA2/CDC25C/E2F7/PLK1/CDK1/CHEK2/H2AFX/BLM/TREX1	23	T2_UP	BP	TNP
GO:0007435	salivary gland morphogenesis	11/1014	42/19786	5.9938e-06	0.000147331	0.000111008	PLXND1/PAX6/FGFR2/FGFR1/TGFB2/BMP7/LAMA1/TGFB1/LAMA5/EGFR/TGM2	11	T2_UP	BP	TNP
GO:0048593	camera-type eye morphogenesis	20/1014	126/19786	6.26293e-06	0.000152748	0.00011509	SOX8/PAX6/BMP7/PTN/TSPAN12/GLI3/VEGFA/PROX1/TBX2/SOX9/FOXF2/BCAR3/FOXN4/EPHA2/MEIS1/ZEB1/TH/TSKU/SOX1/DLL1	20	T2_UP	BP	TNP
GO:0036293	response to decreased oxygen levels	43/1014	408/19786	6.27145e-06	0.000152748	0.00011509	REST/MT3/TGFB2/BMP7/E2F1/CST3/RGCC/SFRP1/PLAT/TGFB1/PTN/PDLIM1/CRYAB/VEGFA/STC2/EPAS1/NFE2L2/EGR1/ITPR2/AJUBA/CCNB1/ETS1/BRIP1/CCNA2/KCNMB1/NOTCH1/ADM/STC1/S100B/SMAD3/UCP2/APOLD1/TH/ZFP36L1/PPARA/ADA/DPP4/ND5/ND4/PSMB8/AGER/PSMB10/AQP1	43	T2_UP	BP	TNP
GO:0031960	response to corticosteroid	24/1014	170/19786	6.36594e-06	0.000154345	0.000116293	CALCR/CPS1/REST/ACSBG1/TGFB1/ENG/COL1A1/CCND1/MDK/BCHE/IGFBP2/KLF9/SERPINF1/CNGA3/EGFR/ADM/ZFP36L2/STC1/S100B/TYMS/TH/ZFP36L1/ND3/AQP1	24	T2_UP	BP	TNP
GO:1904018	positive regulation of vasculature development	30/1014	241/19786	6.49993e-06	0.000156881	0.000118203	BRCA1/FLT1/PRKD2/ITGB8/HSPB1/ENG/GAB1/MDK/SASH1/VEGFA/NFE2L2/CTH/F3/EGR1/RRAS/RHOJ/KDR/ETS1/CYP1B1/AGTR1/ADM/HMGA2/ITGB1/RUNX1/S100A1/ITGA5/TMEM100/SP1/DLL1/AQP1	30	T2_UP	BP	TNP
GO:0033048	negative regulation of mitotic sister chromatid segregation	10/1014	35/19786	6.78631e-06	0.000163055	0.000122855	NDC80/FBXO5/TTK/CDC20/CENPF/CCNB1/MAD2L1/PLK1/CDT1/AURKB	10	T2_UP	BP	TNP
GO:0035924	cellular response to vascular endothelial growth factor stimulus	14/1014	68/19786	7.26376e-06	0.00017315	0.000130461	DCN/FOXC1/FLT1/PRKD2/HSPB1/GAB1/VEGFA/NR4A1/KDR/SPRY2/NOTCH1/ADAMTS12/GAS1/DLL1	14	T2_UP	BP	TNP
GO:0021915	neural tube development	23/1014	160/19786	7.27139e-06	0.00017315	0.000130461	PAX6/PAX7/TEAD2/CELSR1/TCF7/PHGDH/TGFB2/BMP7/SFRP1/STK3/TGFB1/GLI3/HES1/PROX1/KIF20B/EPHA2/ADM/GBX2/FOXB1/HES3/FZD2/ZFP36L1/HES5	23	T2_UP	BP	TNP
GO:0048565	digestive tract development	22/1014	149/19786	7.3699e-06	0.000174716	0.000131641	CPS1/FGFR2/TCF7/ITGA6/TGFB2/SALL1/SFRP1/TGFB1/GLI3/NKX3-2/GLI1/HES1/TBX2/CCNB1/FOXF2/ASCL1/EGFR/RBPMS2/SMAD3/TYMS/EPHB3/ADA	22	T2_UP	BP	TNP
GO:0048771	tissue remodeling	25/1014	183/19786	7.43686e-06	0.000175523	0.000132249	FOXC1/P2RX7/RASSF2/CST3/TIMP1/CA2/SFRP1/TGFB1/PTN/MDK/EPAS1/TNFAIP3/NOTCH2/GPNMB/EPHA2/EGFR/GJA1/MERTK/TNFRSF11B/TPP1/AXL/CSPG4/MITF/TGM2/AGER	25	T2_UP	BP	TNP
GO:0010718	positive regulation of epithelial to mesenchymal transition	12/1014	51/19786	7.63547e-06	0.00017863	0.00013459	WWTR1/FOXC1/TGFB2/BMP7/RGCC/TGFB1/ENG/COL1A1/MDK/NOTCH1/PDPN/SMAD3	12	T2_UP	BP	TNP
GO:0072132	mesenchyme morphogenesis	12/1014	51/19786	7.63547e-06	0.00017863	0.00013459	FOXC1/FGFR1/TGFB2/BMP7/ENG/TBX2/SOX9/HEY2/NOTCH1/HEYL/TMEM100/SMAD3	12	T2_UP	BP	TNP
GO:0048103	somatic stem cell division	8/1014	22/19786	7.77354e-06	0.000181066	0.000136426	TEAD3/ASPM/FGFR2/FGFR1/TGFB2/AKNA/ZFP36L2/FZD7	8	T2_UP	BP	TNP
GO:0030324	lung development	25/1014	184/19786	8.19564e-06	0.000189567	0.000142831	TNC/FGFR2/CELSR1/FGFR1/LAMA1/PTN/GLI3/GLI1/TIMELESS/VEGFA/HES1/EPAS1/HSD11B1/PROX1/SOX9/LAMA5/SPRY2/YAP1/ASCL1/ABCA12/EGFR/PDPN/SPRY1/HEG1/ADA	25	T2_UP	BP	TNP
GO:0045995	regulation of embryonic development	21/1014	139/19786	8.2096e-06	0.000189567	0.000142831	CELSR1/FGFR1/BMP7/LAMA1/SFRP1/STK3/DKK1/LAMA4/HES1/NFE2L2/TGIF2/TBX2/LAMA5/NKD1/PHLDB2/FZD7/RACGAP1/CDK1/FZD2/NRARP/DLL1	21	T2_UP	BP	TNP
GO:0060411	cardiac septum morphogenesis	15/1014	78/19786	8.35661e-06	0.000191305	0.000144141	FGFR2/TGFB2/BMP7/ENG/HES1/PROX1/TBX2/FGFRL1/NOTCH2/HEY2/SMAD6/CCN1/NOTCH1/HEYL/FZD2	15	T2_UP	BP	TNP
GO:0071260	cellular response to mechanical stimulus	15/1014	78/19786	8.35661e-06	0.000191305	0.000144141	ATP1A2/CASP8/TNFRSF1A/TGFB1/ENG/COL1A1/SOX9/TLR4/CASP1/EGFR/CHEK1/BAG3/GJA1/TLR5/AQP1	15	T2_UP	BP	TNP
GO:0010389	regulation of G2/M transition of mitotic cell cycle	28/1014	220/19786	8.58475e-06	0.000195688	0.000147443	BRCA1/HMMR/NDE1/AURKA/TPX2/CLSPN/CEP152/CCND1/FBXO5/NEK2/CENPF/KIF14/TUBA4A/HAUS8/CCNB1/NEDD1/TICRR/PLK4/DTL/HMGA2/PLK1/CDK1/AURKB/RAD51B/FBXL7/BLM/PSMB8/PSMB10	28	T2_UP	BP	TNP
GO:0060038	cardiac muscle cell proliferation	14/1014	69/19786	8.68747e-06	0.000197187	0.000148572	FOXC1/FGFR2/FGFR1/TP73/TGFB2/GLI1/TBX2/CCNB1/HEY2/YAP1/MEIS1/NOTCH1/GJA1/CDK1	14	T2_UP	BP	TNP
GO:0045740	positive regulation of DNA replication	10/1014	36/19786	8.96702e-06	0.000200996	0.000151442	FGFR1/CST3/STN1/GLI1/CDK2/E2F8/EGFR/E2F7/CDT1/CDK1	10	T2_UP	BP	TNP
GO:0034502	protein localization to chromosome	16/1014	88/19786	8.96829e-06	0.000200996	0.000151442	CENPQ/NDC80/TTK/CENPA/KNL1/BRCA2/CDCA5/BUB1B/PLK1/CDT1/CDK1/ESCO2/MTBP/HASPIN/AURKB/HIST1H1B	16	T2_UP	BP	TNP
GO:0055123	digestive system development	23/1014	162/19786	8.96832e-06	0.000200996	0.000151442	CPS1/FGFR2/TCF7/ITGA6/TGFB2/SALL1/SFRP1/TGFB1/GLI3/NKX3-2/GLI1/HES1/TBX2/CCNB1/FOXF2/ASCL1/EGFR/RBPMS2/SMAD3/IGF2/TYMS/EPHB3/ADA	23	T2_UP	BP	TNP
GO:0042476	odontogenesis	20/1014	129/19786	9.01362e-06	0.000201166	0.00015157	TNC/FOXC1/FGFR2/ITGA6/TGFB2/BMP7/CA2/TGFB1/GLI3/COL1A1/HDAC1/LAMA5/LRP4/NFIC/ADM/TNFRSF11B/HTRA1/PPARA/SP6/AQP1	20	T2_UP	BP	TNP
GO:0060541	respiratory system development	27/1014	209/19786	9.37434e-06	0.000208345	0.000156979	TNC/FGFR2/CELSR1/FGFR1/LAMA1/PTN/GLI3/GLI1/TIMELESS/VEGFA/HES1/EPAS1/HSD11B1/PROX1/SOX9/FGFRL1/LAMA5/SPRY2/YAP1/ASCL1/ABCA12/EGFR/PDPN/SPRY1/HEG1/MSC/ADA	27	T2_UP	BP	TNP
GO:0031023	microtubule organizing center organization	20/1014	130/19786	1.01478e-05	0.000224201	0.000168926	BRCA1/NDE1/WDR62/AURKA/CEP152/KAT2B/NEK2/CDK2/SGO1/HAUS8/KIF11/BRCA2/PLK4/CHEK1/POC1A/PCLAF/PLK1/CDK1/FES/XRCC2	20	T2_UP	BP	TNP
GO:0001763	morphogenesis of a branching structure	28/1014	222/19786	1.01987e-05	0.000224201	0.000168926	PLXND1/SOX8/TNC/FGFR2/CELSR1/FGFR1/BMP7/LAMA1/SALL1/SFRP1/TGFB1/GLI3/ENG/MDK/TIMELESS/VEGFA/PROX1/SOX9/LAMA5/SPRY2/YAP1/EPHA2/ADM/SPRY1/GBX2/CLIC4/TGM2/ETV5	28	T2_UP	BP	TNP
GO:0072006	nephron development	22/1014	152/19786	1.02139e-05	0.000224201	0.000168926	SOX8/WWTR1/FOXC1/NOTCH3/BMP7/SALL1/TGFB1/GLI3/VEGFA/HES1/NID1/EGR1/SOX9/LAMA5/YAP1/MYO1E/KLF15/HEYL/LAMB2/IRX3/HES5/DLL1	22	T2_UP	BP	TNP
GO:0045766	positive regulation of angiogenesis	27/1014	211/19786	1.11853e-05	0.000244517	0.000184234	BRCA1/FLT1/PRKD2/ITGB8/HSPB1/ENG/GAB1/MDK/SASH1/VEGFA/NFE2L2/F3/RRAS/RHOJ/KDR/ETS1/CYP1B1/AGTR1/ADM/HMGA2/ITGB1/RUNX1/S100A1/ITGA5/SP1/DLL1/AQP1	27	T2_UP	BP	TNP
GO:0010715	regulation of extracellular matrix disassembly	8/1014	23/19786	1.13849e-05	0.000247865	0.000186756	FAP/CST3/TGFB1/ETS1/PDPN/DDR2/MELTF/DPP4	8	T2_UP	BP	TNP
GO:0003179	heart valve morphogenesis	12/1014	53/19786	1.16719e-05	0.00025308	0.000190685	TGFB2/TGFB1/SOX9/FGFRL1/NOTCH2/HEY2/SMAD6/EMILIN1/CCN1/NOTCH1/ADAMTS9/HEYL	12	T2_UP	BP	TNP
GO:0030323	respiratory tube development	25/1014	188/19786	1.19875e-05	0.000258872	0.000195049	TNC/FGFR2/CELSR1/FGFR1/LAMA1/PTN/GLI3/GLI1/TIMELESS/VEGFA/HES1/EPAS1/HSD11B1/PROX1/SOX9/LAMA5/SPRY2/YAP1/ASCL1/ABCA12/EGFR/PDPN/SPRY1/HEG1/ADA	25	T2_UP	BP	TNP
GO:1903046	meiotic cell cycle process	23/1014	165/19786	1.21921e-05	0.000262228	0.000197578	ASPM/AURKA/CDC25B/FBXO5/TTK/SMC4/CDC20/NCAPH/KIF18A/CKS2/SGO1/TOP2A/ESPL1/BRIP1/SMC2/BRCA2/DNMT3L/FANCD2/SGO2/PLK1/PDE3A/RAD51B/MYBL1	23	T2_UP	BP	TNP
GO:0071902	positive regulation of protein serine/threonine kinase activity	38/1014	352/19786	1.24289e-05	0.000265204	0.000199821	DBF4/CD74/FGFR1/TP73/P2RX7/MAP3K20/CDC6/FLT1/RGCC/STK3/TGFB1/DKK1/CCND1/SASH1/VEGFA/PROX1/CCND2/CKS2/AJUBA/CCNB1/PSRC1/SPRY2/TLR4/DUSP6/ERBB2/MAP3K6/EGFR/HMGA2/INAVA/IGF2/CDK1/RASGRP1/CKS1B/CSPG4/TCIM/IQGAP3/LPAR1/AGER	38	T2_UP	BP	TNP
GO:0048505	regulation of timing of cell differentiation	6/1014	12/19786	1.26339e-05	0.000265204	0.000199821	PAX6/HES1/SERPINE2/ASCL1/HES3/DLL1	6	T2_UP	BP	TNP
GO:0003401	axis elongation	9/1014	30/19786	1.26785e-05	0.000265204	0.000199821	TNC/FGFR2/SFRP1/TGFB1/SOX9/SPRY2/YAP1/NKD1/SPRY1	9	T2_UP	BP	TNP
GO:0007094	mitotic spindle assembly checkpoint	9/1014	30/19786	1.26785e-05	0.000265204	0.000199821	NDC80/TTK/CDC20/CENPF/CCNB1/MAD2L1/PLK1/CDT1/AURKB	9	T2_UP	BP	TNP
GO:0031577	spindle checkpoint	9/1014	30/19786	1.26785e-05	0.000265204	0.000199821	NDC80/TTK/CDC20/CENPF/CCNB1/MAD2L1/PLK1/CDT1/AURKB	9	T2_UP	BP	TNP
GO:0071173	spindle assembly checkpoint	9/1014	30/19786	1.26785e-05	0.000265204	0.000199821	NDC80/TTK/CDC20/CENPF/CCNB1/MAD2L1/PLK1/CDT1/AURKB	9	T2_UP	BP	TNP
GO:0071174	mitotic spindle checkpoint	9/1014	30/19786	1.26785e-05	0.000265204	0.000199821	NDC80/TTK/CDC20/CENPF/CCNB1/MAD2L1/PLK1/CDT1/AURKB	9	T2_UP	BP	TNP
GO:0048545	response to steroid hormone	42/1014	407/19786	1.34121e-05	0.000279453	0.000210556	CALCR/BRCA1/ATP1A2/CPS1/NEDD4/REST/TGFB2/BMP7/ACSBG1/CA2/SFRP1/TGFB1/PTN/ENG/COL1A1/CCND1/MDK/BCHE/IGFBP2/HDAC1/KLF9/NR4A1/SERPINF1/YAP1/IDH1/CNGA3/EGFR/ADM/ZFP36L2/STC1/RUNX1/S100B/HEYL/HMGB2/HNF4G/TYMS/TH/ZFP36L1/PPARA/KANK2/ND3/AQP1	42	T2_UP	BP	TNP
GO:0007599	hemostasis	39/1014	367/19786	1.38311e-05	0.000286324	0.000215733	CD9/PLAUR/EHD2/LCP2/ENTPD2/HMG20B/FAP/CARMIL1/P2RX7/MYL9/PLAT/HSPB1/COL1A1/NFE2L2/HDAC1/F3/ITPR2/DOCK6/SERPINE2/TLR4/TLN1/ENTPD1/DOCK1/FLI1/MERTK/PDPN/ANXA5/IRF2/ANO6/RAD51B/HIST2H3D/PEAR1/PLSCR1/FLNA/HIST1H3J/HIST1H3D/PAPSS2/CLIC1/LYN	39	T2_UP	BP	TNP
GO:0045778	positive regulation of ossification	17/1014	101/19786	1.38492e-05	0.000286324	0.000215733	P2RX7/TGFB2/BMP7/CCN4/TGFB1/PTN/GLI3/FBXO5/FBN2/CCN1/GJA1/DDR2/SMAD3/CEBPB/ANO6/PDLIM7/CLIC1	17	T2_UP	BP	TNP
GO:0060419	heart growth	19/1014	122/19786	1.40365e-05	0.000289077	0.000217807	FOXC1/FGFR2/ACACB/FGFR1/TP73/TGFB2/GLI1/PROX1/TBX2/CCNB1/HEY2/YAP1/MEIS1/NOTCH1/GJA1/PDLIM5/CDK1/HEG1/PPARA	19	T2_UP	BP	TNP
GO:0001101	response to acid chemical	38/1014	354/19786	1.4139e-05	0.000290066	0.000218553	CD9/CPS1/TNC/FGFR2/TEAD2/COL16A1/MMP2/E2F1/SFRP1/PTN/DKK1/COL1A1/CPT1A/VEGFA/BCHE/IGFBP2/EGR1/SOX9/KDR/SH3BP4/SERPINF1/CCNB1/YAP1/ASCL1/KCNMB1/EGFR/ZEB1/GJA1/FZD7/CEBPB/UCP2/YES1/TYMS/GLDC/TH/DHFR/AQP1/LYN	38	T2_UP	BP	TNP
GO:0043123	positive regulation of I-kappaB kinase/NF-kappaB signaling	25/1014	190/19786	1.44273e-05	0.000294847	0.000222155	CD4/CD74/TRAF3IP2/CASP8/TNFRSF1A/LGALS1/TRIM38/ECT2/CTH/NEK6/TRIM25/AJUBA/BST2/TRIM5/TLR4/CASP1/GJA1/RHOC/S100B/INAVA/LGALS9/S100A13/FLNA/LPAR1/TGM2	25	T2_UP	BP	TNP
GO:0003170	heart valve development	13/1014	63/19786	1.49427e-05	0.000303059	0.000228342	TNFRSF1A/TGFB2/TGFB1/SOX9/FGFRL1/NOTCH2/HEY2/SMAD6/EMILIN1/CCN1/NOTCH1/ADAMTS9/HEYL	13	T2_UP	BP	TNP
GO:0033627	cell adhesion mediated by integrin	13/1014	63/19786	1.49427e-05	0.000303059	0.000228342	COL16A1/TGFB2/PIEZO1/SWAP70/ITGA11/CYP1B1/ITGAV/EPHA2/ITGB1/ITGA5/ADA/DPP4/LYN	13	T2_UP	BP	TNP
GO:1905314	semi-lunar valve development	10/1014	38/19786	1.51883e-05	0.000306872	0.000231216	TNFRSF1A/TGFB2/TGFB1/SOX9/NOTCH2/HEY2/SMAD6/EMILIN1/NOTCH1/HEYL	10	T2_UP	BP	TNP
GO:0003197	endocardial cushion development	11/1014	46/19786	1.54736e-05	0.000311458	0.000234671	ERBB3/NEDD4/TGFB2/BMP7/ENG/TBX2/SOX9/HEY2/NOTCH1/HEYL/TMEM100	11	T2_UP	BP	TNP
GO:0031100	animal organ regeneration	15/1014	82/19786	1.57423e-05	0.000315675	0.000237848	HFE/PTPN3/AURKA/TGFB1/GLI3/CCND1/GLI1/CCNA2/EGFR/ADM/AXL/CDK1/CEBPB/UCP2/TYMS	15	T2_UP	BP	TNP
GO:0045667	regulation of osteoblast differentiation	21/1014	145/19786	1.59654e-05	0.00031895	0.000240316	FGFR2/REST/BMP7/RASSF2/SFRP1/CCN4/GLI3/GLI1/FBXO5/TNN/SMAD6/FBN2/CCN1/NOTCH1/GJA1/DDR2/RANBP3L/SMAD3/CEBPB/PDLIM7/CLIC1	21	T2_UP	BP	TNP
GO:0050769	positive regulation of neurogenesis	48/1014	494/19786	1.66327e-05	0.000331041	0.000249425	SOX8/TNFRSF12A/PAX6/HMG20B/ASPM/FGFR1/TP73/REST/ITGA6/CPNE6/BMP7/E2F1/METRN/TGFB1/PTN/PTPRZ1/GLI3/DKK1/MDK/VEGFA/HES1/ECT2/FN1/NFE2L2/HDAC1/PROX1/TGIF2/CPNE5/SERPINF1/SERPINE2/MMD2/KIF20B/ASCL1/NOTCH1/ZEB1/DISC1/HEYL/OTP/IRX3/FES/XRCC2/FLNA/LPAR1/PLXNB3/AGER/OLIG2/ETV5/LYN	48	T2_UP	BP	TNP
GO:0046777	protein autophosphorylation	28/1014	228/19786	1.68416e-05	0.000333953	0.00025162	FGFR2/FGFR3/FGFR1/STK17B/AURKA/RASSF2/FLT1/PRKD2/ENG/VEGFA/TTK/GRK7/NEK2/NEK6/KDR/STK33/GPNMB/ERBB2/EGFR/DDR2/MELK/PEAK1/AURKB/FES/EPHB3/CHEK2/EPHB4/LYN	28	T2_UP	BP	TNP
GO:0006270	DNA replication initiation	9/1014	31/19786	1.70563e-05	0.00033663	0.000253637	POLA2/MCM2/MCM6/CDC6/MCM5/CDK2/TICRR/CDT1/CCNE2	9	T2_UP	BP	TNP
GO:0055024	regulation of cardiac muscle tissue development	18/1014	113/19786	1.71029e-05	0.00033663	0.000253637	ERBB3/FGFR2/FGFR1/TP73/TGFB1/DKK1/GLI1/TBX2/CCNB1/HEY2/YAP1/MEIS1/NOTCH1/GJA1/FZD7/CDK1/PPARA/DLL1	18	T2_UP	BP	TNP
GO:0048863	stem cell differentiation	31/1014	266/19786	1.74974e-05	0.00034313	0.000258534	SOX8/FOXC1/FGFR2/TEAD2/TP73/REST/TGFB2/BMP7/SFRP1/PTN/BCHE/HES1/FN1/NFE2L2/TBX2/SOX21/SOX9/LAMA5/YAP1/ASCL1/TCF12/DNMT3L/NOTCH1/HMGA2/ZFP36L2/RUNX1/FRZB/GBX2/HES5/PSMB8/PSMB10	31	T2_UP	BP	TNP
GO:0016202	regulation of striated muscle tissue development	23/1014	169/19786	1.81147e-05	0.000353933	0.000266674	YBX3/ERBB3/FGFR2/FGFR1/TP73/TGFB1/DKK1/GLI1/CENPF/TBX2/CCNB1/HEY2/YAP1/MEIS1/MEGF10/NOTCH1/GJA1/FZD7/S100B/SMAD3/CDK1/PPARA/DLL1	23	T2_UP	BP	TNP
GO:0110110	positive regulation of animal organ morphogenesis	15/1014	83/19786	1.83161e-05	0.000356563	0.000268655	SOX8/FGFR2/FGFR1/TGFB2/BMP7/TGFB1/PTN/ENG/DKK1/MDK/VEGFA/TNFAIP3/SOX9/NOTCH1/SPRY1	15	T2_UP	BP	TNP
GO:1902806	regulation of cell cycle G1/S phase transition	26/1014	205/19786	1.89288e-05	0.000367151	0.000276633	GTSE1/AURKA/CDC6/E2F1/FAM83D/RGCC/CCND1/GLI1/KIF14/CCND2/CDKN2C/CDK2/E2F8/CCNB1/GPNMB/CTDSP1/EGFR/CDKN2A/CDC25C/E2F7/WEE1/CDK1/MTBP/TCIM/CHEK2/KANK2	26	T2_UP	BP	TNP
GO:0007080	mitotic metaphase plate congression	11/1014	47/19786	1.92735e-05	0.000371862	0.000280182	NDC80/KIF14/KIF18A/CCNB1/PSRC1/CDCA8/CENPE/KIF2C/CDCA5/CDT1/KIFC1	11	T2_UP	BP	TNP
GO:0090287	regulation of cellular response to growth factor stimulus	33/1014	293/19786	1.93112e-05	0.000371862	0.000280182	DCN/LTBP1/FGFR2/NEDD4/FGFR1/MT3/CHRDL1/FLT1/SFRP1/PRKD2/TGFB1/ENG/DKK1/VEGFA/HES1/SPRY2/SMAD6/EMILIN1/FBN2/PRDM16/CCN1/NOTCH1/ZEB1/ADAMTS12/CREB3L1/ITGA5/SPRY1/HTRA1/RBPMS2/SMAD3/VEPH1/HES5/DLL1	33	T2_UP	BP	TNP
GO:0017145	stem cell division	10/1014	39/19786	1.94934e-05	0.000374021	0.000281809	TEAD3/WWTR1/ASPM/FGFR2/FGFR1/TGFB2/AKNA/ZFP36L2/FZD7/ETV5	10	T2_UP	BP	TNP
GO:0051607	defense response to virus	31/1014	268/19786	2.0292e-05	0.000387949	0.000292303	TRAF3IP2/OAS1/ZC3HAV1/UNC93B1/OAS3/OAS2/TRIM38/IFIH1/TNFAIP3/TRIM25/KCNJ8/IFI6/BST2/TRIM5/IL33/DDX60/IFI44L/PARP9/HERC5/IFI16/DTX3L/HTRA1/FAM111A/IRF2/TRIM56/IFIT1/PLSCR1/FLNA/TREX1/IRF9/APOBEC3G	31	T2_UP	BP	TNP
GO:0043122	regulation of I-kappaB kinase/NF-kappaB signaling	29/1014	243/19786	2.07002e-05	0.000394339	0.000297118	CD4/CD74/TRAF3IP2/CASP8/TNFRSF1A/LGALS1/HSPB1/TRIM38/ECT2/HDAC1/CTH/TNFAIP3/NEK6/TRIM25/AJUBA/BST2/TRIM5/TLR4/CASP1/GJA1/RHOC/S100B/INAVA/LGALS9/S100A13/FLNA/LPAR1/TGM2/TRIM59	29	T2_UP	BP	TNP
GO:0007265	Ras protein signal transduction	38/1014	361/19786	2.19686e-05	0.000415535	0.000313088	RFXANK/CELSR1/TGFB2/KANK1/FOXM1/ARHGDIB/ECT2/ARHGEF26/DHCR24/KIF14/CTNNAL1/GPSM2/CDK2/PREX1/RREB1/RRAS/PLEKHG3/ARHGEF6/NOTCH2/MMD2/ARHGEF39/ITPKB/AGTR1/CCNA2/CDKN2A/SHC3/NOTCH1/ITGB1/PDPN/ARHGEF40/RASGRP1/HEG1/IQGAP3/PLEKHG4/KANK2/LPAR1/ADGRG1/LYN	38	T2_UP	BP	TNP
GO:0007596	blood coagulation	38/1014	361/19786	2.19686e-05	0.000415535	0.000313088	CD9/PLAUR/EHD2/LCP2/ENTPD2/HMG20B/FAP/CARMIL1/P2RX7/MYL9/PLAT/HSPB1/COL1A1/NFE2L2/HDAC1/F3/ITPR2/DOCK6/SERPINE2/TLR4/TLN1/ENTPD1/DOCK1/MERTK/PDPN/ANXA5/IRF2/ANO6/RAD51B/HIST2H3D/PEAR1/PLSCR1/FLNA/HIST1H3J/HIST1H3D/PAPSS2/CLIC1/LYN	38	T2_UP	BP	TNP
GO:0040034	regulation of development, heterochronic	6/1014	13/19786	2.24437e-05	0.000423021	0.000318729	PAX6/HES1/SERPINE2/ASCL1/HES3/DLL1	6	T2_UP	BP	TNP
GO:1901861	regulation of muscle tissue development	23/1014	172/19786	2.41423e-05	0.000453434	0.000341644	YBX3/ERBB3/FGFR2/FGFR1/TP73/TGFB1/DKK1/GLI1/CENPF/TBX2/CCNB1/HEY2/YAP1/MEIS1/MEGF10/NOTCH1/GJA1/FZD7/S100B/SMAD3/CDK1/PPARA/DLL1	23	T2_UP	BP	TNP
GO:0070167	regulation of biomineral tissue development	16/1014	95/19786	2.44207e-05	0.000457052	0.00034437	P2RX7/BMP7/TGFB1/PTN/MGP/FBXO5/SOX9/HEY2/FBN2/CCN1/NOTCH1/GJA1/DDR2/SMAD3/CEBPB/ANO6	16	T2_UP	BP	TNP
GO:0045685	regulation of glial cell differentiation	15/1014	85/19786	2.46032e-05	0.000458859	0.000345731	TP73/TGFB1/PTN/PTPRZ1/MDK/HES1/HDAC1/SERPINE2/DUSP10/NOTCH1/GPR37L1/CDK1/HES5/AGER/OLIG2	15	T2_UP	BP	TNP
GO:0007389	pattern specification process	43/1014	432/19786	2.55709e-05	0.000474307	0.000357371	PAX6/PAX7/FOXC1/FGFR2/CELSR1/FGFR1/AURKA/MFNG/BMP7/SFRP1/GLI3/ENG/DKK1/NKX3-2/GLI1/HES1/SATB2/TBX2/EGR2/LRP4/HEY2/SMAD6/ASCL1/FOXN4/NKD1/NOTCH1/ZEB1/GJA1/STC1/SPRY1/SP8/SMAD3/GBX2/FOXB1/HES3/IRX3/SOX1/XRCC2/HES5/NRARP/ARC/DLL1/ADGRG1	43	T2_UP	BP	TNP
GO:0035904	aorta development	12/1014	57/19786	2.56094e-05	0.000474307	0.000357371	PLXND1/ADAMTS6/LTBP1/MYLK/TGFB2/ENG/HES1/PROX1/TBX2/HEY2/SMAD6/ADAMTS9	12	T2_UP	BP	TNP
GO:0003205	cardiac chamber development	23/1014	173/19786	2.65208e-05	0.000487799	0.000367536	PLXND1/ADAMTS6/LTBP1/FOXC1/COL11A1/FGFR2/TGFB2/BMP7/SALL1/TGFB1/ENG/HES1/PROX1/TBX2/FGFRL1/NOTCH2/HEY2/SMAD6/CCN1/NOTCH1/HEYL/HEG1/FZD2	23	T2_UP	BP	TNP
GO:0048634	regulation of muscle organ development	23/1014	173/19786	2.65208e-05	0.000487799	0.000367536	YBX3/ERBB3/FGFR2/FGFR1/TP73/TGFB1/DKK1/GLI1/CENPF/TBX2/CCNB1/HEY2/YAP1/MEIS1/MEGF10/NOTCH1/GJA1/FZD7/S100B/SMAD3/CDK1/PPARA/DLL1	23	T2_UP	BP	TNP
GO:0046849	bone remodeling	15/1014	86/19786	2.84082e-05	0.00052072	0.000392341	P2RX7/RASSF2/CA2/SFRP1/TGFB1/PTN/MDK/TNFAIP3/NOTCH2/EPHA2/EGFR/GJA1/TNFRSF11B/TPP1/MITF	15	T2_UP	BP	TNP
GO:0090329	regulation of DNA-dependent DNA replication	11/1014	49/19786	2.93482e-05	0.000536107	0.000403935	FGFR1/FBXO5/GMNN/CDK2/E2F8/BRCA2/TICRR/E2F7/CDT1/CHEK2/BLM	11	T2_UP	BP	TNP
GO:1902105	regulation of leukocyte differentiation	34/1014	313/19786	3.08836e-05	0.000562229	0.000423616	CD4/CD74/CASP8/FLT3LG/RASSF2/CA2/SFRP1/TGFB1/GLI3/VSIR/MDK/LRRC17/NOTCH2/TLR4/ERBB2/DUSP10/ITPKB/SOX13/FANCD2/ZEB1/ZFP36L2/RUNX1/AXL/LGALS9/CEBPB/RASGRP1/FES/ZFP36L1/MITF/ADA/NRARP/PNP/AGER/LYN	34	T2_UP	BP	TNP
GO:0048592	eye morphogenesis	22/1014	163/19786	3.11476e-05	0.000562339	0.000423699	SOX8/PAX6/BMP7/PTN/TSPAN12/GLI3/VEGFA/PROX1/TBX2/SOX9/FOXF2/BCAR3/FBN2/FOXN4/NKD1/EPHA2/MEIS1/ZEB1/TH/TSKU/SOX1/DLL1	22	T2_UP	BP	TNP
GO:0072009	nephron epithelium development	18/1014	118/19786	3.12223e-05	0.000562339	0.000423699	SOX8/WWTR1/FOXC1/SALL1/TGFB1/GLI3/VEGFA/HES1/SOX9/LAMA5/YAP1/MYO1E/KLF15/HEYL/LAMB2/IRX3/HES5/DLL1	18	T2_UP	BP	TNP
GO:0006979	response to oxidative stress	47/1014	492/19786	3.12235e-05	0.000562339	0.000423699	ALDH3B1/REST/MMP2/MT3/PTGS1/BMP7/CST3/PON2/HSPB1/PDLIM1/COL1A1/CRYAB/STC2/ECT2/EPAS1/NFE2L2/DHCR24/TNFAIP3/CDK2/ETS1/PRR5L/TLR4/CYP1B1/IDH1/FANCD2/CCNA2/EGFR/SESN3/RBPMS/GPX8/MELK/AXL/SCARA3/ACOX2/GPR37L1/CDK1/UCP2/SP1/APOD/ADA/ND5/ND3/ND1/TREX1/DHFR/AQP1/ETV5	47	T2_UP	BP	TNP
GO:0048713	regulation of oligodendrocyte differentiation	10/1014	41/19786	3.13113e-05	0.000562339	0.000423699	TP73/PTN/PTPRZ1/MDK/HES1/HDAC1/DUSP10/NOTCH1/HES5/OLIG2	10	T2_UP	BP	TNP
GO:0050817	coagulation	38/1014	367/19786	3.16496e-05	0.000566506	0.000426839	CD9/PLAUR/EHD2/LCP2/ENTPD2/HMG20B/FAP/CARMIL1/P2RX7/MYL9/PLAT/HSPB1/COL1A1/NFE2L2/HDAC1/F3/ITPR2/DOCK6/SERPINE2/TLR4/TLN1/ENTPD1/DOCK1/MERTK/PDPN/ANXA5/IRF2/ANO6/RAD51B/HIST2H3D/PEAR1/PLSCR1/FLNA/HIST1H3J/HIST1H3D/PAPSS2/CLIC1/LYN	38	T2_UP	BP	TNP
GO:0048754	branching morphogenesis of an epithelial tube	23/1014	175/19786	3.19201e-05	0.000569438	0.000429048	PLXND1/SOX8/TNC/FGFR2/CELSR1/BMP7/LAMA1/SALL1/TGFB1/GLI3/ENG/MDK/TIMELESS/VEGFA/SOX9/LAMA5/SPRY2/YAP1/EPHA2/SPRY1/GBX2/CLIC4/ETV5	23	T2_UP	BP	TNP
GO:0048844	artery morphogenesis	14/1014	77/19786	3.22188e-05	0.000572851	0.000431619	FOXC1/MYLK/NOTCH3/TGFB2/ENG/MDK/VEGFA/HES1/PRRX1/PROX1/TBX2/HEY2/NOTCH1/ADAMTS9	14	T2_UP	BP	TNP
GO:0060070	canonical Wnt signaling pathway	36/1014	341/19786	3.36706e-05	0.000596674	0.000449569	WWTR1/TLE2/ASPM/FGFR2/TCF7/SFRP1/STK3/GLI3/KANK1/DKK1/COL1A1/SLC9A3R1/MDK/GLI1/IGFBP2/HDAC1/TNN/EGR1/SOX9/LGR6/LRP4/YAP1/LGR5/NKD1/EGFR/FZD7/PLPP3/DISC1/FRZB/SMAD3/FZD2/SOX2/MITF/NRARP/PSMB8/PSMB10	36	T2_UP	BP	TNP
GO:0003206	cardiac chamber morphogenesis	19/1014	130/19786	3.50623e-05	0.00061928	0.000466602	FOXC1/COL11A1/FGFR2/TGFB2/BMP7/TGFB1/ENG/HES1/PROX1/TBX2/FGFRL1/NOTCH2/HEY2/SMAD6/CCN1/NOTCH1/HEYL/HEG1/FZD2	19	T2_UP	BP	TNP
GO:0043542	endothelial cell migration	32/1014	289/19786	3.5976e-05	0.000633321	0.000477181	PLXND1/DCN/SP100/FGFR1/FAP/RGCC/PRKD2/TGFB1/PTN/HSPB1/SASH1/VEGFA/NFE2L2/PROX1/NR4A1/RHOJ/KDR/SERPINF1/STARD13/ETS1/GLUL/CYP1B1/EPHA2/RAB13/NOTCH1/ITGB1/STC1/ADAMTS9/SP1/EPHB4/DPP4/EMP2	32	T2_UP	BP	TNP
GO:0060043	regulation of cardiac muscle cell proliferation	12/1014	59/19786	3.68789e-05	0.000647079	0.000487547	FGFR2/FGFR1/TP73/GLI1/TBX2/CCNB1/HEY2/YAP1/MEIS1/NOTCH1/GJA1/CDK1	12	T2_UP	BP	TNP
GO:0003281	ventricular septum development	14/1014	78/19786	3.74387e-05	0.000654748	0.000493325	LTBP1/FGFR2/TGFB2/SALL1/HES1/PROX1/FGFRL1/HEY2/SMAD6/CCN1/NOTCH1/HEYL/HEG1/FZD2	14	T2_UP	BP	TNP
GO:0030205	dermatan sulfate metabolic process	6/1014	14/19786	3.75721e-05	0.000654933	0.000493465	DCN/CSPG5/IDUA/BCAN/CHST14/CSPG4	6	T2_UP	BP	TNP
GO:0038084	vascular endothelial growth factor signaling pathway	10/1014	42/19786	3.92231e-05	0.000680566	0.000512778	DCN/FOXC1/FLT1/PRKD2/HSPB1/GAB1/VEGFA/KDR/SPRY2/DLL1	10	T2_UP	BP	TNP
GO:0046620	regulation of organ growth	18/1014	120/19786	3.92978e-05	0.000680566	0.000512778	FOXC1/YBX3/FGFR2/ACACB/FGFR1/TP73/STK3/GLI1/PROX1/TBX2/CCNB1/HEY2/YAP1/MEIS1/NOTCH1/GJA1/CDK1/PPARA	18	T2_UP	BP	TNP
GO:0051384	response to glucocorticoid	21/1014	154/19786	4.00992e-05	0.000692198	0.000521542	CALCR/CPS1/REST/ACSBG1/TGFB1/CCND1/MDK/BCHE/IGFBP2/KLF9/SERPINF1/EGFR/ADM/ZFP36L2/STC1/S100B/TYMS/TH/ZFP36L1/ND3/AQP1	21	T2_UP	BP	TNP
GO:0051781	positive regulation of cell division	15/1014	89/19786	4.31137e-05	0.000741833	0.000558941	FGFR2/TGFB2/CDC6/CDC25B/TGFB1/PTN/MDK/VEGFA/ECT2/KIF14/KIF23/KIF20B/RACGAP1/IGF2/AURKB	15	T2_UP	BP	TNP
GO:0002062	chondrocyte differentiation	16/1014	100/19786	4.68483e-05	0.000803501	0.000605404	COL11A1/FGFR3/FGFR1/CCN4/TGFB1/GLI3/NKX3-2/MDK/SOX9/SERPINH1/HMGA2/ADAMTS12/POC1A/SMAD3/MAF/COL27A1	16	T2_UP	BP	TNP
GO:0071229	cellular response to acid chemical	26/1014	216/19786	4.70005e-05	0.000803528	0.000605425	CPS1/TNC/FGFR2/TEAD2/COL16A1/MMP2/E2F1/SFRP1/COL1A1/CPT1A/VEGFA/EGR1/SOX9/KDR/SH3BP4/SERPINF1/CCNB1/YAP1/KCNMB1/EGFR/ZEB1/FZD7/CEBPB/YES1/AQP1/LYN	26	T2_UP	BP	TNP
GO:0030010	establishment of cell polarity	19/1014	133/19786	4.8346e-05	0.00082389	0.000620767	PAX6/MPP5/NDE1/NDC80/LAMA1/KANK1/SLC9A3R1/HES1/CENPA/GPSM2/SPRY2/KIF20B/MSN/SPRY1/MAD2L1/WEE1/PLK1/SAPCD2/HES5	19	T2_UP	BP	TNP
GO:0030330	DNA damage response, signal transduction by p53 class mediator	17/1014	111/19786	4.87802e-05	0.000828643	0.000624348	BRCA1/CD74/SP100/GTSE1/AURKA/E2F1/RGCC/FOXM1/CDK2/E2F8/CCNB1/BRCA2/CDC25C/E2F7/CDK1/CHEK2/SPRED2	17	T2_UP	BP	TNP
GO:0045446	endothelial cell differentiation	18/1014	122/19786	4.91762e-05	0.000832717	0.000627418	TNFRSF1A/TJP1/PTN/ENG/ARHGEF26/PROX1/LAMA5/HEY2/MSN/NOTCH1/ZEB1/STC1/PDPN/TMEM100/CLIC4/HEG1/CLDN5/DLL1	18	T2_UP	BP	TNP
GO:0003203	endocardial cushion morphogenesis	9/1014	35/19786	4.96431e-05	0.000837963	0.00063137	TGFB2/BMP7/ENG/TBX2/SOX9/HEY2/NOTCH1/HEYL/TMEM100	9	T2_UP	BP	TNP
GO:0002011	morphogenesis of an epithelial sheet	12/1014	61/19786	5.22163e-05	0.000878617	0.000662001	MPP5/BMP7/LAMA1/RREB1/AJUBA/CCN1/PHLDB2/NOTCH1/RHOC/ITGA5/PDPN/FLNA	12	T2_UP	BP	TNP
GO:0007162	negative regulation of cell adhesion	33/1014	308/19786	5.27794e-05	0.0008853	0.000667036	CD9/HFE/CD74/TNC/ERBB3/LGALS1/RGCC/TGFB1/GLI3/AKNA/KANK1/VSIR/COL1A1/MDK/ARHGDIB/SWAP70/SERPINE2/GPNMB/CYP1B1/ERBB2/PHLDB2/CDKN2A/NOTCH1/JAM2/FZD7/RUNX1/MELTF/LGALS9/CEBPB/PPARA/APOD/NRARP/PLXNB3	33	T2_UP	BP	TNP
GO:0001704	formation of primary germ layer	19/1014	134/19786	5.36763e-05	0.000897522	0.000676246	FOXC1/COL11A1/EYA2/FGFR2/FGFR1/ITGB5/MMP2/BMP7/DKK1/FN1/ITGA7/ITGAV/EPHA2/HMGA2/ITGB1/FZD7/ITGA5/SMAD3/SOX2	19	T2_UP	BP	TNP
GO:0003177	pulmonary valve development	7/1014	21/19786	5.60996e-05	0.000932198	0.000702372	TNFRSF1A/TGFB2/NOTCH2/HEY2/SMAD6/NOTCH1/HEYL	7	T2_UP	BP	TNP
GO:0060602	branch elongation of an epithelium	7/1014	21/19786	5.60996e-05	0.000932198	0.000702372	TNC/FGFR2/TGFB1/SOX9/SPRY2/YAP1/SPRY1	7	T2_UP	BP	TNP
GO:0007076	mitotic chromosome condensation	6/1014	15/19786	5.99054e-05	0.000992346	0.000747692	SMC4/NCAPH/SMC2/NUSAP1/CDCA5/NCAPD3	6	T2_UP	BP	TNP
GO:0085029	extracellular matrix assembly	9/1014	36/19786	6.32018e-05	0.00104371	0.000786392	RGCC/TGFB1/SOX9/EMILIN1/NOTCH1/SMAD3/ANTXR1/EFEMP2/THSD4	9	T2_UP	BP	TNP
GO:0045687	positive regulation of glial cell differentiation	11/1014	53/19786	6.36329e-05	0.00104436	0.000786884	TP73/TGFB1/PTN/PTPRZ1/MDK/HES1/HDAC1/SERPINE2/NOTCH1/AGER/OLIG2	11	T2_UP	BP	TNP
GO:1900024	regulation of substrate adhesion-dependent cell spreading	11/1014	53/19786	6.36329e-05	0.00104436	0.000786884	CARMIL1/KANK1/MDK/CSPG5/PREX1/RREB1/DOCK5/DOCK1/PDPN/MELTF/FLNA	11	T2_UP	BP	TNP
GO:0051231	spindle elongation	5/1014	10/19786	7.10635e-05	0.00115918	0.000873396	KIF4A/KIF23/RACGAP1/AURKB/PRC1	5	T2_UP	BP	TNP
GO:0061299	retina vasculature morphogenesis in camera-type eye	5/1014	10/19786	7.10635e-05	0.00115918	0.000873396	LAMA1/NDP/RHOJ/CYP1B1/CLIC4	5	T2_UP	BP	TNP
GO:0060420	regulation of heart growth	15/1014	93/19786	7.28908e-05	0.00118536	0.000893123	FGFR2/ACACB/FGFR1/TP73/GLI1/PROX1/TBX2/CCNB1/HEY2/YAP1/MEIS1/NOTCH1/GJA1/CDK1/PPARA	15	T2_UP	BP	TNP
GO:0007548	sex differentiation	30/1014	274/19786	7.66394e-05	0.00124254	0.0009362	SOX8/FOXC1/YBX3/ASPM/ADCYAP1R1/TCF7/TGFB2/CST3/CENPI/SALL1/SFRP1/CCND1/VEGFA/DHCR24/KIF18A/SOX9/BRIP1/FOXF2/IDH1/BRCA2/RAB13/GJA1/MERTK/INHBB/HMGB2/AXL/CEBPB/NUPR1/FLNA/ADGRG1	30	T2_UP	BP	TNP
GO:2000737	negative regulation of stem cell differentiation	7/1014	22/19786	7.86518e-05	0.0012713	0.000957871	REST/HES1/NFE2L2/YAP1/NOTCH1/ZFP36L2/HES5	7	T2_UP	BP	TNP
GO:0033044	regulation of chromosome organization	35/1014	342/19786	8.11017e-05	0.00130694	0.000984724	PAX7/BRCA1/TACC3/MCM2/NDC80/CDC6/PRKD2/TGFB1/STN1/FBXO5/VEGFA/TTK/CDC20/NEK2/CENPF/PHF19/NEK6/DLGAP5/TOP2A/CCNB1/ESPL1/CENPE/PIF1/CDCA5/MKI67/CHEK1/BUB1B/MAD2L1/PLK1/IGF2/CDT1/BUB1/RMI2/AURKB/HIST1H1B	35	T2_UP	BP	TNP
GO:0009615	response to virus	37/1014	370/19786	8.33772e-05	0.00133834	0.00100838	TRAF3IP2/OAS1/ZC3HAV1/HSPB1/UNC93B1/OAS3/OAS2/TRIM38/IFIH1/TNFAIP3/IFIT2/TRIM25/KCNJ8/IFI6/BST2/TRIM5/IL33/DDX60/IFI44L/IFI44/PARP9/HERC5/HMGA2/IFI16/DTX3L/HTRA1/FAM111A/IRF2/LGALS9/TRIM56/IFIT1/PLSCR1/FLNA/BTBD17/TREX1/IRF9/APOBEC3G	37	T2_UP	BP	TNP
GO:0060041	retina development in camera-type eye	20/1014	150/19786	8.35519e-05	0.00133834	0.00100838	SOX8/PAX6/LAMC3/TGFB2/LAMA1/PTN/TSPAN12/PROX1/TGIF2/NDP/SOX9/RHOJ/SERPINF1/ACTL6A/CYP1B1/FOXN4/MERTK/CLIC4/LAMB2/DLL1	20	T2_UP	BP	TNP
GO:0001657	ureteric bud development	16/1014	105/19786	8.57562e-05	0.00136216	0.00102633	SOX8/FOXC1/FGFR2/FGFR1/BMP7/SALL1/SFRP1/TGFB1/GLI3/VEGFA/HES1/SOX9/LAMA5/SMAD6/SPRY1/SMAD3	16	T2_UP	BP	TNP
GO:0007229	integrin-mediated signaling pathway	16/1014	105/19786	8.57562e-05	0.00136216	0.00102633	FERMT2/ITGB5/COL16A1/ITGA6/TIMP1/PTN/LAMA5/ITGA7/TLN1/ITGA11/ITGAV/ITGB1/DOCK1/ITGA5/FLNA/EMP2	16	T2_UP	BP	TNP
GO:0055017	cardiac muscle tissue growth	17/1014	116/19786	8.60173e-05	0.00136216	0.00102633	FOXC1/FGFR2/FGFR1/TP73/TGFB2/GLI1/TBX2/CCNB1/HEY2/YAP1/MEIS1/NOTCH1/GJA1/PDLIM5/CDK1/HEG1/PPARA	17	T2_UP	BP	TNP
GO:0060828	regulation of canonical Wnt signaling pathway	31/1014	289/19786	8.60609e-05	0.00136216	0.00102633	WWTR1/TLE2/ASPM/FGFR2/SFRP1/STK3/GLI3/KANK1/DKK1/COL1A1/SLC9A3R1/MDK/GLI1/IGFBP2/HDAC1/TNN/EGR1/SOX9/LGR6/LRP4/YAP1/LGR5/NKD1/EGFR/FZD7/FRZB/SMAD3/SOX2/NRARP/PSMB8/PSMB10	31	T2_UP	BP	TNP
GO:2000045	regulation of G1/S transition of mitotic cell cycle	23/1014	187/19786	9.05784e-05	0.00142942	0.00107701	GTSE1/AURKA/CDC6/E2F1/RGCC/CCND1/KIF14/CCND2/CDKN2C/CDK2/E2F8/CCNB1/GPNMB/CTDSP1/EGFR/CDKN2A/CDC25C/E2F7/WEE1/CDK1/MTBP/CHEK2/KANK2	23	T2_UP	BP	TNP
GO:0003229	ventricular cardiac muscle tissue development	11/1014	55/19786	9.09467e-05	0.001431	0.0010782	FOXC1/COL11A1/FGFR2/TGFB2/TGFB1/ENG/PROX1/HEY2/NOTCH1/ADAMTS9/HEG1	11	T2_UP	BP	TNP
GO:0019827	stem cell population maintenance	22/1014	175/19786	9.22932e-05	0.00144792	0.00109095	ASPM/REST/BMP7/SALL1/SFRP1/PTN/HES1/PRRX1/PROX1/DPPA4/SOX9/NOTCH2/YAP1/PRDM16/FANCD2/NOTCH1/HMGA2/ZFP36L2/FZD7/SOX2/HES5/DLL1	22	T2_UP	BP	TNP
GO:0072163	mesonephric epithelium development	16/1014	106/19786	9.62773e-05	0.00150159	0.00113138	SOX8/FOXC1/FGFR2/FGFR1/BMP7/SALL1/SFRP1/TGFB1/GLI3/VEGFA/HES1/SOX9/LAMA5/SMAD6/SPRY1/SMAD3	16	T2_UP	BP	TNP
GO:0072164	mesonephric tubule development	16/1014	106/19786	9.62773e-05	0.00150159	0.00113138	SOX8/FOXC1/FGFR2/FGFR1/BMP7/SALL1/SFRP1/TGFB1/GLI3/VEGFA/HES1/SOX9/LAMA5/SMAD6/SPRY1/SMAD3	16	T2_UP	BP	TNP
GO:0043491	protein kinase B signaling	31/1014	291/19786	9.77825e-05	0.00152062	0.00114572	CALCR/ERBB3/FGFR2/FGFR3/FGFR1/PHLPP1/MT3/STK3/TGFB1/ENG/SLC9A3R1/GAB1/F3/RAMP3/SOX9/RRAS/KDR/SPRY2/ERBB2/EPHA2/EGFR/SESN3/ITGB1/MERTK/MYORG/TMEM100/IGF2/AXL/TNFAIP8L3/ZFP36L1/PEAR1	31	T2_UP	BP	TNP
GO:0021953	central nervous system neuron differentiation	23/1014	188/19786	9.83086e-05	0.00152436	0.00114854	PAX6/PAX7/FGFR2/SALL1/SFRP1/GLI3/DKK1/HES1/PROX1/SATB2/ASCL1/FOXN4/DISC1/GBX2/GSX1/OTP/EPHB3/TSKU/SOX1/POU3F4/HES5/OLIG2/SALL3	23	T2_UP	BP	TNP
GO:0033688	regulation of osteoblast proliferation	8/1014	30/19786	9.86497e-05	0.00152521	0.00114918	SOX8/FGFR2/SFRP1/NPR3/TNN/ITGAV/CCN1/SMAD3	8	T2_UP	BP	TNP
GO:0016572	histone phosphorylation	9/1014	38/19786	9.97829e-05	0.00153672	0.00115785	AURKA/CDK2/CCNB1/CCNA2/CHEK1/HMGA2/CDK1/HASPIN/AURKB	9	T2_UP	BP	TNP
GO:0090307	mitotic spindle assembly	12/1014	65/19786	9.99701e-05	0.00153672	0.00115785	TPX2/KIF4A/MYBL2/CDC20/KIF23/KIF11/RACGAP1/PLK1/AURKB/CHEK2/FLNA/KIFC1	12	T2_UP	BP	TNP
GO:2000134	negative regulation of G1/S transition of mitotic cell cycle	18/1014	129/19786	0.000103286	0.00158313	0.00119282	GTSE1/AURKA/E2F1/RGCC/CCND1/CDKN2C/CDK2/E2F8/CCNB1/GPNMB/CTDSP1/CDKN2A/CDC25C/E2F7/WEE1/CDK1/CHEK2/KANK2	18	T2_UP	BP	TNP
GO:0044774	mitotic DNA integrity checkpoint	16/1014	107/19786	0.000107911	0.00164246	0.00123753	GTSE1/AURKA/CLSPN/E2F1/RGCC/CCND1/CDK2/E2F8/CCNB1/TICRR/HMGA2/CDC25C/E2F7/CDK1/CHEK2/BLM	16	T2_UP	BP	TNP
GO:0001945	lymph vessel development	7/1014	23/19786	0.000108081	0.00164246	0.00123753	FOXC1/VEGFA/PROX1/EPHA2/PTPN14/PDPN/HEG1	7	T2_UP	BP	TNP
GO:0003416	endochondral bone growth	7/1014	23/19786	0.000108081	0.00164246	0.00123753	FGFR2/FGFR3/EVC/STC1/DDR2/POC1A/COL27A1	7	T2_UP	BP	TNP
GO:0098727	maintenance of cell number	22/1014	177/19786	0.000109309	0.00165231	0.00124495	ASPM/REST/BMP7/SALL1/SFRP1/PTN/HES1/PRRX1/PROX1/DPPA4/SOX9/NOTCH2/YAP1/PRDM16/FANCD2/NOTCH1/HMGA2/ZFP36L2/FZD7/SOX2/HES5/DLL1	22	T2_UP	BP	TNP
GO:0060711	labyrinthine layer development	10/1014	47/19786	0.000109349	0.00165231	0.00124495	CASP8/FGFR2/BMP7/PCDH12/HES1/HEY2/CCN1/ADM/ZFP36L1/PLCD1	10	T2_UP	BP	TNP
GO:0030902	hindbrain development	21/1014	165/19786	0.000110665	0.00166278	0.00125284	FOXC1/SEZ6L/BMP7/PTN/MDK/GLI1/HES1/PROX1/KIF14/EGR2/SERPINE2/ASCL1/ITGB1/EN2/GBX2/GPR37L1/HES3/FLNA/LPAR1/DLL1/ND4	21	T2_UP	BP	TNP
GO:0031214	biomineral tissue development	21/1014	165/19786	0.000110665	0.00166278	0.00125284	FGFR2/FGFR3/P2RX7/BMP7/TGFB1/PTN/COL1A1/MGP/FBXO5/SOX9/HEY2/GPNMB/FBN2/CCN1/NOTCH1/GJA1/DDR2/SMAD3/CEBPB/ANO6/PPARA	21	T2_UP	BP	TNP
GO:0010632	regulation of epithelial cell migration	32/1014	307/19786	0.000114626	0.00171746	0.00129403	DCN/SP100/FGFR1/TGFB2/RGCC/PRKD2/TGFB1/PTN/HSPB1/SASH1/VEGFA/NFE2L2/PROX1/RREB1/SOX9/RHOJ/KDR/SERPINF1/STARD13/ETS1/GLUL/MARVELD3/EPHA2/DUSP10/DOCK5/NOTCH1/DOCK1/STC1/PLPP3/ADAMTS9/SP1/EMP2	32	T2_UP	BP	TNP
GO:0031571	mitotic G1 DNA damage checkpoint	12/1014	66/19786	0.000116561	0.0017367	0.00130853	GTSE1/AURKA/E2F1/RGCC/CCND1/CDK2/E2F8/CCNB1/CDC25C/E2F7/CDK1/CHEK2	12	T2_UP	BP	TNP
GO:0044819	mitotic G1/S transition checkpoint	12/1014	66/19786	0.000116561	0.0017367	0.00130853	GTSE1/AURKA/E2F1/RGCC/CCND1/CDK2/E2F8/CCNB1/CDC25C/E2F7/CDK1/CHEK2	12	T2_UP	BP	TNP
GO:0060415	muscle tissue morphogenesis	13/1014	76/19786	0.000117643	0.00174793	0.00131699	PAX7/FOXC1/COL11A1/MYLK/FGFR2/TGFB2/TGFB1/ENG/PROX1/HEY2/NOTCH1/HEG1/FZD2	13	T2_UP	BP	TNP
GO:0060045	positive regulation of cardiac muscle cell proliferation	9/1014	39/19786	0.00012387	0.00183025	0.00137902	FGFR2/FGFR1/GLI1/TBX2/CCNB1/HEY2/YAP1/NOTCH1/CDK1	9	T2_UP	BP	TNP
GO:2000826	regulation of heart morphogenesis	9/1014	39/19786	0.00012387	0.00183025	0.00137902	FOXC1/TGFB2/BMP7/ENG/DKK1/HES1/TBX2/SOX9/NOTCH1	9	T2_UP	BP	TNP
GO:0070278	extracellular matrix constituent secretion	5/1014	11/19786	0.00012478	0.00183354	0.0013815	TNFRSF1A/RGCC/ENG/NOTCH1/CREB3L1	5	T2_UP	BP	TNP
GO:2000105	positive regulation of DNA-dependent DNA replication	5/1014	11/19786	0.00012478	0.00183354	0.0013815	FGFR1/CDK2/E2F8/E2F7/CDT1	5	T2_UP	BP	TNP
GO:0003209	cardiac atrium morphogenesis	8/1014	31/19786	0.00012703	0.00184626	0.00139108	TGFB2/ENG/PROX1/NOTCH2/HEY2/CCN1/NOTCH1/HEG1	8	T2_UP	BP	TNP
GO:0031572	G2 DNA damage checkpoint	8/1014	31/19786	0.00012703	0.00184626	0.00139108	BRCA1/CLSPN/DTL/CHEK1/HMGA2/PLK1/CDK1/BLM	8	T2_UP	BP	TNP
GO:0035767	endothelial cell chemotaxis	8/1014	31/19786	0.00012703	0.00184626	0.00139108	FGFR1/PRKD2/HSPB1/VEGFA/NR4A1/KDR/RAB13/NOTCH1	8	T2_UP	BP	TNP
GO:1902692	regulation of neuroblast proliferation	8/1014	31/19786	0.00012703	0.00184626	0.00139108	PAX6/ASPM/TGFB1/PTN/GLI3/VEGFA/DISC1/OTP	8	T2_UP	BP	TNP
GO:0042475	odontogenesis of dentin-containing tooth	14/1014	87/19786	0.000128874	0.00186797	0.00140744	TNC/FOXC1/ITGA6/BMP7/CA2/GLI3/HDAC1/LAMA5/LRP4/NFIC/ADM/TNFRSF11B/HTRA1/PPARA	14	T2_UP	BP	TNP
GO:0055010	ventricular cardiac muscle tissue morphogenesis	10/1014	48/19786	0.000131847	0.00190074	0.00143213	FOXC1/COL11A1/FGFR2/TGFB2/TGFB1/ENG/PROX1/HEY2/NOTCH1/HEG1	10	T2_UP	BP	TNP
GO:0070169	positive regulation of biomineral tissue development	10/1014	48/19786	0.000131847	0.00190074	0.00143213	P2RX7/BMP7/TGFB1/PTN/FBXO5/FBN2/CCN1/SMAD3/CEBPB/ANO6	10	T2_UP	BP	TNP
GO:0014015	positive regulation of gliogenesis	15/1014	98/19786	0.000134285	0.00191322	0.00144153	SOX8/TP73/E2F1/TGFB1/PTN/PTPRZ1/MDK/HES1/HDAC1/SERPINE2/NOTCH1/AGER/OLIG2/ETV5/LYN	15	T2_UP	BP	TNP
GO:0021536	diencephalon development	13/1014	77/19786	0.000134994	0.00191322	0.00144153	PAX6/SALL1/PTN/GLI1/HES1/SOX3/ETS1/GBX2/GSX1/OTP/FOXB1/SOX2/OLIG2	13	T2_UP	BP	TNP
GO:1903900	regulation of viral life cycle	23/1014	192/19786	0.000135432	0.00191322	0.00144153	CD4/CD74/OAS1/LGALS1/ZC3HAV1/OAS3/TRIM38/PROX1/TRIM25/BST2/TOP2A/TRIM21/TRIM5/STOM/HMGA2/IFI16/FAM111A/LGALS9/IFIT1/PLSCR1/BTBD17/TRIM59/APOBEC3G	23	T2_UP	BP	TNP
GO:0044783	G1 DNA damage checkpoint	12/1014	67/19786	0.000135459	0.00191322	0.00144153	GTSE1/AURKA/E2F1/RGCC/CCND1/CDK2/E2F8/CCNB1/CDC25C/E2F7/CDK1/CHEK2	12	T2_UP	BP	TNP
GO:0003184	pulmonary valve morphogenesis	6/1014	17/19786	0.000135583	0.00191322	0.00144153	TGFB2/NOTCH2/HEY2/SMAD6/NOTCH1/HEYL	6	T2_UP	BP	TNP
GO:0003198	epithelial to mesenchymal transition involved in endocardial cushion formation	6/1014	17/19786	0.000135583	0.00191322	0.00144153	TGFB2/ENG/HEY2/NOTCH1/HEYL/TMEM100	6	T2_UP	BP	TNP
GO:0050655	dermatan sulfate proteoglycan metabolic process	6/1014	17/19786	0.000135583	0.00191322	0.00144153	DCN/CSPG5/IDUA/BCAN/CHST14/CSPG4	6	T2_UP	BP	TNP
GO:0051382	kinetochore assembly	6/1014	17/19786	0.000135583	0.00191322	0.00144153	CENPA/CENPF/CENPK/CENPE/CENPH/CENPN	6	T2_UP	BP	TNP
GO:0072331	signal transduction by p53 class mediator	31/1014	297/19786	0.000142054	0.00199925	0.00150635	E2F2/BRCA1/CD74/SP100/GTSE1/TP73/AURKA/TPX2/E2F1/RGCC/FOXM1/HDAC1/CDK2/BCL2L12/E2F8/CCNB1/BRIP1/BARD1/BRCA2/CHEK1/CDC25C/IFI16/E2F7/CDK1/EXO1/RMI2/NUPR1/AURKB/CHEK2/BLM/SPRED2	31	T2_UP	BP	TNP
GO:0003272	endocardial cushion formation	7/1014	24/19786	0.000145868	0.00204062	0.00153752	TGFB2/BMP7/ENG/HEY2/NOTCH1/HEYL/TMEM100	7	T2_UP	BP	TNP
GO:0072243	metanephric nephron epithelium development	7/1014	24/19786	0.000145868	0.00204062	0.00153752	SOX8/WWTR1/HES1/SOX9/YAP1/LAMB2/HES5	7	T2_UP	BP	TNP
GO:0032465	regulation of cytokinesis	14/1014	88/19786	0.000146141	0.00204062	0.00153752	CDC6/CDC25B/KIF20A/ECT2/KIF14/E2F8/KIF23/KIF20B/BRCA2/RACGAP1/E2F7/PLK1/AURKB/PRC1	14	T2_UP	BP	TNP
GO:0001823	mesonephros development	16/1014	110/19786	0.000150502	0.0020958	0.00157909	SOX8/FOXC1/FGFR2/FGFR1/BMP7/SALL1/SFRP1/TGFB1/GLI3/VEGFA/HES1/SOX9/LAMA5/SMAD6/SPRY1/SMAD3	16	T2_UP	BP	TNP
GO:0060348	bone development	24/1014	206/19786	0.000150878	0.0020958	0.00157909	FOXC1/FGFR2/FGFR3/PLS3/CCN4/TGFB1/GLI3/ENG/COL1A1/SOX9/LRRC17/NOTCH2/MEIS1/SERPINH1/FLI1/GJA1/STC1/POC1A/RANBP3L/FREM1/INPPL1/ANO6/COL27A1/PAPSS2	24	T2_UP	BP	TNP
GO:0003231	cardiac ventricle development	18/1014	133/19786	0.000153524	0.002127	0.00160261	LTBP1/FOXC1/COL11A1/FGFR2/TGFB2/SALL1/TGFB1/ENG/HES1/PROX1/FGFRL1/HEY2/SMAD6/CCN1/NOTCH1/HEYL/HEG1/FZD2	18	T2_UP	BP	TNP
GO:2000027	regulation of animal organ morphogenesis	30/1014	285/19786	0.000155621	0.00214763	0.00161815	SOX8/FOXC1/FGFR2/CELSR1/FGFR1/TGFB2/BMP7/SFRP1/TGFB1/PTN/ENG/DKK1/MDK/GLI1/VEGFA/HES1/TNFAIP3/TBX2/SOX9/NKD1/NOTCH1/FZD7/SPRY1/TNFRSF11B/FZD2/SAPCD2/SP6/PSMB8/PSMB10/ETV5	30	T2_UP	BP	TNP
GO:0035051	cardiocyte differentiation	21/1014	169/19786	0.000155818	0.00214763	0.00161815	ACTN2/REST/TGFB2/BMP7/TGFB1/DKK1/VEGFA/HES1/PROX1/TBX2/CCNB1/HEY2/EGFR/NOTCH1/ITGB1/FZD7/PDLIM5/SPRY1/CDK1/PPARA/DLL1	21	T2_UP	BP	TNP
GO:0045071	negative regulation of viral genome replication	12/1014	68/19786	0.00015692	0.00215724	0.00162539	OAS1/ZC3HAV1/OAS3/PROX1/BST2/HMGA2/IFI16/FAM111A/IFIT1/PLSCR1/BTBD17/APOBEC3G	12	T2_UP	BP	TNP
GO:0045840	positive regulation of mitotic nuclear division	10/1014	49/19786	0.000158129	0.00216827	0.0016337	AURKA/RGCC/TGFB1/DLGAP5/ESPL1/NUSAP1/CDCA5/IGF2/CDT1/UBE2C	10	T2_UP	BP	TNP
GO:0071496	cellular response to external stimulus	34/1014	340/19786	0.000159239	0.00217791	0.00164096	HFE/ATP1A2/TNC/CASP8/TNFRSF1A/WIPI1/P2RX7/ITGA6/COMT/SFRP1/TGFB1/PTN/ENG/COL1A1/NFE2L2/SOX9/GLUL/BRIP1/TLR4/CASP1/EGFR/SESN3/CHEK1/BAG3/GJA1/INHBB/IFI16/AXL/UCP2/FES/TLR5/KANK2/AQP1/LYN	34	T2_UP	BP	TNP
GO:0030098	lymphocyte differentiation	35/1014	354/19786	0.00016022	0.00218014	0.00164264	CD4/CD74/TCF7/FLT3LG/MFNG/LGALS1/SFRP1/TGFB1/GLI3/VSIR/MDK/EGR1/PREX1/NOTCH2/DOCK10/ERBB2/DUSP10/ITPKB/SOX13/FANCD2/ZEB1/ITGB1/ZFP36L2/MERTK/CMTM7/FZD7/RUNX1/AXL/LGALS9/RASGRP1/ZFP36L1/ADA/NRARP/DLL1/PNP	35	T2_UP	BP	TNP
GO:0051056	regulation of small GTPase mediated signal transduction	35/1014	354/19786	0.00016022	0.00218014	0.00164264	ARHGAP31/DEPDC1B/ADCYAP1R1/TGFB2/SYDE1/KANK1/FOXM1/ARHGDIB/ECT2/ARHGEF26/KIF14/PREX1/RHOJ/PLEKHG3/CGNL1/ARHGEF6/STARD13/NOTCH2/MMD2/ARHGEF39/ITPKB/NOTCH1/ITGB1/RHOC/RACGAP1/ARHGEF40/RASGRP1/HEG1/PLEKHG4/KANK2/LPAR1/ARHGAP11A/ADGRG1/ARHGAP19/LYN	35	T2_UP	BP	TNP
GO:0042326	negative regulation of phosphorylation	44/1014	483/19786	0.000164174	0.00222826	0.0016789	PAX6/WWTR1/PPP2R5A/P2RX7/TIMP3/BMP7/RASSF2/SFRP1/TGFB1/HSPB1/ENG/DKK1/SLC9A3R1/FOXM1/KAT2B/TNFAIP3/CDKN2C/AJUBA/CCNB1/PRR5L/SPRY2/TLR4/SMAD6/EMILIN1/DUSP6/MARVELD3/DUSP10/CTDSP1/CDKN2A/ITPRIP/CNKSR3/PLPP3/PTPN13/SPRY1/PLK1/PBK/PARP14/HEG1/NUPR1/PPARA/SPRY4/INKA2/SPRED2/LYN	44	T2_UP	BP	TNP
GO:0007163	establishment or maintenance of cell polarity	22/1014	182/19786	0.000164605	0.00222843	0.00167903	PAX6/MPP5/NDE1/NDC80/LAMA1/KANK1/SLC9A3R1/HES1/CENPA/GPSM2/SPRY2/KIF20B/KIF2C/MSN/SPRY1/MAD2L1/WEE1/PLK1/CLIC4/SAPCD2/HES5/AQP1	22	T2_UP	BP	TNP
GO:0014065	phosphatidylinositol 3-kinase signaling	20/1014	158/19786	0.0001721	0.002324	0.00175104	DCN/ERBB3/NEDD4/FGFR1/TGFB2/FLT1/SLC9A3R1/GAB1/SOX9/KDR/PRR5L/SERPINE2/CEP55/ERBB2/EGFR/PTPN13/RASGRP1/ZFP36L1/PEAR1/LYN	20	T2_UP	BP	TNP
GO:0006977	DNA damage response, signal transduction by p53 class mediator resulting in cell cycle arrest	11/1014	59/19786	0.000176386	0.00237587	0.00179012	GTSE1/AURKA/E2F1/RGCC/CDK2/E2F8/CCNB1/CDC25C/E2F7/CDK1/CHEK2	11	T2_UP	BP	TNP
GO:0007249	I-kappaB kinase/NF-kappaB signaling	29/1014	274/19786	0.000181093	0.00242264	0.00182536	CD4/CD74/TRAF3IP2/CASP8/TNFRSF1A/LGALS1/HSPB1/TRIM38/ECT2/HDAC1/CTH/TNFAIP3/NEK6/TRIM25/AJUBA/BST2/TRIM5/TLR4/CASP1/GJA1/RHOC/S100B/INAVA/LGALS9/S100A13/FLNA/LPAR1/TGM2/TRIM59	29	T2_UP	BP	TNP
GO:0061035	regulation of cartilage development	12/1014	69/19786	0.000181221	0.00242264	0.00182536	CCN4/TGFB1/GLI3/NKX3-2/MDK/SOX9/CCN1/ADAMTS12/FRZB/SMAD3/BMP1/MAF	12	T2_UP	BP	TNP
GO:0072091	regulation of stem cell proliferation	12/1014	69/19786	0.000181221	0.00242264	0.00182536	PAX6/ASPM/TGFB1/PTN/GLI3/VEGFA/YAP1/HMGA2/DISC1/HMGB2/OTP/ZFP36L1	12	T2_UP	BP	TNP
GO:0051101	regulation of DNA binding	18/1014	135/19786	0.000185863	0.0024705	0.00186142	PAX6/PAX7/PLAUR/FOXC1/SP100/SRI/E2F1/TGFB1/HES1/NEK2/HJURP/HEY2/CDCA5/HMGA2/IFI16/HMGB2/CDT1/AGER	18	T2_UP	BP	TNP
GO:1902807	negative regulation of cell cycle G1/S phase transition	18/1014	135/19786	0.000185863	0.0024705	0.00186142	GTSE1/AURKA/E2F1/RGCC/CCND1/CDKN2C/CDK2/E2F8/CCNB1/GPNMB/CTDSP1/CDKN2A/CDC25C/E2F7/WEE1/CDK1/CHEK2/KANK2	18	T2_UP	BP	TNP
GO:0035329	hippo signaling	9/1014	41/19786	0.000186751	0.0024705	0.00186142	TEAD3/WWTR1/TEAD2/TJP1/STK3/MOB3B/AJUBA/YAP1/TEAD1	9	T2_UP	BP	TNP
GO:0035107	appendage morphogenesis	20/1014	159/19786	0.00018758	0.0024705	0.00186142	FGFR2/FGFR1/MAP3K20/TGFB2/BMP7/SALL1/GLI3/DKK1/MYH3/PRRX1/HDAC1/TBX2/SOX9/LRP4/FBN2/FREM2/GJA1/SP8/SP9/SALL3	20	T2_UP	BP	TNP
GO:0035108	limb morphogenesis	20/1014	159/19786	0.00018758	0.0024705	0.00186142	FGFR2/FGFR1/MAP3K20/TGFB2/BMP7/SALL1/GLI3/DKK1/MYH3/PRRX1/HDAC1/TBX2/SOX9/LRP4/FBN2/FREM2/GJA1/SP8/SP9/SALL3	20	T2_UP	BP	TNP
GO:0046718	viral entry into host cell	20/1014	159/19786	0.00018758	0.0024705	0.00186142	CD4/CD74/ITGB5/LGALS1/SLC1A5/SELPLG/TRIM38/TRIM25/TRIM21/TRIM5/ITGAV/EPHA2/EGFR/ITGB1/ITGA5/AXL/LGALS9/CDK1/DPP4/TRIM59	20	T2_UP	BP	TNP
GO:0010712	regulation of collagen metabolic process	10/1014	50/19786	0.000188686	0.00247286	0.00186319	VIM/FAP/CST3/RGCC/TGFB1/ENG/VSIR/EMILIN1/ITGB1/CREB3L1	10	T2_UP	BP	TNP
GO:0061383	trabecula morphogenesis	10/1014	50/19786	0.000188686	0.00247286	0.00186319	MMP2/TGFB2/BMP7/SFRP1/ENG/COL1A1/HEY2/FBN2/NOTCH1/HEG1	10	T2_UP	BP	TNP
GO:0071478	cellular response to radiation	22/1014	184/19786	0.000192872	0.00251309	0.00189351	RAD51/NEDD4/MAP3K20/SFRP1/TGFB1/PTN/CRYAB/RAD51AP1/GRK7/ECT2/EGR1/YAP1/CHEK1/HMGA2/IFI16/PBK/AURKB/CHEK2/H2AFX/BLM/TREX1/AQP1	22	T2_UP	BP	TNP
GO:0048596	embryonic camera-type eye morphogenesis	7/1014	25/19786	0.000193684	0.00251309	0.00189351	PAX6/BMP7/PROX1/TBX2/FOXF2/ZEB1/TH	7	T2_UP	BP	TNP
GO:0007096	regulation of exit from mitosis	6/1014	18/19786	0.000194583	0.00251309	0.00189351	ANLN/RGCC/TGFB1/CDCA5/UBE2C/KNTC1	6	T2_UP	BP	TNP
GO:0033631	cell-cell adhesion mediated by integrin	6/1014	18/19786	0.000194583	0.00251309	0.00189351	PIEZO1/SWAP70/ITGB1/ITGA5/ADA/DPP4	6	T2_UP	BP	TNP
GO:0036303	lymph vessel morphogenesis	6/1014	18/19786	0.000194583	0.00251309	0.00189351	FOXC1/VEGFA/PROX1/EPHA2/PTPN14/PDPN	6	T2_UP	BP	TNP
GO:0051782	negative regulation of cell division	6/1014	18/19786	0.000194583	0.00251309	0.00189351	ASPM/ORC6/E2F8/E2F7/AURKB/BLM	6	T2_UP	BP	TNP
GO:0030260	entry into host cell	21/1014	172/19786	0.000199659	0.00255391	0.00192426	FUCA2/CD4/CD74/ITGB5/LGALS1/SLC1A5/SELPLG/TRIM38/TRIM25/TRIM21/TRIM5/ITGAV/EPHA2/EGFR/ITGB1/ITGA5/AXL/LGALS9/CDK1/DPP4/TRIM59	21	T2_UP	BP	TNP
GO:0044409	entry into host	21/1014	172/19786	0.000199659	0.00255391	0.00192426	FUCA2/CD4/CD74/ITGB5/LGALS1/SLC1A5/SELPLG/TRIM38/TRIM25/TRIM21/TRIM5/ITGAV/EPHA2/EGFR/ITGB1/ITGA5/AXL/LGALS9/CDK1/DPP4/TRIM59	21	T2_UP	BP	TNP
GO:0051806	entry into cell of other organism involved in symbiotic interaction	21/1014	172/19786	0.000199659	0.00255391	0.00192426	FUCA2/CD4/CD74/ITGB5/LGALS1/SLC1A5/SELPLG/TRIM38/TRIM25/TRIM21/TRIM5/ITGAV/EPHA2/EGFR/ITGB1/ITGA5/AXL/LGALS9/CDK1/DPP4/TRIM59	21	T2_UP	BP	TNP
GO:0051828	entry into other organism involved in symbiotic interaction	21/1014	172/19786	0.000199659	0.00255391	0.00192426	FUCA2/CD4/CD74/ITGB5/LGALS1/SLC1A5/SELPLG/TRIM38/TRIM25/TRIM21/TRIM5/ITGAV/EPHA2/EGFR/ITGB1/ITGA5/AXL/LGALS9/CDK1/DPP4/TRIM59	21	T2_UP	BP	TNP
GO:0003176	aortic valve development	8/1014	33/19786	0.000204086	0.00258682	0.00194906	TNFRSF1A/TGFB1/SOX9/HEY2/SMAD6/EMILIN1/NOTCH1/HEYL	8	T2_UP	BP	TNP
GO:0033687	osteoblast proliferation	8/1014	33/19786	0.000204086	0.00258682	0.00194906	SOX8/FGFR2/SFRP1/NPR3/TNN/ITGAV/CCN1/SMAD3	8	T2_UP	BP	TNP
GO:0048048	embryonic eye morphogenesis	8/1014	33/19786	0.000204086	0.00258682	0.00194906	PAX6/BMP7/PROX1/TBX2/FOXF2/FBN2/ZEB1/TH	8	T2_UP	BP	TNP
GO:0000076	DNA replication checkpoint	5/1014	12/19786	0.000204884	0.00258682	0.00194906	CLSPN/CDC45/CDC6/TICRR/CDT1	5	T2_UP	BP	TNP
GO:0007077	mitotic nuclear envelope disassembly	5/1014	12/19786	0.000204884	0.00258682	0.00194906	NEK6/CCNB1/CCNB2/PLK1/CDK1	5	T2_UP	BP	TNP
GO:0060421	positive regulation of heart growth	11/1014	60/19786	0.000206112	0.00258682	0.00194906	FGFR2/ACACB/FGFR1/GLI1/PROX1/TBX2/CCNB1/HEY2/YAP1/NOTCH1/CDK1	11	T2_UP	BP	TNP
GO:0072431	signal transduction involved in mitotic G1 DNA damage checkpoint	11/1014	60/19786	0.000206112	0.00258682	0.00194906	GTSE1/AURKA/E2F1/RGCC/CDK2/E2F8/CCNB1/CDC25C/E2F7/CDK1/CHEK2	11	T2_UP	BP	TNP
GO:1902400	intracellular signal transduction involved in G1 DNA damage checkpoint	11/1014	60/19786	0.000206112	0.00258682	0.00194906	GTSE1/AURKA/E2F1/RGCC/CDK2/E2F8/CCNB1/CDC25C/E2F7/CDK1/CHEK2	11	T2_UP	BP	TNP
GO:0048017	inositol lipid-mediated signaling	22/1014	185/19786	0.000208548	0.00260656	0.00196394	DCN/ERBB3/NEDD4/FGFR1/TGFB2/FLT1/SLC9A3R1/GAB1/NPR3/SOX9/KDR/PRR5L/SERPINE2/CEP55/ERBB2/EGFR/PTPN13/RASGRP1/TNFAIP8L3/ZFP36L1/PEAR1/LYN	22	T2_UP	BP	TNP
GO:0002088	lens development in camera-type eye	12/1014	70/19786	0.000208662	0.00260656	0.00196394	PAX6/VIM/TGFB1/CRYAB/PROX1/BCAR3/EPHA2/MEIS1/GJA1/SMAD3/SIX5/SOX1	12	T2_UP	BP	TNP
GO:0007178	transmembrane receptor protein serine/threonine kinase signaling pathway	34/1014	346/19786	0.000221732	0.00276336	0.00208207	HFE/WWTR1/VIM/LTBP1/FERMT2/ITGB5/TGFB2/BMP7/CHRDL1/SFRP1/TGFB1/ENG/DKK1/TTK/HES1/TGIF2/EGR1/LRP4/SMAD6/EMILIN1/FBN2/PRDM16/CCN1/NOTCH1/ZEB1/RBPMS/INHBB/HTRA1/TMEM100/RBPMS2/SMAD3/CLDN5/VEPH1/HES5	34	T2_UP	BP	TNP
GO:0097191	extrinsic apoptotic signaling pathway	26/1014	238/19786	0.000232639	0.00289253	0.0021794	TNFRSF12A/BRCA1/CASP8/EYA2/ERBB3/SP100/TNFRSF1A/FGFR3/FGFR1/P2RX7/ITGA6/TGFB2/TIMP3/SFRP1/STK3/TGFB1/TNFAIP3/G0S2/IFI6/IL33/YAP1/ITGAV/ITPRIP/BAG3/HMGB2/SMAD3	26	T2_UP	BP	TNP
GO:0044773	mitotic DNA damage checkpoint	15/1014	103/19786	0.000236424	0.00293276	0.00220971	GTSE1/AURKA/CLSPN/E2F1/RGCC/CCND1/CDK2/E2F8/CCNB1/HMGA2/CDC25C/E2F7/CDK1/CHEK2/BLM	15	T2_UP	BP	TNP
GO:0007422	peripheral nervous system development	12/1014	71/19786	0.000239564	0.00295795	0.0022287	SOX8/ETV1/ERBB3/MPP5/NEFH/PMP22/ADGRG6/EGR2/ERBB2/RUNX1/CDK1/LAMB2	12	T2_UP	BP	TNP
GO:0046622	positive regulation of organ growth	12/1014	71/19786	0.000239564	0.00295795	0.0022287	YBX3/FGFR2/ACACB/FGFR1/GLI1/PROX1/TBX2/CCNB1/HEY2/YAP1/NOTCH1/CDK1	12	T2_UP	BP	TNP
GO:0042471	ear morphogenesis	17/1014	126/19786	0.00024054	0.00296315	0.00223261	COL11A1/FGFR2/CELSR1/FGFR1/SALL1/SLC9A3R1/NKX3-2/PRRX1/PROX1/SOX9/SPRY2/LRIG1/ZEB1/FRZB/GBX2/FZD2/POU3F4	17	T2_UP	BP	TNP
GO:0045619	regulation of lymphocyte differentiation	22/1014	187/19786	0.000243305	0.00299029	0.00225306	CD74/FLT3LG/SFRP1/TGFB1/GLI3/VSIR/MDK/ERBB2/DUSP10/ITPKB/SOX13/FANCD2/ZEB1/ZFP36L2/RUNX1/AXL/LGALS9/RASGRP1/ZFP36L1/ADA/NRARP/PNP	22	T2_UP	BP	TNP
GO:2000736	regulation of stem cell differentiation	18/1014	138/19786	0.000245521	0.00301059	0.00226836	FOXC1/TEAD2/TP73/REST/TGFB2/BMP7/PTN/HES1/NFE2L2/SOX9/YAP1/TCF12/NOTCH1/ZFP36L2/RUNX1/HES5/PSMB8/PSMB10	18	T2_UP	BP	TNP
GO:0098868	bone growth	7/1014	26/19786	0.000253393	0.0031	0.00233572	FGFR2/FGFR3/EVC/STC1/DDR2/POC1A/COL27A1	7	T2_UP	BP	TNP
GO:0035909	aorta morphogenesis	8/1014	34/19786	0.000254998	0.00311249	0.00234513	MYLK/TGFB2/ENG/HES1/PROX1/TBX2/HEY2/ADAMTS9	8	T2_UP	BP	TNP
GO:0048644	muscle organ morphogenesis	13/1014	82/19786	0.000258727	0.0031508	0.002374	PAX7/FOXC1/COL11A1/MYLK/FGFR2/TGFB2/TGFB1/ENG/PROX1/HEY2/NOTCH1/HEG1/FZD2	13	T2_UP	BP	TNP
GO:0061326	renal tubule development	15/1014	104/19786	0.000263419	0.00320063	0.00241154	SOX8/WWTR1/SALL1/TGFB1/GLI3/VEGFA/HES1/SOX9/LAMA5/YAP1/LGR5/HEYL/IRX3/HES5/DLL1	15	T2_UP	BP	TNP
GO:0035987	endodermal cell differentiation	10/1014	52/19786	0.000264819	0.00320305	0.00241337	COL11A1/ITGB5/MMP2/DKK1/FN1/ITGA7/ITGAV/HMGA2/ITGA5/SOX2	10	T2_UP	BP	TNP
GO:0048146	positive regulation of fibroblast proliferation	10/1014	52/19786	0.000264819	0.00320305	0.00241337	CD74/CDC6/E2F1/TGFB1/FN1/CCNB1/CCNA2/EGFR/DDR2/AQP1	10	T2_UP	BP	TNP
GO:0072574	hepatocyte proliferation	6/1014	19/19786	0.000272111	0.00327638	0.00246862	PTN/MDK/GLI1/PROX1/TNFAIP3/CEBPB	6	T2_UP	BP	TNP
GO:0072575	epithelial cell proliferation involved in liver morphogenesis	6/1014	19/19786	0.000272111	0.00327638	0.00246862	PTN/MDK/GLI1/PROX1/TNFAIP3/CEBPB	6	T2_UP	BP	TNP
GO:0032835	glomerulus development	11/1014	62/19786	0.000278405	0.00332218	0.00250312	WWTR1/FOXC1/NOTCH3/BMP7/HES1/NID1/EGR1/MYO1E/KLF15/HEYL/LAMB2	11	T2_UP	BP	TNP
GO:0072413	signal transduction involved in mitotic cell cycle checkpoint	11/1014	62/19786	0.000278405	0.00332218	0.00250312	GTSE1/AURKA/E2F1/RGCC/CDK2/E2F8/CCNB1/CDC25C/E2F7/CDK1/CHEK2	11	T2_UP	BP	TNP
GO:1902402	signal transduction involved in mitotic DNA damage checkpoint	11/1014	62/19786	0.000278405	0.00332218	0.00250312	GTSE1/AURKA/E2F1/RGCC/CDK2/E2F8/CCNB1/CDC25C/E2F7/CDK1/CHEK2	11	T2_UP	BP	TNP
GO:1902403	signal transduction involved in mitotic DNA integrity checkpoint	11/1014	62/19786	0.000278405	0.00332218	0.00250312	GTSE1/AURKA/E2F1/RGCC/CDK2/E2F8/CCNB1/CDC25C/E2F7/CDK1/CHEK2	11	T2_UP	BP	TNP
GO:0048736	appendage development	22/1014	189/19786	0.000283059	0.00336267	0.00253363	FGFR2/FGFR1/ITGA6/MAP3K20/TGFB2/BMP7/SALL1/GLI3/DKK1/MYH3/KAT2B/PRRX1/HDAC1/TBX2/SOX9/LRP4/FBN2/FREM2/GJA1/SP8/SP9/SALL3	22	T2_UP	BP	TNP
GO:0060173	limb development	22/1014	189/19786	0.000283059	0.00336267	0.00253363	FGFR2/FGFR1/ITGA6/MAP3K20/TGFB2/BMP7/SALL1/GLI3/DKK1/MYH3/KAT2B/PRRX1/HDAC1/TBX2/SOX9/LRP4/FBN2/FREM2/GJA1/SP8/SP9/SALL3	22	T2_UP	BP	TNP
GO:0051052	regulation of DNA metabolic process	40/1014	437/19786	0.000290165	0.00343942	0.00259146	BRCA1/RAD51/POLQ/FGFR1/CDC6/CST3/PARP4/RGCC/PRKD2/TGFB1/STN1/GLI1/FOXM1/RAD51AP1/TIMELESS/FBXO5/GMNN/NEK2/CDK2/E2F8/PARP9/BRCA2/PIF1/TICRR/DNMT3L/CCNA2/EGFR/CHEK1/HMGA2/GJA1/DTX3L/E2F7/CDT1/CDK1/ESCO2/AURKB/CHEK2/ZNF93/H2AFX/BLM	40	T2_UP	BP	TNP
GO:0021510	spinal cord development	15/1014	105/19786	0.000293029	0.003458	0.00260546	PAX6/PAX7/PHGDH/PTN/GLI3/PROX1/ACTL6A/ASCL1/FOXN4/BAG3/GSX1/FOXB1/SOX1/DLL1/OLIG2	15	T2_UP	BP	TNP
GO:0045069	regulation of viral genome replication	15/1014	105/19786	0.000293029	0.003458	0.00260546	OAS1/ZC3HAV1/OAS3/TRIM38/PROX1/BST2/TOP2A/STOM/HMGA2/IFI16/FAM111A/IFIT1/PLSCR1/BTBD17/APOBEC3G	15	T2_UP	BP	TNP
GO:0033002	muscle cell proliferation	28/1014	269/19786	0.000305774	0.00360043	0.00271278	FOXC1/FGFR2/NOTCH3/FGFR1/TP73/MMP2/TGFB2/COMT/CCN4/GLI1/NPR3/TNFAIP3/TBX2/CNN1/CCNB1/HEY2/YAP1/MEIS1/MEGF10/EGFR/NOTCH1/GJA1/RBPMS2/CDK1/SIX5/APOD/HES5/TGM2	28	T2_UP	BP	TNP
GO:0090288	negative regulation of cellular response to growth factor stimulus	20/1014	165/19786	0.000308803	0.0036281	0.00273362	DCN/LTBP1/NEDD4/CHRDL1/SFRP1/TGFB1/DKK1/SPRY2/SMAD6/EMILIN1/FBN2/PRDM16/NOTCH1/ADAMTS12/CREB3L1/SPRY1/HTRA1/RBPMS2/SMAD3/VEPH1	20	T2_UP	BP	TNP
GO:0045637	regulation of myeloid cell differentiation	29/1014	283/19786	0.000313301	0.00364253	0.00274449	CD4/CD74/CASP8/RASSF2/MYL9/CA2/SFRP1/TGFB1/KAT2B/HDAC1/LRRC17/NOTCH2/ETS1/TLR4/ITPKB/MEIS1/MOV10/HIST1H4H/RUNX1/HMGB2/CEBPB/FES/HIST2H3D/ZFP36L1/MITF/HIST1H3J/HIST1H3D/DLL1/LYN	29	T2_UP	BP	TNP
GO:0009314	response to radiation	42/1014	468/19786	0.00031426	0.00364253	0.00274449	BRCA1/ATP1A2/PLEKHB1/RAD51/NEDD4/SLC1A3/RAD54L/MAP3K20/SFRP1/TGFB1/PTN/CRYAB/CCND1/RAD51AP1/GRK7/ECT2/EGR1/YAP1/BRCA2/TICRR/DTL/FANCD2/EGFR/CHEK1/HMGA2/ITGB1/IFI16/IKBIP/PCLAF/TP53I13/SCARA3/PBK/FOXB1/AURKB/TH/CHEK2/H2AFX/XRCC2/BLM/ND3/TREX1/AQP1	42	T2_UP	BP	TNP
GO:0018108	peptidyl-tyrosine phosphorylation	36/1014	381/19786	0.000314739	0.00364253	0.00274449	DYRK4/CD4/CD74/ERBB3/FGFR2/TNFRSF1A/FGFR3/FGFR1/FLT1/SFRP1/TGFB1/VEGFA/TTK/HES1/KDR/LRP4/PARP9/ERBB2/EPHA2/EGFR/MERTK/ITGA5/DDR2/MELK/WEE1/IGF2/AXL/PARP14/PEAK1/CSPG4/YES1/FES/EPHB3/EPHB4/HES5/LYN	36	T2_UP	BP	TNP
GO:1902742	apoptotic process involved in development	8/1014	35/19786	0.000315844	0.00364253	0.00274449	FOXC1/TNFRSF1A/TGFB2/BMP7/CRYAB/CCN1/MEGF10/NOTCH1	8	T2_UP	BP	TNP
GO:0014013	regulation of gliogenesis	19/1014	153/19786	0.000317232	0.00364253	0.00274449	SOX8/TP73/E2F1/TGFB1/PTN/PTPRZ1/MDK/HES1/HDAC1/SERPINE2/DUSP10/NOTCH1/GPR37L1/CDK1/HES5/AGER/OLIG2/ETV5/LYN	19	T2_UP	BP	TNP
GO:0035148	tube formation	19/1014	153/19786	0.000317232	0.00364253	0.00274449	SOX8/FGFR2/TEAD2/CELSR1/TGFB2/BMP7/SFRP1/STK3/TGFB1/VEGFA/PROX1/SOX9/KIF20B/NOTCH1/ADM/IRX3/FZD2/HES5/TGM2	19	T2_UP	BP	TNP
GO:0071772	response to BMP	19/1014	153/19786	0.000317232	0.00364253	0.00274449	HFE/BMP7/CHRDL1/SFRP1/ENG/DKK1/HES1/EGR1/SOX9/LRP4/SMAD6/CCN1/NOTCH1/ADAMTS12/HEYL/HTRA1/TMEM100/RBPMS2/HES5	19	T2_UP	BP	TNP
GO:0071773	cellular response to BMP stimulus	19/1014	153/19786	0.000317232	0.00364253	0.00274449	HFE/BMP7/CHRDL1/SFRP1/ENG/DKK1/HES1/EGR1/SOX9/LRP4/SMAD6/CCN1/NOTCH1/ADAMTS12/HEYL/HTRA1/TMEM100/RBPMS2/HES5	19	T2_UP	BP	TNP
GO:0030208	dermatan sulfate biosynthetic process	5/1014	13/19786	0.000318909	0.00364253	0.00274449	DCN/CSPG5/BCAN/CHST14/CSPG4	5	T2_UP	BP	TNP
GO:0036445	neuronal stem cell division	5/1014	13/19786	0.000318909	0.00364253	0.00274449	TEAD3/ASPM/FGFR2/FGFR1/AKNA	5	T2_UP	BP	TNP
GO:0055057	neuroblast division	5/1014	13/19786	0.000318909	0.00364253	0.00274449	TEAD3/ASPM/FGFR2/FGFR1/AKNA	5	T2_UP	BP	TNP
GO:0070365	hepatocyte differentiation	5/1014	13/19786	0.000318909	0.00364253	0.00274449	CPS1/PROX1/E2F8/FRZB/E2F7	5	T2_UP	BP	TNP
GO:1902337	regulation of apoptotic process involved in morphogenesis	5/1014	13/19786	0.000318909	0.00364253	0.00274449	FOXC1/TNFRSF1A/TGFB2/BMP7/NOTCH1	5	T2_UP	BP	TNP
GO:0042472	inner ear morphogenesis	15/1014	106/19786	0.000325461	0.0037039	0.00279074	COL11A1/FGFR2/CELSR1/FGFR1/SLC9A3R1/PRRX1/PROX1/SOX9/SPRY2/LRIG1/ZEB1/FRZB/GBX2/FZD2/POU3F4	15	T2_UP	BP	TNP
GO:0002335	mature B cell differentiation	7/1014	27/19786	0.00032706	0.0037039	0.00279074	MFNG/LGALS1/NOTCH2/DOCK10/CMTM7/ADA/DLL1	7	T2_UP	BP	TNP
GO:0021846	cell proliferation in forebrain	7/1014	27/19786	0.00032706	0.0037039	0.00279074	FGFR2/FGFR1/GLI3/AKNA/KIF14/DISC1/FABP7	7	T2_UP	BP	TNP
GO:0060561	apoptotic process involved in morphogenesis	7/1014	27/19786	0.00032706	0.0037039	0.00279074	FOXC1/TNFRSF1A/TGFB2/BMP7/CRYAB/CCN1/NOTCH1	7	T2_UP	BP	TNP
GO:0045926	negative regulation of growth	29/1014	284/19786	0.000332302	0.00375529	0.00282946	ADRB1/FGFR3/TP73/MT3/TGFB2/WFDC1/SFRP1/STK3/TGFB1/CRYAB/STC2/CDKN2C/MT2A/SH3BP4/BST2/PSRC1/NOTCH2/SERPINE2/NKD1/DUSP10/MEIS1/CDKN2A/NOTCH1/GJA1/FRZB/SMAD3/PPARA/MT1X/MT1F	29	T2_UP	BP	TNP
GO:0003002	regionalization	33/1014	340/19786	0.000340951	0.00384488	0.00289696	PAX6/PAX7/FOXC1/FGFR2/CELSR1/FGFR1/AURKA/SFRP1/GLI3/DKK1/GLI1/HES1/EGR2/LRP4/HEY2/SMAD6/ASCL1/FOXN4/NKD1/SPRY1/SP8/SMAD3/GBX2/FOXB1/HES3/IRX3/SOX1/XRCC2/HES5/NRARP/ARC/DLL1/ADGRG1	33	T2_UP	BP	TNP
GO:0043900	regulation of multi-organism process	44/1014	500/19786	0.000349413	0.003932	0.0029626	FUCA2/CD4/CD74/TRAF3IP2/REST/AURKA/P2RX7/OAS1/LGALS1/TIMP1/SYDE1/ZC3HAV1/OAS3/ARHGDIB/SASH1/TRIM38/HDAC1/PROX1/TNFAIP3/TRIM25/BST2/TOP2A/TRIM21/TRIM5/CD180/DDX60/ITGAV/PARP9/HERC5/STOM/HMGA2/INHBB/IFI16/DTX3L/HTRA1/FAM111A/LGALS9/SP1/IFIT1/PLSCR1/ADA/BTBD17/TRIM59/APOBEC3G	44	T2_UP	BP	TNP
GO:0043627	response to estrogen	12/1014	74/19786	0.000356618	0.00399622	0.00301099	BRCA1/COMT/CA2/SFRP1/GLI3/CCND1/IGFBP2/TRIM25/SMAD6/CRHBP/TNFRSF11B/ARID5A	12	T2_UP	BP	TNP
GO:1903036	positive regulation of response to wounding	12/1014	74/19786	0.000356618	0.00399622	0.00301099	MYLK/CCN4/PTN/KANK1/MDK/NFE2L2/F3/RREB1/TLR4/PLPP3/PDPN/ANO6	12	T2_UP	BP	TNP
GO:0018212	peptidyl-tyrosine modification	36/1014	384/19786	0.000365276	0.00407807	0.00307265	DYRK4/CD4/CD74/ERBB3/FGFR2/TNFRSF1A/FGFR3/FGFR1/FLT1/SFRP1/TGFB1/VEGFA/TTK/HES1/KDR/LRP4/PARP9/ERBB2/EPHA2/EGFR/MERTK/ITGA5/DDR2/MELK/WEE1/IGF2/AXL/PARP14/PEAK1/CSPG4/YES1/FES/EPHB3/EPHB4/HES5/LYN	36	T2_UP	BP	TNP
GO:0001933	negative regulation of protein phosphorylation	40/1014	442/19786	0.000365451	0.00407807	0.00307265	PAX6/WWTR1/P2RX7/TIMP3/BMP7/RASSF2/SFRP1/TGFB1/HSPB1/ENG/DKK1/SLC9A3R1/FOXM1/KAT2B/TNFAIP3/CDKN2C/CCNB1/PRR5L/SPRY2/TLR4/SMAD6/EMILIN1/DUSP6/MARVELD3/DUSP10/CTDSP1/CDKN2A/ITPRIP/CNKSR3/PLPP3/PTPN13/SPRY1/PLK1/PBK/PARP14/HEG1/SPRY4/INKA2/SPRED2/LYN	40	T2_UP	BP	TNP
GO:0034109	homotypic cell-cell adhesion	13/1014	85/19786	0.000371877	0.00410774	0.00309501	CD9/LGALS1/MYL9/HSPB1/SERPINE2/TLN1/MEGF10/PLPP3/PDPN/PEAR1/FLNA/CLIC1/LYN	13	T2_UP	BP	TNP
GO:0010717	regulation of epithelial to mesenchymal transition	14/1014	96/19786	0.00037192	0.00410774	0.00309501	WWTR1/FOXC1/TGFB2/BMP7/RGCC/SFRP1/TGFB1/ENG/COL1A1/MDK/PHLDB2/NOTCH1/PDPN/SMAD3	14	T2_UP	BP	TNP
GO:0002052	positive regulation of neuroblast proliferation	6/1014	20/19786	0.000371961	0.00410774	0.00309501	PAX6/ASPM/GLI3/VEGFA/DISC1/OTP	6	T2_UP	BP	TNP
GO:0002313	mature B cell differentiation involved in immune response	6/1014	20/19786	0.000371961	0.00410774	0.00309501	MFNG/LGALS1/NOTCH2/DOCK10/ADA/DLL1	6	T2_UP	BP	TNP
GO:0072576	liver morphogenesis	6/1014	20/19786	0.000371961	0.00410774	0.00309501	PTN/MDK/GLI1/PROX1/TNFAIP3/CEBPB	6	T2_UP	BP	TNP
GO:0051656	establishment of organelle localization	42/1014	472/19786	0.000375177	0.00413469	0.00311532	PAX6/CENPQ/WIPI1/NDE1/SPAG5/NDC80/P2RX7/SNAP23/PLA2G3/NEFH/FAM83D/SLC9A3R1/CSPG5/CENPA/CENPF/KIF14/KIF18A/GPSM2/DLGAP5/CCNB1/PSRC1/CDCA8/ESPL1/SPRY2/NUSAP1/KIF23/CENPE/KIF2C/CDCA5/FYCO1/SPRY1/MAD2L1/PLK1/CDT1/LGALS9/RASGRP1/CEP83/FES/SAPCD2/S100A13/KIFC1/LYN	42	T2_UP	BP	TNP
GO:0007565	female pregnancy	23/1014	206/19786	0.000381794	0.00419895	0.00316373	TEAD3/HFE/COL16A1/MMP2/COMT/CST3/TIMP1/SYDE1/TGFB1/PTN/ARHGDIB/STC2/IGFBP2/APOL2/ETS1/CRHBP/ADM/GJA1/STC1/ITGA5/LGALS9/UCP2/EMP2	23	T2_UP	BP	TNP
GO:0019079	viral genome replication	17/1014	131/19786	0.000383759	0.00421188	0.00317347	OAS1/ZC3HAV1/OAS3/TRIM38/PROX1/BST2/TOP2A/PIK3C2G/STOM/HMGA2/NFIA/IFI16/FAM111A/IFIT1/PLSCR1/BTBD17/APOBEC3G	17	T2_UP	BP	TNP
GO:0003230	cardiac atrium development	8/1014	36/19786	0.000388027	0.00422395	0.00318257	TGFB2/ENG/PROX1/NOTCH2/HEY2/CCN1/NOTCH1/HEG1	8	T2_UP	BP	TNP
GO:0007528	neuromuscular junction development	8/1014	36/19786	0.000388027	0.00422395	0.00318257	TNC/PTN/LRP4/ERBB2/UTRN/LAMB2/COL4A5/ETV5	8	T2_UP	BP	TNP
GO:0031076	embryonic camera-type eye development	8/1014	36/19786	0.000388027	0.00422395	0.00318257	PAX6/BMP7/PROX1/TBX2/NES/FOXF2/ZEB1/TH	8	T2_UP	BP	TNP
GO:1900026	positive regulation of substrate adhesion-dependent cell spreading	8/1014	36/19786	0.000388027	0.00422395	0.00318257	CARMIL1/MDK/CSPG5/PREX1/RREB1/DOCK5/DOCK1/FLNA	8	T2_UP	BP	TNP
GO:0021983	pituitary gland development	9/1014	45/19786	0.000392967	0.00426034	0.00320999	PAX6/SALL1/GLI1/HES1/SOX3/ETS1/GSX1/OTP/SOX2	9	T2_UP	BP	TNP
GO:0060412	ventricular septum morphogenesis	9/1014	45/19786	0.000392967	0.00426034	0.00320999	FGFR2/TGFB2/HES1/PROX1/FGFRL1/HEY2/NOTCH1/HEYL/FZD2	9	T2_UP	BP	TNP
GO:0002028	regulation of sodium ion transport	12/1014	75/19786	0.00040507	0.00437377	0.00329545	ATP1A2/NEDD4/PTPN3/P2RX7/TGFB1/SLC9A3R1/ATP1B2/SERPINE2/STOM/UTRN/CNKSR3/FXYD1	12	T2_UP	BP	TNP
GO:0042246	tissue regeneration	12/1014	75/19786	0.00040507	0.00437377	0.00329545	PAX7/CD9/PTN/MDK/LGR6/CCNB1/YAP1/DUSP10/GJA1/FZD7/SOX2/APOD	12	T2_UP	BP	TNP
GO:0051098	regulation of binding	37/1014	401/19786	0.000413958	0.00446071	0.00336096	PLXND1/PAX6/PAX7/HFE/PLAUR/FOXC1/SP100/SRI/AURKA/MFNG/E2F1/CLN5/STK3/TGFB1/DKK1/GMNN/HES1/NEK2/IFIT2/HJURP/NES/CFHR5/HEY2/PARP9/CDCA5/HMGA2/DISC1/IFI16/DTX3L/HMGB2/PLK1/SMAD3/CDT1/AURKB/IFIT1/PPARA/AGER	37	T2_UP	BP	TNP
GO:0045444	fat cell differentiation	26/1014	247/19786	0.000415694	0.00446585	0.00336483	SOX8/WWTR1/ADRB1/C1QTNF3/ITGA6/E2F1/SFRP1/STK3/CCN4/TGFB1/CCND1/HES1/ALDH6A1/EGR2/NR4A1/SMAD6/PRDM16/DUSP10/HMGA2/ZFP36L2/FRZB/INHBB/SMAD3/CEBPB/ZFP36L1/PSMB8	26	T2_UP	BP	TNP
GO:0034340	response to type I interferon	18/1014	144/19786	0.000416429	0.00446585	0.00336483	SP100/IFI35/OAS1/OAS3/OAS2/IFIT2/EGR1/IFI6/BST2/XAF1/IRF2/TRIM56/SHMT2/IFIT1/PSMB8/HLA-A/TREX1/IRF9	18	T2_UP	BP	TNP
GO:0010165	response to X-ray	7/1014	28/19786	0.000416947	0.00446585	0.00336483	SFRP1/CCND1/BRCA2/HMGA2/IKBIP/XRCC2/BLM	7	T2_UP	BP	TNP
GO:1903829	positive regulation of cellular protein localization	33/1014	344/19786	0.000420356	0.00449334	0.00338555	CENPQ/CASP8/GTSE1/TP73/EPB41L2/NDC80/E2F1/TGFB1/PTN/GLI3/ECT2/GPSM2/RAMP3/LRP4/PRR5L/ANP32B/KIF20B/PARP9/ERBB2/EPHA2/ABCA12/EGFR/MSN/STOM/ITGB1/BAG3/DTX3L/PLK1/SMAD3/CDT1/CDK1/SNX33/FLNA	33	T2_UP	BP	TNP
GO:0071385	cellular response to glucocorticoid stimulus	10/1014	55/19786	0.000426019	0.00453745	0.00341878	REST/TGFB1/KLF9/SERPINF1/EGFR/ZFP36L2/STC1/ZFP36L1/ND3/AQP1	10	T2_UP	BP	TNP
GO:0014031	mesenchymal cell development	11/1014	65/19786	0.000426184	0.00453745	0.00341878	SOX8/FOXC1/BMP7/HES1/FN1/SOX9/LAMA5/HEY2/NOTCH1/HEYL/GBX2	11	T2_UP	BP	TNP
GO:0048015	phosphatidylinositol-mediated signaling	21/1014	182/19786	0.000433873	0.00461012	0.00347354	DCN/ERBB3/NEDD4/FGFR1/TGFB2/FLT1/SLC9A3R1/GAB1/NPR3/SOX9/KDR/PRR5L/SERPINE2/CEP55/ERBB2/EGFR/PTPN13/RASGRP1/ZFP36L1/PEAR1/LYN	21	T2_UP	BP	TNP
GO:0007369	gastrulation	22/1014	195/19786	0.00043855	0.00465054	0.00350399	FOXC1/COL11A1/EYA2/FGFR2/FGFR1/ITGB5/MMP2/BMP7/SFRP1/DKK1/FN1/TGIF2/ITGA7/ITGAV/EPHA2/PHLDB2/HMGA2/ITGB1/FZD7/ITGA5/SMAD3/SOX2	22	T2_UP	BP	TNP
GO:0030326	embryonic limb morphogenesis	17/1014	133/19786	0.000458936	0.00484745	0.00365236	FGFR1/MAP3K20/TGFB2/BMP7/SALL1/GLI3/DKK1/MYH3/PRRX1/HDAC1/TBX2/LRP4/FBN2/FREM2/GJA1/SP8/SP9	17	T2_UP	BP	TNP
GO:0035113	embryonic appendage morphogenesis	17/1014	133/19786	0.000458936	0.00484745	0.00365236	FGFR1/MAP3K20/TGFB2/BMP7/SALL1/GLI3/DKK1/MYH3/PRRX1/HDAC1/TBX2/LRP4/FBN2/FREM2/GJA1/SP8/SP9	17	T2_UP	BP	TNP
GO:0048638	regulation of developmental growth	33/1014	346/19786	0.000465892	0.00491121	0.00370039	TNFRSF12A/ADRB1/FOXC1/YBX3/FGFR2/FGFR3/ACACB/FGFR1/TP73/MT3/CPNE6/SFRP1/STK3/GLI1/VEGFA/STC2/FN1/PROX1/TBX2/CPNE5/CCNB1/HEY2/YAP1/NKD1/DUSP10/MEIS1/NOTCH1/GJA1/DISC1/IGF2/CDK1/PPARA/DLL1	33	T2_UP	BP	TNP
GO:0001708	cell fate specification	13/1014	87/19786	0.000468683	0.00493088	0.00371521	PAX6/EYA2/FGFR1/GLI3/DKK1/SOX9/ASCL1/ITGB1/FZD7/SOX2/SOX1/DLL1/OLIG2	13	T2_UP	BP	TNP
GO:0060441	epithelial tube branching involved in lung morphogenesis	8/1014	37/19786	0.00047307	0.00496038	0.00373744	TNC/FGFR2/CELSR1/LAMA1/SOX9/SPRY2/YAP1/SPRY1	8	T2_UP	BP	TNP
GO:0030207	chondroitin sulfate catabolic process	5/1014	14/19786	0.000475207	0.00496038	0.00373744	DCN/CSPG5/IDUA/BCAN/CSPG4	5	T2_UP	BP	TNP
GO:0051988	regulation of attachment of spindle microtubules to kinetochore	5/1014	14/19786	0.000475207	0.00496038	0.00373744	SPAG5/ECT2/NEK2/CCNB1/RACGAP1	5	T2_UP	BP	TNP
GO:2001212	regulation of vasculogenesis	5/1014	14/19786	0.000475207	0.00496038	0.00373744	KDR/HEY2/ADM/TMEM100/EMP2	5	T2_UP	BP	TNP
GO:0019058	viral life cycle	36/1014	390/19786	0.000488505	0.00508923	0.00383452	CD4/CD74/ITGB5/OAS1/LGALS1/SLC1A5/ZC3HAV1/SELPLG/OAS3/TRIM38/PROX1/TRIM25/BST2/TOP2A/TRIM21/TRIM5/ITGAV/PIK3C2G/EPHA2/EGFR/STOM/HMGA2/ITGB1/ITGA5/NFIA/IFI16/FAM111A/AXL/LGALS9/CDK1/IFIT1/PLSCR1/DPP4/BTBD17/TRIM59/APOBEC3G	36	T2_UP	BP	TNP
GO:0021537	telencephalon development	28/1014	277/19786	0.000491181	0.00510714	0.00384802	PAX6/ASPM/NDE1/WDR62/SALL1/GLI3/MDK/RFX4/HES1/HDAC1/PROX1/KIF14/BCAN/ASCL1/EGFR/DISC1/FOXB1/GNG12/TH/EPHB3/TSKU/H2AFX/FLNA/HES5/LPAR1/ADGRG1/AQP1/SALL3	28	T2_UP	BP	TNP
GO:0048525	negative regulation of viral process	18/1014	146/19786	0.000492687	0.00511283	0.0038523	REST/OAS1/ZC3HAV1/OAS3/HDAC1/PROX1/TRIM25/BST2/TRIM21/TRIM5/HMGA2/IFI16/FAM111A/IFIT1/PLSCR1/BTBD17/TRIM59/APOBEC3G	18	T2_UP	BP	TNP
GO:0060389	pathway-restricted SMAD protein phosphorylation	10/1014	56/19786	0.000495155	0.00512846	0.00386408	HFE/TGFB2/BMP7/TGFB1/ENG/DKK1/TTK/SMAD6/EMILIN1/RBPMS	10	T2_UP	BP	TNP
GO:0072234	metanephric nephron tubule development	6/1014	21/19786	0.000498306	0.00515109	0.00388113	SOX8/WWTR1/HES1/SOX9/YAP1/HES5	6	T2_UP	BP	TNP
GO:0051145	smooth muscle cell differentiation	12/1014	77/19786	0.000518772	0.00535228	0.00403272	FGFR2/TGFB1/ENG/VEGFA/HES1/CTH/SOX9/HEY2/NOTCH1/ZEB1/ADM/RBPMS2	12	T2_UP	BP	TNP
GO:0021700	developmental maturation	28/1014	278/19786	0.000520209	0.00535675	0.00403609	SOX8/FGFR3/FGFR1/MMP2/AURKA/TGFB2/SEZ6L/PABPC1L/CDC25B/CLN5/FBXO5/VEGFA/HES1/EPAS1/CDC20/KIF14/KCNIP2/BCAN/CCNB1/ASCL1/BRCA2/GJA1/NFIA/DISC1/AXL/TYMS/ANO6/HES5	28	T2_UP	BP	TNP
GO:0007045	cell-substrate adherens junction assembly	13/1014	88/19786	0.00052459	0.00535968	0.00403829	FERMT2/ACTN2/COL16A1/TRIP6/SFRP1/VEGFA/KDR/AJUBA/LAMA5/PHLDB2/SMAD3/PEAK1/APOD	13	T2_UP	BP	TNP
GO:0048041	focal adhesion assembly	13/1014	88/19786	0.00052459	0.00535968	0.00403829	FERMT2/ACTN2/COL16A1/TRIP6/SFRP1/VEGFA/KDR/AJUBA/LAMA5/PHLDB2/SMAD3/PEAK1/APOD	13	T2_UP	BP	TNP
GO:0055021	regulation of cardiac muscle tissue growth	13/1014	88/19786	0.00052459	0.00535968	0.00403829	FGFR2/FGFR1/TP73/GLI1/TBX2/CCNB1/HEY2/YAP1/MEIS1/NOTCH1/GJA1/CDK1/PPARA	13	T2_UP	BP	TNP
GO:0003180	aortic valve morphogenesis	7/1014	29/19786	0.000525518	0.00535968	0.00403829	TGFB1/SOX9/HEY2/SMAD6/EMILIN1/NOTCH1/HEYL	7	T2_UP	BP	TNP
GO:0072207	metanephric epithelium development	7/1014	29/19786	0.000525518	0.00535968	0.00403829	SOX8/WWTR1/HES1/SOX9/YAP1/LAMB2/HES5	7	T2_UP	BP	TNP
GO:0031145	anaphase-promoting complex-dependent catabolic process	14/1014	100/19786	0.000568211	0.00578404	0.00435803	AURKA/FBXO5/CDC20/CDK2/CCNB1/BUB1B/MAD2L1/PTTG1/PLK1/CDK1/UBE2C/AURKB/PSMB8/PSMB10	14	T2_UP	BP	TNP
GO:0032506	cytokinetic process	8/1014	38/19786	0.000572613	0.00579344	0.00436512	KIF20A/ECT2/KIF23/CEP55/KIF20B/RACGAP1/SNX33/AURKB	8	T2_UP	BP	TNP
GO:0044319	wound healing, spreading of cells	8/1014	38/19786	0.000572613	0.00579344	0.00436512	RREB1/AJUBA/CCN1/PHLDB2/RHOC/ITGA5/PDPN/FLNA	8	T2_UP	BP	TNP
GO:0090505	epiboly involved in wound healing	8/1014	38/19786	0.000572613	0.00579344	0.00436512	RREB1/AJUBA/CCN1/PHLDB2/RHOC/ITGA5/PDPN/FLNA	8	T2_UP	BP	TNP
GO:1902107	positive regulation of leukocyte differentiation	20/1014	173/19786	0.000573479	0.00579344	0.00436512	CD4/CD74/CASP8/FLT3LG/CA2/TGFB1/GLI3/VSIR/MDK/DUSP10/ITPKB/RUNX1/AXL/LGALS9/RASGRP1/FES/ZFP36L1/ADA/PNP/AGER	20	T2_UP	BP	TNP
GO:0044706	multi-multicellular organism process	25/1014	239/19786	0.000583692	0.00588547	0.00443446	TEAD3/HFE/COL16A1/MMP2/COMT/CST3/TIMP1/SYDE1/TGFB1/PTN/ARHGDIB/STC2/IGFBP2/APOL2/ETS1/SERPINE2/CRHBP/ADM/GJA1/STC1/ITGA5/LGALS9/UCP2/DDO/EMP2	25	T2_UP	BP	TNP
GO:0030500	regulation of bone mineralization	12/1014	78/19786	0.000585002	0.00588755	0.00443602	P2RX7/BMP7/TGFB1/PTN/MGP/SOX9/FBN2/CCN1/GJA1/DDR2/SMAD3/ANO6	12	T2_UP	BP	TNP
GO:0014066	regulation of phosphatidylinositol 3-kinase signaling	17/1014	136/19786	0.000595372	0.00598063	0.00450616	DCN/ERBB3/NEDD4/FGFR1/TGFB2/FLT1/SLC9A3R1/GAB1/SOX9/KDR/PRR5L/SERPINE2/CEP55/EGFR/PTPN13/RASGRP1/LYN	17	T2_UP	BP	TNP
GO:0045137	development of primary sexual characteristics	24/1014	226/19786	0.000600061	0.00601641	0.00453311	SOX8/FOXC1/YBX3/ASPM/ADCYAP1R1/TGFB2/CST3/SALL1/SFRP1/CCND1/VEGFA/KIF18A/SOX9/BRIP1/IDH1/BRCA2/RAB13/GJA1/INHBB/HMGB2/CEBPB/NUPR1/FLNA/ADGRG1	24	T2_UP	BP	TNP
GO:0060349	bone morphogenesis	13/1014	90/19786	0.000653447	0.00653715	0.00492547	FOXC1/FGFR2/FGFR3/TGFB1/GLI3/COL1A1/SOX9/SERPINH1/STC1/POC1A/FREM1/INPPL1/COL27A1	13	T2_UP	BP	TNP
GO:0060325	face morphogenesis	7/1014	30/19786	0.000655434	0.00653715	0.00492547	MMP2/TGFB1/DKK1/COL1A1/MYH3/RRAS/CLDN5	7	T2_UP	BP	TNP
GO:0033622	integrin activation	6/1014	22/19786	0.000655676	0.00653715	0.00492547	FERMT2/COL16A1/PIEZO1/FN1/KIF14/TLN1	6	T2_UP	BP	TNP
GO:0010332	response to gamma radiation	10/1014	58/19786	0.000661454	0.00657019	0.00495037	MAP3K20/CRYAB/EGR1/YAP1/BRCA2/FANCD2/CHEK2/H2AFX/XRCC2/TREX1	10	T2_UP	BP	TNP
GO:0044786	cell cycle DNA replication	10/1014	58/19786	0.000661454	0.00657019	0.00495037	POLA2/RAD51/FGFR1/FBXO5/GMNN/E2F8/BRCA2/E2F7/CDT1/CHEK2	10	T2_UP	BP	TNP
GO:0001946	lymphangiogenesis	5/1014	15/19786	0.000682858	0.00669553	0.0050448	FOXC1/PROX1/EPHA2/PTPN14/PDPN	5	T2_UP	BP	TNP
GO:0060009	Sertoli cell development	5/1014	15/19786	0.000682858	0.00669553	0.0050448	SOX8/CST3/SOX9/RAB13/FLNA	5	T2_UP	BP	TNP
GO:0060579	ventral spinal cord interneuron fate commitment	5/1014	15/19786	0.000682858	0.00669553	0.0050448	PAX6/GLI3/ASCL1/FOXN4/SOX1	5	T2_UP	BP	TNP
GO:0060581	cell fate commitment involved in pattern specification	5/1014	15/19786	0.000682858	0.00669553	0.0050448	PAX6/GLI3/ASCL1/FOXN4/SOX1	5	T2_UP	BP	TNP
GO:0060841	venous blood vessel development	5/1014	15/19786	0.000682858	0.00669553	0.0050448	ENG/VEGFA/PROX1/NOTCH1/HEG1	5	T2_UP	BP	TNP
GO:1904748	regulation of apoptotic process involved in development	5/1014	15/19786	0.000682858	0.00669553	0.0050448	FOXC1/TNFRSF1A/TGFB2/BMP7/NOTCH1	5	T2_UP	BP	TNP
GO:2001028	positive regulation of endothelial cell chemotaxis	5/1014	15/19786	0.000682858	0.00669553	0.0050448	FGFR1/PRKD2/HSPB1/VEGFA/KDR	5	T2_UP	BP	TNP
GO:0090504	epiboly	8/1014	39/19786	0.000688417	0.00673765	0.00507654	RREB1/AJUBA/CCN1/PHLDB2/RHOC/ITGA5/PDPN/FLNA	8	T2_UP	BP	TNP
GO:0072080	nephron tubule development	14/1014	102/19786	0.000695538	0.00679487	0.00511965	SOX8/WWTR1/SALL1/TGFB1/GLI3/VEGFA/HES1/SOX9/LAMA5/YAP1/HEYL/IRX3/HES5/DLL1	14	T2_UP	BP	TNP
GO:0010594	regulation of endothelial cell migration	25/1014	242/19786	0.000700845	0.0068342	0.00514928	DCN/SP100/FGFR1/RGCC/PRKD2/TGFB1/PTN/HSPB1/SASH1/VEGFA/NFE2L2/PROX1/RHOJ/KDR/SERPINF1/STARD13/ETS1/GLUL/EPHA2/NOTCH1/STC1/PLPP3/ADAMTS9/SP1/EMP2	25	T2_UP	BP	TNP
GO:0032963	collagen metabolic process	15/1014	114/19786	0.000715204	0.00696149	0.0052452	MRC2/VIM/FAP/MMP2/P2RX7/CST3/RGCC/TGFB1/ENG/VSIR/COL1A1/EMILIN1/SERPINH1/ITGB1/CREB3L1	15	T2_UP	BP	TNP
GO:0071300	cellular response to retinoic acid	11/1014	69/19786	0.000720657	0.00700179	0.00527556	TNC/FGFR2/TEAD2/COL1A1/SOX9/SERPINF1/YAP1/FZD7/YES1/AQP1/LYN	11	T2_UP	BP	TNP
GO:0035690	cellular response to drug	36/1014	399/19786	0.000742613	0.00720199	0.0054264	BRCA1/VIM/RAD51/REST/MT3/P2RX7/CST3/SFRP1/TGFB1/TIMELESS/ECT2/NFE2L2/TNFAIP3/KLF9/EGR1/ITPR2/CDK2/MT2A/SOX9/KDR/SERPINF1/ETS1/CYP1B1/CCNA2/CRHBP/KCNMB1/EGFR/HMGA2/AXL/GPR37L1/CDK1/TH/CHEK2/BLM/TREX1/AQP1	36	T2_UP	BP	TNP
GO:0001706	endoderm formation	10/1014	59/19786	0.000760447	0.00733494	0.00552658	COL11A1/ITGB5/MMP2/DKK1/FN1/ITGA7/ITGAV/HMGA2/ITGA5/SOX2	10	T2_UP	BP	TNP
GO:0010518	positive regulation of phospholipase activity	10/1014	59/19786	0.000760447	0.00733494	0.00552658	FGFR2/FGFR3/FGFR1/ADCYAP1R1/FLT1/PLA2G5/CCN1/AGTR1/EGFR/LPAR1	10	T2_UP	BP	TNP
GO:0071384	cellular response to corticosteroid stimulus	10/1014	59/19786	0.000760447	0.00733494	0.00552658	REST/TGFB1/KLF9/SERPINF1/EGFR/ZFP36L2/STC1/ZFP36L1/ND3/AQP1	10	T2_UP	BP	TNP
GO:0042552	myelination	16/1014	127/19786	0.000781987	0.0075291	0.00567286	CD9/MPP5/ACSBG1/TGFB1/PTN/PTPRZ1/ADGRG6/QKI/KIF14/EGR2/ERBB2/S100B/KCNJ10/HES5/LPAR1/OLIG2	16	T2_UP	BP	TNP
GO:0032526	response to retinoic acid	15/1014	115/19786	0.000784344	0.00753818	0.00567971	TNC/FGFR2/TEAD2/DKK1/COL1A1/IGFBP2/SOX9/SERPINF1/YAP1/ASCL1/GJA1/FZD7/YES1/AQP1/LYN	15	T2_UP	BP	TNP
GO:0060445	branching involved in salivary gland morphogenesis	7/1014	31/19786	0.000809552	0.00775251	0.0058412	PLXND1/FGFR2/FGFR1/BMP7/LAMA1/LAMA5/TGM2	7	T2_UP	BP	TNP
GO:0071480	cellular response to gamma radiation	7/1014	31/19786	0.000809552	0.00775251	0.0058412	MAP3K20/CRYAB/EGR1/YAP1/CHEK2/H2AFX/TREX1	7	T2_UP	BP	TNP
GO:0032467	positive regulation of cytokinesis	8/1014	40/19786	0.000822364	0.00786109	0.00592301	CDC6/CDC25B/ECT2/KIF14/KIF23/KIF20B/RACGAP1/AURKB	8	T2_UP	BP	TNP
GO:0007568	aging	35/1014	387/19786	0.000837762	0.00799396	0.00602311	DCN/NFKB2/RAD54L/TIMP1/TGFB1/ENG/DKK1/CRYAB/FOXM1/FBXO5/IGFBP2/NFE2L2/NEK6/TBX2/BCL2L12/SERPINF1/BRCA2/KCNMB1/CDKN2A/ADM/CHEK1/HMGA2/CDK1/UCP2/TYMS/AURKB/TH/CHEK2/H2AFX/APOD/ADA/ND4/ATP6/AGER/TREX1	35	T2_UP	BP	TNP
GO:0048714	positive regulation of oligodendrocyte differentiation	6/1014	23/19786	0.000848945	0.0080862	0.00609261	TP73/PTN/PTPRZ1/MDK/HDAC1/OLIG2	6	T2_UP	BP	TNP
GO:1903901	negative regulation of viral life cycle	16/1014	128/19786	0.000852132	0.00810209	0.00610459	OAS1/ZC3HAV1/OAS3/PROX1/TRIM25/BST2/TRIM21/TRIM5/HMGA2/IFI16/FAM111A/IFIT1/PLSCR1/BTBD17/TRIM59/APOBEC3G	16	T2_UP	BP	TNP
GO:0030282	bone mineralization	15/1014	116/19786	0.00085907	0.00815353	0.00614334	FGFR2/FGFR3/P2RX7/BMP7/TGFB1/PTN/MGP/SOX9/GPNMB/FBN2/CCN1/GJA1/DDR2/SMAD3/ANO6	15	T2_UP	BP	TNP
GO:0048546	digestive tract morphogenesis	9/1014	50/19786	0.000883264	0.00835342	0.00629396	FGFR2/TCF7/SFRP1/GLI3/GLI1/EGFR/RBPMS2/SMAD3/EPHB3	9	T2_UP	BP	TNP
GO:0090102	cochlea development	9/1014	50/19786	0.000883264	0.00835342	0.00629396	MCM2/HES1/SOX9/HEY2/CCNA2/ZEB1/FRZB/FZD2/POU3F4	9	T2_UP	BP	TNP
GO:0000302	response to reactive oxygen species	25/1014	246/19786	0.000888604	0.00838905	0.0063208	MMP2/MT3/BMP7/CST3/COL1A1/CRYAB/ECT2/NFE2L2/TNFAIP3/CDK2/ETS1/CYP1B1/CCNA2/EGFR/SESN3/AXL/GPR37L1/CDK1/UCP2/APOD/ADA/ND5/TREX1/DHFR/AQP1	25	T2_UP	BP	TNP
GO:2000241	regulation of reproductive process	17/1014	141/19786	0.000900174	0.00848326	0.00639179	ASPM/FGFR2/AURKA/BMP7/TIMP1/SFRP1/STK3/SYDE1/ARHGDIB/TTK/CDC20/SOX9/SERPINF1/INHBB/PDE3A/NUPR1/ADA	17	T2_UP	BP	TNP
GO:0051701	interaction with host	27/1014	274/19786	0.000904777	0.0085116	0.00641314	FUCA2/CD4/CD74/CASP8/NEDD4/ITGB5/LGALS1/SLC1A5/TGFB1/SELPLG/TRIM38/TRIM25/TRIM21/TRIM5/ITGAV/EPHA2/EGFR/ITGB1/ITGA5/SMAD3/AXL/LGALS9/CDK1/TYMS/IFIT1/DPP4/TRIM59	27	T2_UP	BP	TNP
GO:0090092	regulation of transmembrane receptor protein serine/threonine kinase signaling pathway	24/1014	233/19786	0.000924515	0.00868198	0.00654151	HFE/WWTR1/LTBP1/BMP7/CHRDL1/SFRP1/TGFB1/ENG/DKK1/TTK/HES1/SMAD6/EMILIN1/FBN2/PRDM16/CCN1/NOTCH1/ZEB1/RBPMS/HTRA1/RBPMS2/SMAD3/VEPH1/HES5	24	T2_UP	BP	TNP
GO:0003222	ventricular trabecula myocardium morphogenesis	5/1014	16/19786	0.000951568	0.00886181	0.00667701	TGFB2/ENG/HEY2/NOTCH1/HEG1	5	T2_UP	BP	TNP
GO:0030397	membrane disassembly	5/1014	16/19786	0.000951568	0.00886181	0.00667701	NEK6/CCNB1/CCNB2/PLK1/CDK1	5	T2_UP	BP	TNP
GO:0050651	dermatan sulfate proteoglycan biosynthetic process	5/1014	16/19786	0.000951568	0.00886181	0.00667701	DCN/CSPG5/BCAN/CHST14/CSPG4	5	T2_UP	BP	TNP
GO:0051081	nuclear envelope disassembly	5/1014	16/19786	0.000951568	0.00886181	0.00667701	NEK6/CCNB1/CCNB2/PLK1/CDK1	5	T2_UP	BP	TNP
GO:0050792	regulation of viral process	26/1014	261/19786	0.000951972	0.00886181	0.00667701	CD4/CD74/REST/OAS1/LGALS1/ZC3HAV1/OAS3/TRIM38/HDAC1/PROX1/TRIM25/BST2/TOP2A/TRIM21/TRIM5/STOM/HMGA2/IFI16/FAM111A/LGALS9/SP1/IFIT1/PLSCR1/BTBD17/TRIM59/APOBEC3G	26	T2_UP	BP	TNP
GO:0008406	gonad development	23/1014	220/19786	0.000956694	0.00889025	0.00669843	SOX8/FOXC1/YBX3/ASPM/TGFB2/CST3/SALL1/SFRP1/CCND1/VEGFA/KIF18A/SOX9/BRIP1/IDH1/BRCA2/RAB13/GJA1/INHBB/HMGB2/CEBPB/NUPR1/FLNA/ADGRG1	23	T2_UP	BP	TNP
GO:0045216	cell-cell junction organization	17/1014	142/19786	0.000974915	0.00904235	0.00681304	CD9/MPP5/TGFB2/TJP1/TGFB1/ECT2/TLN1/MARVELD3/EPHA2/RAB13/GJA1/RHOC/RUNX1/SMAD3/GJB1/HEG1/CLDN5	17	T2_UP	BP	TNP
GO:0030501	positive regulation of bone mineralization	8/1014	41/19786	0.000976452	0.00904235	0.00681304	P2RX7/BMP7/TGFB1/PTN/FBN2/CCN1/SMAD3/ANO6	8	T2_UP	BP	TNP
GO:0042491	inner ear auditory receptor cell differentiation	7/1014	32/19786	0.000990916	0.0091242	0.00687471	FGFR1/SLC9A3R1/HES1/HEY2/TMC1/HES5/DLL1	7	T2_UP	BP	TNP
GO:0060317	cardiac epithelial to mesenchymal transition	7/1014	32/19786	0.000990916	0.0091242	0.00687471	TGFB2/ENG/HEY2/NOTCH1/HEYL/SPRY1/TMEM100	7	T2_UP	BP	TNP
GO:0071295	cellular response to vitamin	7/1014	32/19786	0.000990916	0.0091242	0.00687471	TNC/SFRP1/PTN/COL1A1/BRIP1/FES/KANK2	7	T2_UP	BP	TNP
GO:0051261	protein depolymerization	13/1014	94/19786	0.000992133	0.0091242	0.00687471	LIMA1/ACTN2/CARMIL1/KIF18A/NES/SWAP70/CKAP2/KIF2C/PLEKHH2/LMOD1/KIF18B/KIF24/KIF19	13	T2_UP	BP	TNP
GO:0090303	positive regulation of wound healing	10/1014	61/19786	0.000995107	0.0091358	0.00688345	MYLK/CCN4/KANK1/NFE2L2/F3/RREB1/TLR4/PLPP3/PDPN/ANO6	10	T2_UP	BP	TNP
GO:0030879	mammary gland development	18/1014	155/19786	0.0010036	0.00918602	0.00692128	ATP2C2/FGFR2/TGFB1/GLI3/CCND1/OAS2/VEGFA/TBX2/RREB1/SOX9/BRCA2/EPHA2/GJA1/FOXB1/CEBPB/IQGAP3/COX2/ETV5	18	T2_UP	BP	TNP
GO:0070507	regulation of microtubule cytoskeleton organization	21/1014	194/19786	0.00100402	0.00918602	0.00692128	BRCA1/TACC3/SPAG5/AURKA/TPX2/KAT2B/NEK2/KIF18A/GPSM2/PSRC1/CKAP2/BORA/KIF11/PLK4/PHLDB2/CHEK1/SKA1/POC1A/SKA3/PLK1/FES	21	T2_UP	BP	TNP
GO:1903708	positive regulation of hemopoiesis	23/1014	221/19786	0.00101742	0.00929265	0.00700162	CD4/CD74/FOXC1/CASP8/FLT3LG/CA2/TGFB1/GLI3/VSIR/MDK/ETS1/DUSP10/ITPKB/RUNX1/HMGB2/AXL/LGALS9/RASGRP1/FES/ZFP36L1/ADA/PNP/AGER	23	T2_UP	BP	TNP
GO:0046596	regulation of viral entry into host cell	9/1014	51/19786	0.00102452	0.00934155	0.00703847	CD4/CD74/LGALS1/TRIM38/TRIM25/TRIM21/TRIM5/LGALS9/TRIM59	9	T2_UP	BP	TNP
GO:0055025	positive regulation of cardiac muscle tissue development	11/1014	72/19786	0.00103858	0.0094536	0.00712289	ERBB3/FGFR2/FGFR1/TGFB1/GLI1/TBX2/CCNB1/HEY2/YAP1/NOTCH1/CDK1	11	T2_UP	BP	TNP
GO:0001764	neuron migration	18/1014	156/19786	0.00108148	0.00981042	0.00739175	PAX6/ASPM/NDE1/CELSR1/FGFR1/MDK/VEGFA/SATB2/TNN/MATN2/KIF20B/ASCL1/GJA1/DISC1/AXL/SOX1/FLNA/ADGRG1	18	T2_UP	BP	TNP
GO:0044818	mitotic G2/M transition checkpoint	6/1014	24/19786	0.0010833	0.00981042	0.00739175	BRCA1/CLSPN/TICRR/HMGA2/CDK1/BLM	6	T2_UP	BP	TNP
GO:2001026	regulation of endothelial cell chemotaxis	6/1014	24/19786	0.0010833	0.00981042	0.00739175	FGFR1/PRKD2/HSPB1/VEGFA/KDR/NOTCH1	6	T2_UP	BP	TNP
GO:0002244	hematopoietic progenitor cell differentiation	20/1014	182/19786	0.00108742	0.00983097	0.00740723	ANLN/FOXC1/TP73/REST/SFRP1/TGFB1/PTPRZ1/HES1/NFE2L2/TOP2A/YAP1/HERC6/TCF12/NOTCH1/RUNX1/ESCO2/HES5/PSMB8/PSMB10/TREX1	20	T2_UP	BP	TNP
GO:0007272	ensheathment of neurons	16/1014	131/19786	0.0010955	0.00984736	0.00741958	CD9/MPP5/ACSBG1/TGFB1/PTN/PTPRZ1/ADGRG6/QKI/KIF14/EGR2/ERBB2/S100B/KCNJ10/HES5/LPAR1/OLIG2	16	T2_UP	BP	TNP
GO:0008366	axon ensheathment	16/1014	131/19786	0.0010955	0.00984736	0.00741958	CD9/MPP5/ACSBG1/TGFB1/PTN/PTPRZ1/ADGRG6/QKI/KIF14/EGR2/ERBB2/S100B/KCNJ10/HES5/LPAR1/OLIG2	16	T2_UP	BP	TNP
GO:0045445	myoblast differentiation	13/1014	95/19786	0.00109661	0.00984736	0.00741958	SOX8/REST/FLT3LG/LGALS1/TGFB1/EPAS1/TBX2/SOX9/NOTCH1/RANBP3L/CMTM5/ZFP36L1/DLL1	13	T2_UP	BP	TNP
GO:1903035	negative regulation of response to wounding	13/1014	95/19786	0.00109661	0.00984736	0.00741958	CD9/PLAUR/FAP/WFDC1/PLAT/MDK/SERPINE2/DUSP10/PHLDB2/GJA1/SMAD3/RGMA/AGER	13	T2_UP	BP	TNP
GO:0048511	rhythmic process	28/1014	292/19786	0.00111642	0.00996542	0.00750853	NFKB2/PHLPP1/TGFB2/CST3/PTN/CPT1A/MDK/TIMELESS/KAT2B/HDAC1/PROX1/KLF9/EGR1/EGR2/BHLHE41/TOP2A/SERPINF1/ETS1/DTL/EGFR/TIMP4/AXL/CDK1/TYMS/TH/SP1/PPARA/ADA	28	T2_UP	BP	TNP
GO:0002315	marginal zone B cell differentiation	4/1014	10/19786	0.00112284	0.00996542	0.00750853	MFNG/NOTCH2/DOCK10/DLL1	4	T2_UP	BP	TNP
GO:0006857	oligopeptide transport	4/1014	10/19786	0.00112284	0.00996542	0.00750853	CA2/SLC9A3R1/SLC15A3/SLC15A2	4	T2_UP	BP	TNP
GO:0045657	positive regulation of monocyte differentiation	4/1014	10/19786	0.00112284	0.00996542	0.00750853	CD4/CD74/FES/ZFP36L1	4	T2_UP	BP	TNP
GO:0051255	spindle midzone assembly	4/1014	10/19786	0.00112284	0.00996542	0.00750853	KIF4A/KIF23/RACGAP1/AURKB	4	T2_UP	BP	TNP
GO:0051315	attachment of mitotic spindle microtubules to kinetochore	4/1014	10/19786	0.00112284	0.00996542	0.00750853	NDC80/CENPE/KIF2C/CDT1	4	T2_UP	BP	TNP
GO:0072697	protein localization to cell cortex	4/1014	10/19786	0.00112284	0.00996542	0.00750853	EPB41L2/GPSM2/PLK1/SAPCD2	4	T2_UP	BP	TNP
GO:0030199	collagen fibril organization	10/1014	62/19786	0.00113293	0.0100383	0.00756346	FOXC1/COL11A1/COL5A3/TGFB2/COL1A1/P4HA1/CYP1B1/EMILIN1/DDR2/COL14A1	10	T2_UP	BP	TNP
GO:0032886	regulation of microtubule-based process	23/1014	223/19786	0.0011489	0.0101629	0.00765735	BRCA1/TACC3/SPAG5/AURKA/TPX2/NEFH/KAT2B/NEK2/KIF18A/GPSM2/PSRC1/CKAP2/BORA/KIF11/ERBB2/PLK4/PHLDB2/CHEK1/SKA1/POC1A/SKA3/PLK1/FES	23	T2_UP	BP	TNP
GO:0022407	regulation of cell-cell adhesion	41/1014	484/19786	0.00115123	0.0101666	0.00766013	CD9/CD4/HFE/CD74/ITGA6/LGALS1/BMP7/RGCC/PIEZO1/TGFB1/GLI3/AKNA/VSIR/MDK/HES1/IGFBP2/SWAP70/ETS1/SERPINE2/GPNMB/ERBB2/DUSP10/ITPKB/MYO10/RUNX1/PLPP3/PDPN/IGF2/LGALS9/CEBPB/RASGRP1/YES1/SOX2/EPHB3/PPARA/ADA/DPP4/NRARP/PNP/AGER/LYN	41	T2_UP	BP	TNP
GO:0060193	positive regulation of lipase activity	11/1014	73/19786	0.00116729	0.0102914	0.00775416	FGFR2/FGFR3/FGFR1/ADCYAP1R1/FLT1/PLA2G5/CCN1/AGTR1/EGFR/RHOC/LPAR1	11	T2_UP	BP	TNP
GO:0060350	endochondral bone morphogenesis	9/1014	52/19786	0.00118353	0.0104002	0.00783616	FOXC1/FGFR3/COL1A1/SOX9/SERPINH1/STC1/POC1A/INPPL1/COL27A1	9	T2_UP	BP	TNP
GO:0060393	regulation of pathway-restricted SMAD protein phosphorylation	9/1014	52/19786	0.00118353	0.0104002	0.00783616	HFE/BMP7/TGFB1/ENG/DKK1/TTK/SMAD6/EMILIN1/RBPMS	9	T2_UP	BP	TNP
GO:0030947	regulation of vascular endothelial growth factor receptor signaling pathway	7/1014	33/19786	0.00120276	0.0105518	0.00795035	NEDD4/MT3/FLT1/PRKD2/VEGFA/EMILIN1/ITGA5	7	T2_UP	BP	TNP
GO:0048010	vascular endothelial growth factor receptor signaling pathway	13/1014	96/19786	0.00121012	0.010599	0.00798589	FOXC1/NEDD4/MT3/FLT1/PRKD2/HSPB1/VEGFA/KDR/EMILIN1/ITGAV/DOCK1/ITGA5/AXL	13	T2_UP	BP	TNP
GO:0008593	regulation of Notch signaling pathway	14/1014	108/19786	0.00123102	0.0107644	0.00811051	NOTCH3/TGFB2/MFNG/BMP7/KAT2B/HES1/HEY2/ASCL1/EGFR/NOTCH1/TCIM/HES5/NRARP/DLL1	14	T2_UP	BP	TNP
GO:0045843	negative regulation of striated muscle tissue development	10/1014	63/19786	0.00128596	0.0111476	0.00839922	YBX3/TP73/TGFB1/DKK1/MEIS1/GJA1/FZD7/S100B/PPARA/DLL1	10	T2_UP	BP	TNP
GO:0051785	positive regulation of nuclear division	10/1014	63/19786	0.00128596	0.0111476	0.00839922	AURKA/RGCC/TGFB1/DLGAP5/ESPL1/NUSAP1/CDCA5/IGF2/CDT1/UBE2C	10	T2_UP	BP	TNP
GO:0055008	cardiac muscle tissue morphogenesis	10/1014	63/19786	0.00128596	0.0111476	0.00839922	FOXC1/COL11A1/FGFR2/TGFB2/TGFB1/ENG/PROX1/HEY2/NOTCH1/HEG1	10	T2_UP	BP	TNP
GO:2001251	negative regulation of chromosome organization	16/1014	133/19786	0.00128848	0.0111476	0.00839922	BRCA1/MCM2/NDC80/STN1/FBXO5/TTK/CDC20/CENPF/TOP2A/CCNB1/ESPL1/PIF1/MAD2L1/PLK1/CDT1/AURKB	16	T2_UP	BP	TNP
GO:0006978	DNA damage response, signal transduction by p53 class mediator resulting in transcription of p21 class mediator	5/1014	17/19786	0.00129156	0.0111476	0.00839922	BRCA1/SP100/FOXM1/BRCA2/CHEK2	5	T2_UP	BP	TNP
GO:0021514	ventral spinal cord interneuron differentiation	5/1014	17/19786	0.00129156	0.0111476	0.00839922	PAX6/GLI3/ASCL1/FOXN4/SOX1	5	T2_UP	BP	TNP
GO:0048339	paraxial mesoderm development	5/1014	17/19786	0.00129156	0.0111476	0.00839922	FOXC1/TEAD2/FGFR1/YAP1/SMAD3	5	T2_UP	BP	TNP
GO:0061298	retina vasculature development in camera-type eye	5/1014	17/19786	0.00129156	0.0111476	0.00839922	LAMA1/NDP/RHOJ/CYP1B1/CLIC4	5	T2_UP	BP	TNP
GO:0030178	negative regulation of Wnt signaling pathway	23/1014	225/19786	0.00129476	0.0111571	0.00840644	WWTR1/TLE2/SFRP1/STK3/GLI3/DKK1/RNF43/SLC9A3R1/MDK/GLI1/IGFBP2/HDAC1/TNN/EGR1/SOX9/LRP4/NKD1/FRZB/RNF213/SOX2/TSKU/PSMB8/PSMB10	23	T2_UP	BP	TNP
GO:0003208	cardiac ventricle morphogenesis	11/1014	74/19786	0.00130883	0.0112421	0.00847042	FOXC1/COL11A1/FGFR2/TGFB2/TGFB1/ENG/PROX1/HEY2/NOTCH1/HEYL/HEG1	11	T2_UP	BP	TNP
GO:0045669	positive regulation of osteoblast differentiation	11/1014	74/19786	0.00130883	0.0112421	0.00847042	BMP7/CCN4/GLI3/FBXO5/FBN2/CCN1/GJA1/DDR2/CEBPB/PDLIM7/CLIC1	11	T2_UP	BP	TNP
GO:0022617	extracellular matrix disassembly	13/1014	97/19786	0.00133325	0.0114333	0.00861454	FAP/MMP2/CST3/TIMP1/TGFB1/ETS1/LAMC1/PDPN/DDR2/MELTF/HTRA1/BMP1/DPP4	13	T2_UP	BP	TNP
GO:2000649	regulation of sodium ion transmembrane transporter activity	8/1014	43/19786	0.00135363	0.0115873	0.00873056	ATP1A2/NEDD4/PTPN3/SLC9A3R1/STOM/UTRN/CNKSR3/FXYD1	8	T2_UP	BP	TNP
GO:1902305	regulation of sodium ion transmembrane transport	9/1014	53/19786	0.00136188	0.0115873	0.00873056	ATP1A2/NEDD4/PTPN3/SLC9A3R1/ATP1B2/STOM/UTRN/CNKSR3/FXYD1	9	T2_UP	BP	TNP
GO:0003181	atrioventricular valve morphogenesis	6/1014	25/19786	0.00136424	0.0115873	0.00873056	TGFB2/HEY2/SMAD6/CCN1/NOTCH1/HEYL	6	T2_UP	BP	TNP
GO:0007221	positive regulation of transcription of Notch receptor target	6/1014	25/19786	0.00136424	0.0115873	0.00873056	PLXND1/NOTCH3/KAT2B/DLGAP5/NOTCH1/HEYL	6	T2_UP	BP	TNP
GO:0010971	positive regulation of G2/M transition of mitotic cell cycle	6/1014	25/19786	0.00136424	0.0115873	0.00873056	CCND1/FBXO5/CCNB1/DTL/CDK1/RAD51B	6	T2_UP	BP	TNP
GO:0072170	metanephric tubule development	6/1014	25/19786	0.00136424	0.0115873	0.00873056	SOX8/WWTR1/HES1/SOX9/YAP1/HES5	6	T2_UP	BP	TNP
GO:0002040	sprouting angiogenesis	20/1014	186/19786	0.00141984	0.0120404	0.00907197	E2F2/VEGFA/NR4A1/RHOJ/KDR/E2F8/STARD13/GLUL/EPHA2/AGTR1/NOTCH1/ITGB1/CREB3L1/S100A1/ITGA5/ADAMTS9/E2F7/RNF213/EPHB4/DLL1	20	T2_UP	BP	TNP
GO:0043434	response to peptide hormone	37/1014	429/19786	0.00142973	0.0121051	0.00912066	CPS1/ACTN2/CDC6/BMP7/TIMP1/CA2/TGFB1/KANK1/COL1A1/GAB1/ATP6V0E1/STC2/KAT2B/NFE2L2/EGR1/EGR2/NR4A1/BRIP1/RAB13/AGTR1/CCNA2/CRHBP/ADM/SESN3/GJA1/TIMP4/INHBB/KLF15/INPPL1/IGF2/RAB31/UCP2/TH/SP1/ZFP36L1/PPARA/LYN	37	T2_UP	BP	TNP
GO:0043903	regulation of symbiosis, encompassing mutualism through parasitism	28/1014	297/19786	0.00144133	0.012184	0.0091801	FUCA2/CD4/CD74/REST/OAS1/LGALS1/ZC3HAV1/OAS3/TRIM38/HDAC1/PROX1/TRIM25/BST2/TOP2A/TRIM21/TRIM5/ITGAV/STOM/HMGA2/IFI16/FAM111A/LGALS9/SP1/IFIT1/PLSCR1/BTBD17/TRIM59/APOBEC3G	28	T2_UP	BP	TNP
GO:0007143	female meiotic nuclear division	7/1014	34/19786	0.00144847	0.0122056	0.00919641	AURKA/CDC25B/FBXO5/TTK/NCAPH/TOP2A/PLK1	7	T2_UP	BP	TNP
GO:0010464	regulation of mesenchymal cell proliferation	7/1014	34/19786	0.00144847	0.0122056	0.00919641	FGFR2/FGFR1/PTN/VEGFA/PRRX1/SOX9/ZEB1	7	T2_UP	BP	TNP
GO:0048635	negative regulation of muscle organ development	10/1014	64/19786	0.0014554	0.0122254	0.0092113	YBX3/TP73/TGFB1/DKK1/MEIS1/GJA1/FZD7/S100B/PPARA/DLL1	10	T2_UP	BP	TNP
GO:0070527	platelet aggregation	10/1014	64/19786	0.0014554	0.0122254	0.0092113	CD9/MYL9/HSPB1/SERPINE2/TLN1/PDPN/PEAR1/FLNA/CLIC1/LYN	10	T2_UP	BP	TNP
GO:0030193	regulation of blood coagulation	11/1014	75/19786	0.00146417	0.0122797	0.00925222	CD9/PLAUR/FAP/PLAT/NFE2L2/F3/SERPINE2/TLR4/PDPN/ANO6/LYN	11	T2_UP	BP	TNP
GO:0007043	cell-cell junction assembly	14/1014	110/19786	0.00147264	0.012312	0.00927658	CD9/MPP5/TJP1/ECT2/TLN1/MARVELD3/EPHA2/RAB13/GJA1/RHOC/RUNX1/GJB1/HEG1/CLDN5	14	T2_UP	BP	TNP
GO:0045621	positive regulation of lymphocyte differentiation	14/1014	110/19786	0.00147264	0.012312	0.00927658	CD74/FLT3LG/TGFB1/GLI3/VSIR/MDK/DUSP10/ITPKB/RUNX1/AXL/LGALS9/RASGRP1/ADA/PNP	14	T2_UP	BP	TNP
GO:0022412	cellular process involved in reproduction in multicellular organism	31/1014	341/19786	0.00148676	0.0124106	0.00935085	CD9/FOXC1/ASPM/AURKA/PLA2G3/PABPC1L/CDC25B/SFRP1/TGFB1/PTN/MDK/FBXO5/QKI/TTK/NCAPH/KIF18A/TOP2A/CCNB1/BRIP1/KNL1/LGR5/BRCA2/DNMT3L/ITGB1/PLPP3/INHBB/HMGB2/PLK1/SIX5/MYBL1/ETV5	31	T2_UP	BP	TNP
GO:0043901	negative regulation of multi-organism process	25/1014	256/19786	0.00155939	0.0129916	0.00978864	REST/OAS1/TIMP1/ZC3HAV1/OAS3/ARHGDIB/TRIM38/HDAC1/PROX1/TNFAIP3/TRIM25/BST2/TRIM21/TRIM5/ITGAV/HMGA2/IFI16/HTRA1/FAM111A/IFIT1/PLSCR1/ADA/BTBD17/TRIM59/APOBEC3G	25	T2_UP	BP	TNP
GO:0060563	neuroepithelial cell differentiation	9/1014	54/19786	0.00156123	0.0129916	0.00978864	FGFR1/SLC9A3R1/HES1/HEY2/ASCL1/TMC1/CEBPB/HES5/DLL1	9	T2_UP	BP	TNP
GO:0001776	leukocyte homeostasis	12/1014	87/19786	0.0015678	0.0130259	0.00981451	CD74/P2RX7/TGFB1/TNFAIP3/DOCK10/ITPKB/MERTK/CCNB2/AXL/LGALS9/ADA/LYN	12	T2_UP	BP	TNP
GO:0034333	adherens junction assembly	13/1014	99/19786	0.00161086	0.0133422	0.0100528	FERMT2/ACTN2/COL16A1/TRIP6/SFRP1/VEGFA/KDR/AJUBA/LAMA5/PHLDB2/SMAD3/PEAK1/APOD	13	T2_UP	BP	TNP
GO:0042692	muscle cell differentiation	34/1014	387/19786	0.00161088	0.0133422	0.0100528	CD9/PTBP1/EHD2/FGFR2/ACTN2/FLT3LG/TGFB1/ENG/DKK1/MYH3/QKI/VEGFA/HES1/CTH/PROX1/TBX2/BHLHE41/SOX9/CCNB1/HEY2/CASQ1/MEGF10/NOTCH1/ZEB1/ADM/ITGB1/FZD7/PDLIM5/MYORG/RBPMS2/IGF2/CDK1/PPARA/DLL1	34	T2_UP	BP	TNP
GO:0072175	epithelial tube formation	16/1014	136/19786	0.00163123	0.0134733	0.0101516	SOX8/FGFR2/TEAD2/CELSR1/TGFB2/BMP7/SFRP1/STK3/TGFB1/PROX1/SOX9/KIF20B/ADM/IRX3/FZD2/HES5	16	T2_UP	BP	TNP
GO:0070373	negative regulation of ERK1 and ERK2 cascade	11/1014	76/19786	0.00163428	0.0134733	0.0101516	TIMP3/SLC9A3R1/SPRY2/TLR4/EMILIN1/DUSP6/DUSP10/CNKSR3/SPRY1/SPRY4/LYN	11	T2_UP	BP	TNP
GO:1900046	regulation of hemostasis	11/1014	76/19786	0.00163428	0.0134733	0.0101516	CD9/PLAUR/FAP/PLAT/NFE2L2/F3/SERPINE2/TLR4/PDPN/ANO6/LYN	11	T2_UP	BP	TNP
GO:0007266	Rho protein signal transduction	19/1014	175/19786	0.00164881	0.0135303	0.0101946	CELSR1/KANK1/ARHGDIB/ECT2/ARHGEF26/CTNNAL1/PREX1/PLEKHG3/ARHGEF6/ARHGEF39/AGTR1/ITGB1/PDPN/ARHGEF40/HEG1/PLEKHG4/KANK2/LPAR1/ADGRG1	19	T2_UP	BP	TNP
GO:0030856	regulation of epithelial cell differentiation	19/1014	175/19786	0.00164881	0.0135303	0.0101946	PAX6/WWTR1/FOXC1/TNFRSF1A/CCND1/HES1/SOX9/HEY2/YAP1/ASCL1/ZEB1/RUNX1/FRZB/TMEM100/CEBPB/CLDN5/ZFP36L1/HES5/DLL1	19	T2_UP	BP	TNP
GO:1903707	negative regulation of hemopoiesis	19/1014	175/19786	0.00164881	0.0135303	0.0101946	CD74/SFRP1/GLI3/MDK/HES1/NFE2L2/LRRC17/TLR4/ERBB2/ITPKB/MEIS1/NOTCH1/HIST1H4H/RUNX1/ZFP36L1/HES5/NRARP/DLL1/LYN	19	T2_UP	BP	TNP
GO:0044282	small molecule catabolic process	37/1014	433/19786	0.00168232	0.0137396	0.0103522	ALDH3B1/AASS/DERA/ENTPD2/HMMR/ACACB/MT3/QPRT/TGFB1/ALDOC/CPT1A/CTH/ALDH6A1/IDUA/ENOSF1/SDS/NT5E/GLUL/HADHB/ENTPD1/SDSL/IMPA2/CPT2/CBR3/GPT/ECI1/ACOX2/DCXR/GLDC/PIPOX/PPARA/ADA/SULT1C4/ECI2/PNP/DDO/APOBEC3G	37	T2_UP	BP	TNP
GO:0003413	chondrocyte differentiation involved in endochondral bone morphogenesis	4/1014	11/19786	0.00169316	0.0137396	0.0103522	SOX9/SERPINH1/POC1A/COL27A1	4	T2_UP	BP	TNP
GO:0007100	mitotic centrosome separation	4/1014	11/19786	0.00169316	0.0137396	0.0103522	AURKA/NEK2/KIF11/CHEK1	4	T2_UP	BP	TNP
GO:0021903	rostrocaudal neural tube patterning	4/1014	11/19786	0.00169316	0.0137396	0.0103522	PAX6/HES1/GBX2/HES3	4	T2_UP	BP	TNP
GO:0035404	histone-serine phosphorylation	4/1014	11/19786	0.00169316	0.0137396	0.0103522	AURKA/CCNB1/HMGA2/AURKB	4	T2_UP	BP	TNP
GO:0055015	ventricular cardiac muscle cell development	4/1014	11/19786	0.00169316	0.0137396	0.0103522	PROX1/CCNB1/HEY2/CDK1	4	T2_UP	BP	TNP
GO:0061314	Notch signaling involved in heart development	4/1014	11/19786	0.00169316	0.0137396	0.0103522	NOTCH2/HEY2/NOTCH1/HEYL	4	T2_UP	BP	TNP
GO:0060351	cartilage development involved in endochondral bone morphogenesis	6/1014	26/19786	0.00169749	0.0137396	0.0103522	COL1A1/SOX9/SERPINH1/STC1/POC1A/COL27A1	6	T2_UP	BP	TNP
GO:1904385	cellular response to angiotensin	6/1014	26/19786	0.00169749	0.0137396	0.0103522	ACTN2/CDC6/CA2/NFE2L2/BRIP1/AGTR1	6	T2_UP	BP	TNP
GO:0042772	DNA damage response, signal transduction resulting in transcription	5/1014	18/19786	0.00171348	0.0138271	0.0104181	BRCA1/SP100/FOXM1/BRCA2/CHEK2	5	T2_UP	BP	TNP
GO:0072148	epithelial cell fate commitment	5/1014	18/19786	0.00171348	0.0138271	0.0104181	HES1/PROX1/PDPN/HES5/DLL1	5	T2_UP	BP	TNP
GO:0022604	regulation of cell morphogenesis	39/1014	464/19786	0.00172725	0.0139171	0.010486	TNFRSF12A/NEDD4/FERMT2/CARMIL1/MT3/PALMD/CPNE6/METRN/PTN/KANK1/SLC9A3R1/MDK/VEGFA/CSPG5/FN1/PREX1/CPNE5/RREB1/OMG/KDR/CDC42EP1/LRP4/ITGA7/MYO10/MSN/DOCK5/DOCK1/MOV10/S100B/PDPN/DISC1/PDLIM5/MELTF/FES/EPHB3/S100A13/FLNA/LPAR1/ARC	39	T2_UP	BP	TNP
GO:0002065	columnar/cuboidal epithelial cell differentiation	14/1014	112/19786	0.00175257	0.0140998	0.0106236	PAX6/FGFR2/FGFR1/SLC9A3R1/NKX3-2/HES1/PROX1/HEY2/ASCL1/TMC1/CEBPB/TYMS/HES5/DLL1	14	T2_UP	BP	TNP
GO:0030336	negative regulation of cell migration	32/1014	360/19786	0.00180752	0.01452	0.0109402	DCN/SP100/TIMP1/RGCC/SFRP1/TGFB1/PTN/ENG/KANK1/SLC9A3R1/ARHGDIB/NFE2L2/TNN/RRAS/BST2/SERPINF1/STARD13/IL33/CYP1B1/EMILIN1/MARVELD3/DUSP10/PHLDB2/NOTCH1/STC1/ADAMTS9/CLIC4/MITF/APOD/ADA/PLXNB3/ADGRG1	32	T2_UP	BP	TNP
GO:0061180	mammary gland epithelium development	11/1014	77/19786	0.0018202	0.0145999	0.0110004	ATP2C2/FGFR2/TGFB1/CCND1/RREB1/BRCA2/EPHA2/FOXB1/CEBPB/IQGAP3/ETV5	11	T2_UP	BP	TNP
GO:0006302	double-strand break repair	23/1014	231/19786	0.00183153	0.0146688	0.0110523	BRCA1/RAD51/POLQ/RAD54L/FOXM1/RAD51AP1/TIMELESS/BRIP1/BARD1/PARP9/BRCA2/CDCA5/CHEK1/HMGA2/HIST1H4H/TONSL/DTX3L/ESCO2/RAD51B/CHEK2/H2AFX/XRCC2/BLM	23	T2_UP	BP	TNP
GO:0010463	mesenchymal cell proliferation	8/1014	45/19786	0.00183822	0.0147003	0.011076	FGFR2/FGFR1/BMP7/PTN/VEGFA/PRRX1/SOX9/ZEB1	8	T2_UP	BP	TNP
GO:1901862	negative regulation of muscle tissue development	10/1014	66/19786	0.00184868	0.0147617	0.0111224	YBX3/TP73/TGFB1/DKK1/MEIS1/GJA1/FZD7/S100B/PPARA/DLL1	10	T2_UP	BP	TNP
GO:0001656	metanephros development	13/1014	101/19786	0.0019347	0.0154255	0.0116225	SOX8/WWTR1/BMP7/SALL1/GLI3/HES1/EGR1/SOX9/YAP1/SPRY1/LAMB2/IRX3/HES5	13	T2_UP	BP	TNP
GO:0046578	regulation of Ras protein signal transduction	24/1014	246/19786	0.00193973	0.0154426	0.0116353	TGFB2/KANK1/FOXM1/ARHGDIB/ECT2/ARHGEF26/KIF14/PREX1/PLEKHG3/ARHGEF6/NOTCH2/MMD2/ARHGEF39/ITPKB/NOTCH1/ITGB1/ARHGEF40/RASGRP1/HEG1/PLEKHG4/KANK2/LPAR1/ADGRG1/LYN	24	T2_UP	BP	TNP
GO:0031667	response to nutrient levels	41/1014	498/19786	0.00196041	0.015584	0.0117419	CD4/HFE/CPS1/TNC/ADRB1/WIPI1/ACACB/MT3/P2RX7/COMT/BMP7/CST3/SFRP1/TGFB1/PTN/COL1A1/CCND1/STC2/BCHE/IGFBP2/NFE2L2/PROX1/TRIM25/GLUL/BRIP1/TTPA/ASCL1/EGFR/ADM/SESN3/STC1/INHBB/IFI16/TNFRSF11B/UCP2/TYMS/TH/FES/PPARA/ADA/KANK2	41	T2_UP	BP	TNP
GO:0048469	cell maturation	19/1014	178/19786	0.00200784	0.0159372	0.012008	SOX8/FGFR1/AURKA/PABPC1L/CDC25B/CLN5/FBXO5/VEGFA/HES1/EPAS1/KIF14/KCNIP2/CCNB1/ASCL1/BRCA2/GJA1/AXL/TYMS/HES5	19	T2_UP	BP	TNP
GO:0035050	embryonic heart tube development	11/1014	78/19786	0.00202299	0.0159943	0.012051	FOXC1/TEAD2/ENG/HES1/TBX2/YAP1/FOXN4/NOTCH1/GJA1/SMAD3/DLL1	11	T2_UP	BP	TNP
GO:1900182	positive regulation of protein localization to nucleus	11/1014	78/19786	0.00202299	0.0159943	0.012051	GTSE1/TGFB1/GLI3/ECT2/PARP9/BAG3/DTX3L/PLK1/SMAD3/CDK1/FLNA	11	T2_UP	BP	TNP
GO:0001709	cell fate determination	9/1014	56/19786	0.00203002	0.0159943	0.012051	PAX6/HES1/PRRX1/PROX1/TBX2/NOTCH2/ASCL1/HES5/DLL1	9	T2_UP	BP	TNP
GO:0031102	neuron projection regeneration	9/1014	56/19786	0.00203002	0.0159943	0.012051	TNC/PTN/PRRX1/MATN2/ADM/LAMB2/RGMA/APOD/DHFR	9	T2_UP	BP	TNP
GO:0055023	positive regulation of cardiac muscle tissue growth	9/1014	56/19786	0.00203002	0.0159943	0.012051	FGFR2/FGFR1/GLI1/TBX2/CCNB1/HEY2/YAP1/NOTCH1/CDK1	9	T2_UP	BP	TNP
GO:0002576	platelet degranulation	16/1014	139/19786	0.00204742	0.0160194	0.0120699	CD9/ACTN2/TGFB2/TIMP3/TIMP1/SYTL4/TGFB1/VEGFA/FN1/TUBA4A/ISLR/TLN1/ANXA5/IGF2/FLNA/LYN	16	T2_UP	BP	TNP
GO:0002761	regulation of myeloid leukocyte differentiation	16/1014	139/19786	0.00204742	0.0160194	0.0120699	CD4/CD74/CASP8/RASSF2/CA2/SFRP1/TGFB1/LRRC17/NOTCH2/TLR4/RUNX1/CEBPB/FES/ZFP36L1/MITF/LYN	16	T2_UP	BP	TNP
GO:0008584	male gonad development	16/1014	139/19786	0.00204742	0.0160194	0.0120699	SOX8/YBX3/ASPM/TGFB2/CST3/SFRP1/CCND1/KIF18A/SOX9/BRIP1/RAB13/GJA1/HMGB2/NUPR1/FLNA/ADGRG1	16	T2_UP	BP	TNP
GO:0030509	BMP signaling pathway	16/1014	139/19786	0.00204742	0.0160194	0.0120699	HFE/BMP7/CHRDL1/SFRP1/ENG/DKK1/HES1/EGR1/LRP4/SMAD6/CCN1/NOTCH1/HTRA1/TMEM100/RBPMS2/HES5	16	T2_UP	BP	TNP
GO:0007584	response to nutrient	23/1014	233/19786	0.00204822	0.0160194	0.0120699	CD4/TNC/P2RX7/BMP7/SFRP1/TGFB1/PTN/COL1A1/CCND1/STC2/BCHE/IGFBP2/TRIM25/BRIP1/TTPA/ASCL1/EGFR/STC1/TNFRSF11B/TYMS/FES/ADA/KANK2	23	T2_UP	BP	TNP
GO:0060323	head morphogenesis	7/1014	36/19786	0.00205594	0.0160562	0.0120977	MMP2/TGFB1/DKK1/COL1A1/MYH3/RRAS/CLDN5	7	T2_UP	BP	TNP
GO:0090090	negative regulation of canonical Wnt signaling pathway	20/1014	192/19786	0.0020788	0.016211	0.0122143	WWTR1/TLE2/SFRP1/STK3/GLI3/DKK1/SLC9A3R1/MDK/GLI1/IGFBP2/HDAC1/TNN/EGR1/SOX9/LRP4/NKD1/FRZB/SOX2/PSMB8/PSMB10	20	T2_UP	BP	TNP
GO:0003171	atrioventricular valve development	6/1014	27/19786	0.00208904	0.0162197	0.0122209	TGFB2/HEY2/SMAD6/CCN1/NOTCH1/HEYL	6	T2_UP	BP	TNP
GO:0033598	mammary gland epithelial cell proliferation	6/1014	27/19786	0.00208904	0.0162197	0.0122209	CCND1/RREB1/BRCA2/EPHA2/CEBPB/IQGAP3	6	T2_UP	BP	TNP
GO:0060669	embryonic placenta morphogenesis	6/1014	27/19786	0.00208904	0.0162197	0.0122209	FGFR2/BMP7/CCN1/ADM/IGF2/ZFP36L1	6	T2_UP	BP	TNP
GO:0045844	positive regulation of striated muscle tissue development	13/1014	102/19786	0.0021157	0.0163553	0.012323	ERBB3/FGFR2/FGFR1/TGFB1/GLI1/TBX2/CCNB1/HEY2/YAP1/NOTCH1/GJA1/CDK1/DLL1	13	T2_UP	BP	TNP
GO:0046822	regulation of nucleocytoplasmic transport	13/1014	102/19786	0.0021157	0.0163553	0.012323	SP100/NEDD4/GTSE1/TGFB1/GLI3/ECT2/ANP32B/BARD1/BAG3/PTPN14/SMAD3/APOD/FLNA	13	T2_UP	BP	TNP
GO:0048636	positive regulation of muscle organ development	13/1014	102/19786	0.0021157	0.0163553	0.012323	ERBB3/FGFR2/FGFR1/TGFB1/GLI1/TBX2/CCNB1/HEY2/YAP1/NOTCH1/GJA1/CDK1/DLL1	13	T2_UP	BP	TNP
GO:0030850	prostate gland development	8/1014	46/19786	0.00212698	0.016395	0.0123529	TNC/FGFR2/BMP7/SFRP1/GLI3/GLI1/SOX9/SERPINF1	8	T2_UP	BP	TNP
GO:0060324	face development	8/1014	46/19786	0.00212698	0.016395	0.0123529	MMP2/TGFB1/DKK1/COL1A1/MYH3/RRAS/SOX3/CLDN5	8	T2_UP	BP	TNP
GO:0071456	cellular response to hypoxia	23/1014	234/19786	0.0021645	0.0166601	0.0125527	MT3/BMP7/E2F1/RGCC/SFRP1/PTN/VEGFA/STC2/EPAS1/NFE2L2/EGR1/AJUBA/CCNB1/BRIP1/CCNA2/KCNMB1/NOTCH1/STC1/S100B/ZFP36L1/PSMB8/PSMB10/AQP1	23	T2_UP	BP	TNP
GO:0046546	development of primary male sexual characteristics	16/1014	140/19786	0.00220446	0.0168945	0.0127293	SOX8/YBX3/ASPM/TGFB2/CST3/SFRP1/CCND1/KIF18A/SOX9/BRIP1/RAB13/GJA1/HMGB2/NUPR1/FLNA/ADGRG1	16	T2_UP	BP	TNP
GO:0060337	type I interferon signaling pathway	16/1014	140/19786	0.00220446	0.0168945	0.0127293	SP100/IFI35/OAS1/OAS3/OAS2/IFIT2/EGR1/IFI6/BST2/XAF1/IRF2/IFIT1/PSMB8/HLA-A/TREX1/IRF9	16	T2_UP	BP	TNP
GO:0071357	cellular response to type I interferon	16/1014	140/19786	0.00220446	0.0168945	0.0127293	SP100/IFI35/OAS1/OAS3/OAS2/IFIT2/EGR1/IFI6/BST2/XAF1/IRF2/IFIT1/PSMB8/HLA-A/TREX1/IRF9	16	T2_UP	BP	TNP
GO:0001502	cartilage condensation	5/1014	19/19786	0.00222825	0.0169793	0.0127932	COL11A1/MGP/SOX9/OTOR/BMP1	5	T2_UP	BP	TNP
GO:0006544	glycine metabolic process	5/1014	19/19786	0.00222825	0.0169793	0.0127932	PHGDH/SDS/SDSL/GLDC/SHMT2	5	T2_UP	BP	TNP
GO:0030903	notochord development	5/1014	19/19786	0.00222825	0.0169793	0.0127932	TEAD2/GLI1/SOX9/YAP1/EPHA2	5	T2_UP	BP	TNP
GO:0030949	positive regulation of vascular endothelial growth factor receptor signaling pathway	5/1014	19/19786	0.00222825	0.0169793	0.0127932	MT3/FLT1/PRKD2/VEGFA/ITGA5	5	T2_UP	BP	TNP
GO:1905330	regulation of morphogenesis of an epithelium	22/1014	221/19786	0.0022801	0.0173496	0.0130722	SOX8/FGFR2/CELSR1/FGFR1/BMP7/SFRP1/TGFB1/DKK1/MDK/VEGFA/TBX2/RREB1/SOX9/NKD1/PHLDB2/ADAMTS12/FZD7/FZD2/SAPCD2/PSMB8/PSMB10/ETV5	22	T2_UP	BP	TNP
GO:0003015	heart process	27/1014	292/19786	0.00228847	0.0173885	0.0131015	WWTR1/ATP1A2/ADRB1/SRI/TGFB2/EPAS1/KCNIP2/TBX2/KCNJ8/RAMP3/ITPR2/ATP1B2/ATP1A4/HEY2/YAP1/FOXN4/CASQ1/ADM/KCNE4/GJA1/STC1/S100A1/TH/ADA/FLNA/TREX1/FXYD1	27	T2_UP	BP	TNP
GO:0014002	astrocyte development	9/1014	57/19786	0.00230314	0.0174751	0.0131667	VIM/LAMC3/MT3/TLR4/EGFR/LAMB2/BACE2/DLL1/AGER	9	T2_UP	BP	TNP
GO:1901863	positive regulation of muscle tissue development	13/1014	103/19786	0.0023104	0.0175052	0.0131895	ERBB3/FGFR2/FGFR1/TGFB1/GLI1/TBX2/CCNB1/HEY2/YAP1/NOTCH1/GJA1/CDK1/DLL1	13	T2_UP	BP	TNP
GO:0003143	embryonic heart tube morphogenesis	10/1014	68/19786	0.00232359	0.0175057	0.0131898	TEAD2/ENG/HES1/TBX2/YAP1/FOXN4/NOTCH1/GJA1/SMAD3/DLL1	10	T2_UP	BP	TNP
GO:0010517	regulation of phospholipase activity	10/1014	68/19786	0.00232359	0.0175057	0.0131898	FGFR2/FGFR3/FGFR1/ADCYAP1R1/FLT1/PLA2G5/CCN1/AGTR1/EGFR/LPAR1	10	T2_UP	BP	TNP
GO:0032731	positive regulation of interleukin-1 beta production	10/1014	68/19786	0.00232359	0.0175057	0.0131898	P2RX7/HSPB1/EGR1/TLR4/CASP1/INAVA/IFI16/SMAD3/LGALS9/AGER	10	T2_UP	BP	TNP
GO:0098739	import across plasma membrane	10/1014	68/19786	0.00232359	0.0175057	0.0131898	CALCR/HFE/ATP1A2/SLC1A3/SLC1A5/KCNJ8/RAMP3/ATP1B2/CNGA3/KCNJ10	10	T2_UP	BP	TNP
GO:0008360	regulation of cell shape	16/1014	141/19786	0.00237141	0.0178408	0.0134423	FERMT2/PALMD/PTN/SLC9A3R1/VEGFA/FN1/KDR/CDC42EP1/ITGA7/MYO10/MSN/S100B/PDPN/FES/S100A13/LPAR1	16	T2_UP	BP	TNP
GO:0000212	meiotic spindle organization	4/1014	12/19786	0.00243729	0.0181268	0.0136578	ASPM/AURKA/FBXO5/ESPL1	4	T2_UP	BP	TNP
GO:0006853	carnitine shuttle	4/1014	12/19786	0.00243729	0.0181268	0.0136578	ACACB/CPT1A/CPT2/SLC25A20	4	T2_UP	BP	TNP
GO:0021681	cerebellar granular layer development	4/1014	12/19786	0.00243729	0.0181268	0.0136578	MDK/PROX1/KIF14/SERPINE2	4	T2_UP	BP	TNP
GO:0033632	regulation of cell-cell adhesion mediated by integrin	4/1014	12/19786	0.00243729	0.0181268	0.0136578	PIEZO1/SWAP70/ADA/DPP4	4	T2_UP	BP	TNP
GO:0048642	negative regulation of skeletal muscle tissue development	4/1014	12/19786	0.00243729	0.0181268	0.0136578	YBX3/TGFB1/DKK1/S100B	4	T2_UP	BP	TNP
GO:0051299	centrosome separation	4/1014	12/19786	0.00243729	0.0181268	0.0136578	AURKA/NEK2/KIF11/CHEK1	4	T2_UP	BP	TNP
GO:0060346	bone trabecula formation	4/1014	12/19786	0.00243729	0.0181268	0.0136578	MMP2/SFRP1/COL1A1/FBN2	4	T2_UP	BP	TNP
GO:0060837	blood vessel endothelial cell differentiation	4/1014	12/19786	0.00243729	0.0181268	0.0136578	HEY2/NOTCH1/TMEM100/DLL1	4	T2_UP	BP	TNP
GO:1903825	organic acid transmembrane transport	14/1014	116/19786	0.00244578	0.0181268	0.0136578	ATP1A2/ACACB/SLC1A3/SLC1A5/CPT1A/SLC7A10/SLC35D2/SLC13A5/CPT2/PDPN/KCNJ10/SLC25A20/SLC25A18/SLC6A9	14	T2_UP	BP	TNP
GO:1905039	carboxylic acid transmembrane transport	14/1014	116/19786	0.00244578	0.0181268	0.0136578	ATP1A2/ACACB/SLC1A3/SLC1A5/CPT1A/SLC7A10/SLC35D2/SLC13A5/CPT2/PDPN/KCNJ10/SLC25A20/SLC25A18/SLC6A9	14	T2_UP	BP	TNP
GO:0033628	regulation of cell adhesion mediated by integrin	8/1014	47/19786	0.00245021	0.0181268	0.0136578	TGFB2/PIEZO1/SWAP70/CYP1B1/EPHA2/ADA/DPP4/LYN	8	T2_UP	BP	TNP
GO:0070849	response to epidermal growth factor	8/1014	47/19786	0.00245021	0.0181268	0.0136578	FOXC1/COL1A1/SOX9/ASCL1/ERBB2/EGFR/ZFP36L2/ZFP36L1	8	T2_UP	BP	TNP
GO:0050818	regulation of coagulation	11/1014	80/19786	0.00248368	0.0183489	0.0138252	CD9/PLAUR/FAP/PLAT/NFE2L2/F3/SERPINE2/TLR4/PDPN/ANO6/LYN	11	T2_UP	BP	TNP
GO:0001556	oocyte maturation	6/1014	28/19786	0.00254506	0.0187247	0.0141083	AURKA/PABPC1L/CDC25B/FBXO5/CCNB1/BRCA2	6	T2_UP	BP	TNP
GO:0010714	positive regulation of collagen metabolic process	6/1014	28/19786	0.00254506	0.0187247	0.0141083	VIM/RGCC/TGFB1/ENG/VSIR/CREB3L1	6	T2_UP	BP	TNP
GO:1902751	positive regulation of cell cycle G2/M phase transition	6/1014	28/19786	0.00254506	0.0187247	0.0141083	CCND1/FBXO5/CCNB1/DTL/CDK1/RAD51B	6	T2_UP	BP	TNP
GO:0045576	mast cell activation	9/1014	58/19786	0.00260468	0.0191105	0.014399	LCP2/SNAP23/PLA2G3/LGALS9/RASGRP1/FES/PLSCR1/S100A13/LYN	9	T2_UP	BP	TNP
GO:1902041	regulation of extrinsic apoptotic signaling pathway via death domain receptors	9/1014	58/19786	0.00260468	0.0191105	0.014399	BRCA1/CASP8/SP100/TIMP3/SFRP1/STK3/TNFAIP3/ITPRIP/HMGB2	9	T2_UP	BP	TNP
GO:0021987	cerebral cortex development	15/1014	130/19786	0.00271896	0.0199216	0.0150101	PAX6/ASPM/NDE1/WDR62/GLI3/MDK/KIF14/ASCL1/EGFR/DISC1/GNG12/TH/H2AFX/FLNA/ADGRG1	15	T2_UP	BP	TNP
GO:0048678	response to axon injury	11/1014	81/19786	0.0027439	0.0200493	0.0151063	TNC/LGALS1/CST3/PTN/MATN2/CDK1/LAMB2/RGMA/APOD/DHFR/LYN	11	T2_UP	BP	TNP
GO:0061045	negative regulation of wound healing	11/1014	81/19786	0.0027439	0.0200493	0.0151063	CD9/PLAUR/FAP/WFDC1/PLAT/SERPINE2/DUSP10/PHLDB2/GJA1/SMAD3/AGER	11	T2_UP	BP	TNP
GO:0048145	regulation of fibroblast proliferation	12/1014	93/19786	0.00278332	0.0203095	0.0153023	CD74/CDC6/E2F1/SFRP1/TGFB1/FN1/CCNB1/CCNA2/EGFR/DDR2/NUPR1/AQP1	12	T2_UP	BP	TNP
GO:0034405	response to fluid shear stress	7/1014	38/19786	0.00284363	0.0206612	0.0155673	P2RX7/CA2/TGFB1/NFE2L2/ETS1/SMAD6/GJA1	7	T2_UP	BP	TNP
GO:2000648	positive regulation of stem cell proliferation	7/1014	38/19786	0.00284363	0.0206612	0.0155673	PAX6/ASPM/GLI3/VEGFA/HMGA2/DISC1/OTP	7	T2_UP	BP	TNP
GO:0060713	labyrinthine layer morphogenesis	5/1014	20/19786	0.00284701	0.0206612	0.0155673	FGFR2/BMP7/CCN1/ADM/ZFP36L1	5	T2_UP	BP	TNP
GO:0098743	cell aggregation	5/1014	20/19786	0.00284701	0.0206612	0.0155673	COL11A1/MGP/SOX9/OTOR/BMP1	5	T2_UP	BP	TNP
GO:0045661	regulation of myoblast differentiation	9/1014	59/19786	0.00293664	0.0212827	0.0160356	SOX8/FLT3LG/TGFB1/SOX9/NOTCH1/RANBP3L/CMTM5/ZFP36L1/DLL1	9	T2_UP	BP	TNP
GO:0031032	actomyosin structure organization	18/1014	171/19786	0.00302558	0.0218685	0.016477	ACTN2/CARMIL1/ITGB5/RGCC/SFRP1/MYH3/ECT2/PROX1/SORBS3/CNN1/KIF23/CASQ1/PHLDB2/ITGB1/RHOC/RACGAP1/SMAD3/LPAR1	18	T2_UP	BP	TNP
GO:0035019	somatic stem cell population maintenance	11/1014	82/19786	0.00302567	0.0218685	0.016477	REST/BMP7/SALL1/SFRP1/HES1/DPPA4/SOX9/YAP1/PRDM16/ZFP36L2/SOX2	11	T2_UP	BP	TNP
GO:0048144	fibroblast proliferation	12/1014	94/19786	0.00304544	0.0219816	0.0165622	CD74/CDC6/E2F1/SFRP1/TGFB1/FN1/CCNB1/CCNA2/EGFR/DDR2/NUPR1/AQP1	12	T2_UP	BP	TNP
GO:0036003	positive regulation of transcription from RNA polymerase II promoter in response to stress	6/1014	29/19786	0.0030719	0.0220829	0.0166386	MT3/VEGFA/NFE2L2/NOTCH1/CREB3L1/CEBPB	6	T2_UP	BP	TNP
GO:1905208	negative regulation of cardiocyte differentiation	6/1014	29/19786	0.0030719	0.0220829	0.0166386	DKK1/HEY2/EGFR/FZD7/PPARA/DLL1	6	T2_UP	BP	TNP
GO:1990776	response to angiotensin	6/1014	29/19786	0.0030719	0.0220829	0.0166386	ACTN2/CDC6/CA2/NFE2L2/BRIP1/AGTR1	6	T2_UP	BP	TNP
GO:1902750	negative regulation of cell cycle G2/M phase transition	14/1014	119/19786	0.00310223	0.0222709	0.0167802	BRCA1/AURKA/CLSPN/TICRR/DTL/CHEK1/HMGA2/PLK1/CDK1/AURKB/FBXL7/BLM/PSMB8/PSMB10	14	T2_UP	BP	TNP
GO:0010171	body morphogenesis	8/1014	49/19786	0.00321112	0.0229245	0.0172726	MMP2/TGFB1/DKK1/COL1A1/MYH3/RRAS/PHLDB2/CLDN5	8	T2_UP	BP	TNP
GO:0032330	regulation of chondrocyte differentiation	8/1014	49/19786	0.00321112	0.0229245	0.0172726	CCN4/GLI3/NKX3-2/MDK/SOX9/ADAMTS12/SMAD3/MAF	8	T2_UP	BP	TNP
GO:0048566	embryonic digestive tract development	8/1014	49/19786	0.00321112	0.0229245	0.0172726	FGFR2/TCF7/TGFB2/SALL1/GLI3/FOXF2/RBPMS2/ADA	8	T2_UP	BP	TNP
GO:0060395	SMAD protein signal transduction	8/1014	49/19786	0.00321112	0.0229245	0.0172726	WWTR1/VIM/TGFB2/BMP7/TGFB1/RBPMS/SMAD3/VEPH1	8	T2_UP	BP	TNP
GO:0014033	neural crest cell differentiation	10/1014	71/19786	0.00321476	0.0229245	0.0172726	SOX8/FOXC1/BMP7/SFRP1/HES1/FN1/SOX9/LAMA5/FRZB/GBX2	10	T2_UP	BP	TNP
GO:0032970	regulation of actin filament-based process	31/1014	359/19786	0.00327724	0.0233389	0.0175849	ATP1A2/LIMA1/SRI/CELSR1/ACTN2/CARMIL1/RGCC/SFRP1/TGFB1/KANK1/MDK/ARHGDIB/ECT2/PROX1/SORBS3/PREX1/BST2/SWAP70/NOTCH2/PHLDB2/IQGAP2/PLEKHH2/RHOC/STC1/PDPN/LMOD1/SMAD3/FES/NEB/FLNA/LPAR1	31	T2_UP	BP	TNP
GO:0030866	cortical actin cytoskeleton organization	7/1014	39/19786	0.00331508	0.0235375	0.0177345	EHD2/EPB41L2/ECT2/TLN1/KIF23/RAB13/RACGAP1	7	T2_UP	BP	TNP
GO:0022404	molting cycle process	12/1014	95/19786	0.0033272	0.0235375	0.0177345	FGFR2/CELSR1/TGFB2/DKK1/HDAC1/SOX21/SOX9/LAMA5/LRP4/LGR5/LRIG1/EGFR	12	T2_UP	BP	TNP
GO:0022405	hair cycle process	12/1014	95/19786	0.0033272	0.0235375	0.0177345	FGFR2/CELSR1/TGFB2/DKK1/HDAC1/SOX21/SOX9/LAMA5/LRP4/LGR5/LRIG1/EGFR	12	T2_UP	BP	TNP
GO:0060021	roof of mouth development	12/1014	95/19786	0.0033272	0.0235375	0.0177345	TGFB2/GLI3/PRRX1/SATB2/TBX2/ANP32B/FOXF2/PRDM16/MSC/FZD2/EPHB3/CLDN5	12	T2_UP	BP	TNP
GO:0098773	skin epidermis development	12/1014	95/19786	0.0033272	0.0235375	0.0177345	FGFR2/CELSR1/TGFB2/DKK1/HDAC1/SOX21/SOX9/LAMA5/LRP4/LGR5/EGFR/DLL1	12	T2_UP	BP	TNP
GO:0048639	positive regulation of developmental growth	20/1014	200/19786	0.00334417	0.0236262	0.0178014	TNFRSF12A/YBX3/FGFR2/ACACB/FGFR1/CPNE6/GLI1/VEGFA/FN1/PROX1/TBX2/CPNE5/CCNB1/HEY2/YAP1/NOTCH1/DISC1/IGF2/CDK1/DLL1	20	T2_UP	BP	TNP
GO:0010766	negative regulation of sodium ion transport	4/1014	13/19786	0.0033788	0.0237451	0.0178909	ATP1A2/NEDD4/SLC9A3R1/SERPINE2	4	T2_UP	BP	TNP
GO:0021794	thalamus development	4/1014	13/19786	0.0033788	0.0237451	0.0178909	PTN/GBX2/FOXB1/OLIG2	4	T2_UP	BP	TNP
GO:0035563	positive regulation of chromatin binding	4/1014	13/19786	0.0033788	0.0237451	0.0178909	GMNN/PARP9/DTX3L/CDT1	4	T2_UP	BP	TNP
GO:0072173	metanephric tubule morphogenesis	4/1014	13/19786	0.0033788	0.0237451	0.0178909	SOX8/HES1/SOX9/HES5	4	T2_UP	BP	TNP
GO:2000146	negative regulation of cell motility	32/1014	376/19786	0.00354607	0.0248593	0.0187305	DCN/SP100/TIMP1/RGCC/SFRP1/TGFB1/PTN/ENG/KANK1/SLC9A3R1/ARHGDIB/NFE2L2/TNN/RRAS/BST2/SERPINF1/STARD13/IL33/CYP1B1/EMILIN1/MARVELD3/DUSP10/PHLDB2/NOTCH1/STC1/ADAMTS9/CLIC4/MITF/APOD/ADA/PLXNB3/ADGRG1	32	T2_UP	BP	TNP
GO:0070374	positive regulation of ERK1 and ERK2 cascade	21/1014	215/19786	0.00354682	0.0248593	0.0187305	CALCR/CD4/CD74/FGFR2/FGFR3/MT3/PRKD2/TGFB1/RAMP3/PLA2G5/KDR/NOTCH2/SPRY2/GPNMB/TLR4/EGFR/NOTCH1/LGALS9/RASGRP1/TNFAIP8L3/AGER	21	T2_UP	BP	TNP
GO:0022409	positive regulation of cell-cell adhesion	29/1014	331/19786	0.00355133	0.0248593	0.0187305	CD4/CD74/ITGA6/LGALS1/BMP7/PIEZO1/TGFB1/GLI3/VSIR/MDK/HES1/IGFBP2/ETS1/DUSP10/ITPKB/MYO10/RUNX1/PLPP3/PDPN/IGF2/LGALS9/RASGRP1/YES1/SOX2/ADA/DPP4/PNP/AGER/LYN	29	T2_UP	BP	TNP
GO:0060688	regulation of morphogenesis of a branching structure	10/1014	72/19786	0.00356575	0.0249035	0.0187637	SOX8/FGFR2/FGFR1/BMP7/SFRP1/TGFB1/MDK/VEGFA/SOX9/ETV5	10	T2_UP	BP	TNP
GO:0002089	lens morphogenesis in camera-type eye	5/1014	21/19786	0.00358098	0.0249035	0.0187637	PROX1/BCAR3/EPHA2/MEIS1/SOX1	5	T2_UP	BP	TNP
GO:0021513	spinal cord dorsal/ventral patterning	5/1014	21/19786	0.00358098	0.0249035	0.0187637	PAX6/GLI3/ASCL1/FOXN4/SOX1	5	T2_UP	BP	TNP
GO:0060008	Sertoli cell differentiation	5/1014	21/19786	0.00358098	0.0249035	0.0187637	SOX8/CST3/SOX9/RAB13/FLNA	5	T2_UP	BP	TNP
GO:2000104	negative regulation of DNA-dependent DNA replication	5/1014	21/19786	0.00358098	0.0249035	0.0187637	FBXO5/GMNN/BRCA2/CHEK2/BLM	5	T2_UP	BP	TNP
GO:0032392	DNA geometric change	12/1014	96/19786	0.00362964	0.0251762	0.0189692	RAD51/MCM2/MCM6/RAD54L/CDC45/GINS2/TOP2A/BRIP1/GINS4/HMGB2/BLM/TREX1	12	T2_UP	BP	TNP
GO:0035282	segmentation	12/1014	96/19786	0.00362964	0.0251762	0.0189692	FOXC1/SFRP1/DKK1/EGR2/NKD1/SMAD3/FOXB1/IRX3/XRCC2/HES5/NRARP/DLL1	12	T2_UP	BP	TNP
GO:0046850	regulation of bone remodeling	8/1014	50/19786	0.00365452	0.0253159	0.0190745	P2RX7/CA2/SFRP1/MDK/TNFAIP3/EGFR/GJA1/TNFRSF11B	8	T2_UP	BP	TNP
GO:0051054	positive regulation of DNA metabolic process	23/1014	244/19786	0.00366945	0.025366	0.0191122	BRCA1/RAD51/FGFR1/CST3/RGCC/PRKD2/TGFB1/STN1/GLI1/FOXM1/TIMELESS/NEK2/CDK2/E2F8/PARP9/DNMT3L/EGFR/DTX3L/E2F7/CDT1/CDK1/AURKB/H2AFX	23	T2_UP	BP	TNP
GO:0034104	negative regulation of tissue remodeling	6/1014	30/19786	0.00367602	0.025366	0.0191122	P2RX7/CST3/SFRP1/TNFAIP3/TNFRSF11B/AGER	6	T2_UP	BP	TNP
GO:0090162	establishment of epithelial cell polarity	6/1014	30/19786	0.00367602	0.025366	0.0191122	MPP5/LAMA1/SLC9A3R1/HES1/MSN/HES5	6	T2_UP	BP	TNP
GO:0032233	positive regulation of actin filament bundle assembly	9/1014	61/19786	0.00370023	0.0254343	0.0191637	CARMIL1/RGCC/SFRP1/SORBS3/SWAP70/RHOC/SMAD3/FLNA/LPAR1	9	T2_UP	BP	TNP
GO:0046824	positive regulation of nucleocytoplasmic transport	9/1014	61/19786	0.00370023	0.0254343	0.0191637	NEDD4/GTSE1/TGFB1/GLI3/ECT2/ANP32B/BAG3/SMAD3/FLNA	9	T2_UP	BP	TNP
GO:1903902	positive regulation of viral life cycle	9/1014	61/19786	0.00370023	0.0254343	0.0191637	CD4/CD74/LGALS1/TRIM38/TOP2A/TRIM21/STOM/LGALS9/IFIT1	9	T2_UP	BP	TNP
GO:0060560	developmental growth involved in morphogenesis	22/1014	230/19786	0.00371789	0.0255228	0.0192304	TNFRSF12A/TNC/FGFR2/MT3/AURKA/CPNE6/SALL1/SFRP1/TGFB1/VEGFA/FN1/TBX2/CPNE5/SOX9/SPRY2/YAP1/NKD1/NOTCH1/ITGB1/DISC1/SPRY1/LAMB2	22	T2_UP	BP	TNP
GO:0045580	regulation of T cell differentiation	17/1014	161/19786	0.00376842	0.0258365	0.0194667	CD74/TGFB1/GLI3/VSIR/MDK/ERBB2/DUSP10/ITPKB/SOX13/FANCD2/ZEB1/RUNX1/LGALS9/RASGRP1/ADA/NRARP/PNP	17	T2_UP	BP	TNP
GO:0032103	positive regulation of response to external stimulus	32/1014	378/19786	0.00384056	0.0262972	0.0198139	CD74/IL17RB/TNFRSF1A/FGFR1/CCN4/PRKD2/TGFB1/PTN/HSPB1/MDK/SASH1/VEGFA/F3/KDR/SWAP70/CD180/ETS1/TLR4/IL33/DDX60/AGTR1/OSMR/EGFR/IL17RC/SMAD3/LGALS9/CEBPB/NUPR1/ANO6/LPAR1/TGM2/AGER	32	T2_UP	BP	TNP
GO:0036294	cellular response to decreased oxygen levels	23/1014	245/19786	0.00385928	0.0263578	0.0198595	MT3/BMP7/E2F1/RGCC/SFRP1/PTN/VEGFA/STC2/EPAS1/NFE2L2/EGR1/AJUBA/CCNB1/BRIP1/CCNA2/KCNMB1/NOTCH1/STC1/S100B/ZFP36L1/PSMB8/PSMB10/AQP1	23	T2_UP	BP	TNP
GO:0071560	cellular response to transforming growth factor beta stimulus	23/1014	245/19786	0.00385928	0.0263578	0.0198595	LTBP1/FGFR2/FERMT2/ITGB5/TGFB2/SFRP1/TGFB1/ENG/COL1A1/SOX9/SMAD6/EMILIN1/FBN2/PRDM16/ZEB1/ZFP36L2/HTRA1/SMAD3/PDE3A/YES1/CLDN5/ZFP36L1/VEPH1	23	T2_UP	BP	TNP
GO:0007159	leukocyte cell-cell adhesion	34/1014	409/19786	0.00391673	0.0267159	0.0201293	CD4/HFE/CD74/LGALS1/BMP7/TGFB1/GLI3/VSIR/MDK/SELPLG/HES1/IGFBP2/ETS1/NT5E/GPNMB/ERBB2/DUSP10/ITPKB/MSN/ITGB1/RUNX1/ITGA5/IGF2/LGALS9/CEBPB/RASGRP1/YES1/PPARA/ADA/DPP4/NRARP/PNP/AGER/LYN	34	T2_UP	BP	TNP
GO:0033077	T cell differentiation in thymus	10/1014	73/19786	0.00394646	0.0268843	0.0202562	CD74/GLI3/ERBB2/ITPKB/ZEB1/ZFP36L2/FZD7/RASGRP1/ZFP36L1/ADA	10	T2_UP	BP	TNP
GO:0048640	negative regulation of developmental growth	12/1014	97/19786	0.00395384	0.0269002	0.0202682	ADRB1/FGFR3/TP73/MT3/SFRP1/STK3/STC2/NKD1/DUSP10/MEIS1/GJA1/PPARA	12	T2_UP	BP	TNP
GO:0030217	T cell differentiation	24/1014	260/19786	0.00397316	0.0269973	0.0203413	CD4/CD74/TCF7/TGFB1/GLI3/VSIR/MDK/EGR1/PREX1/ERBB2/DUSP10/ITPKB/SOX13/FANCD2/ZEB1/ZFP36L2/FZD7/RUNX1/LGALS9/RASGRP1/ZFP36L1/ADA/NRARP/PNP	24	T2_UP	BP	TNP
GO:0060538	skeletal muscle organ development	18/1014	176/19786	0.00411628	0.0279342	0.0210472	SOX8/PAX7/DCN/YBX3/HMG20B/TGFB1/DKK1/EGR1/EGR2/FGFRL1/CASQ1/MEGF10/S100B/HEYL/MYORG/NUPR1/MSC/DLL1	18	T2_UP	BP	TNP
GO:0097327	response to antineoplastic agent	13/1014	110/19786	0.00412427	0.0279433	0.0210541	BRCA1/CPS1/RAD51/TGFB1/PTGR1/TIMELESS/EGR1/SERPINF1/EGFR/BLM/TREX1/DHFR/AQP1	13	T2_UP	BP	TNP
GO:0007062	sister chromatid cohesion	8/1014	51/19786	0.00414382	0.0279433	0.0210541	CDC20/SGO1/ESPL1/CDCA5/SGO2/PLK1/BUB1/HASPIN	8	T2_UP	BP	TNP
GO:0021545	cranial nerve development	8/1014	51/19786	0.00414382	0.0279433	0.0210541	ERBB3/SLC1A3/SALL1/GLI3/HES1/EGR2/HES3/LPAR1	8	T2_UP	BP	TNP
GO:0043277	apoptotic cell clearance	8/1014	51/19786	0.00414382	0.0279433	0.0210541	ITGAV/MFGE8/MEGF10/MERTK/AXL/PEAR1/TGM2/TREX1	8	T2_UP	BP	TNP
GO:0061614	pri-miRNA transcription by RNA polymerase II	8/1014	51/19786	0.00414382	0.0279433	0.0210541	TGFB2/TGFB1/SOX9/ETS1/SMAD6/SMAD3/PPARA/TEAD1	8	T2_UP	BP	TNP
GO:0010639	negative regulation of organelle organization	32/1014	380/19786	0.00415555	0.027987	0.021087	BRCA1/LIMA1/MCM2/CARMIL1/NDC80/BMP7/RGCC/KANK1/STN1/FBXO5/TTK/KAT2B/CDC20/NEK2/CENPF/TOP2A/SWAP70/CCNB1/ESPL1/CKAP2/PIF1/PHLDB2/CHEK1/BAG3/PLEKHH2/LMOD1/MAD2L1/PLK1/CDT1/MTBP/NUPR1/AURKB	32	T2_UP	BP	TNP
GO:0007498	mesoderm development	15/1014	136/19786	0.00418861	0.0281741	0.021228	FOXC1/EYA2/FGFR2/TEAD2/FGFR1/BMP7/DKK1/VEGFA/YAP1/EPHA2/HMGA2/ITGB1/SMAD3/IRX3/ZFP36L1	15	T2_UP	BP	TNP
GO:0046661	male sex differentiation	17/1014	163/19786	0.00427471	0.0286939	0.0216196	SOX8/YBX3/ASPM/TGFB2/CST3/SFRP1/CCND1/DHCR24/KIF18A/SOX9/BRIP1/RAB13/GJA1/HMGB2/NUPR1/FLNA/ADGRG1	17	T2_UP	BP	TNP
GO:0051271	negative regulation of cellular component movement	33/1014	396/19786	0.00427665	0.0286939	0.0216196	CD9/DCN/SP100/TIMP1/RGCC/SFRP1/TGFB1/PTN/ENG/KANK1/SLC9A3R1/ARHGDIB/NFE2L2/TNN/RRAS/BST2/SERPINF1/STARD13/IL33/CYP1B1/EMILIN1/MARVELD3/DUSP10/PHLDB2/NOTCH1/STC1/ADAMTS9/CLIC4/MITF/APOD/ADA/PLXNB3/ADGRG1	33	T2_UP	BP	TNP
GO:0007127	meiosis I	12/1014	98/19786	0.00430089	0.0288203	0.0217149	AURKA/CDC25B/FBXO5/CKS2/ESPL1/BRIP1/BRCA2/DNMT3L/FANCD2/PLK1/RAD51B/MYBL1	12	T2_UP	BP	TNP
GO:0002312	B cell activation involved in immune response	10/1014	74/19786	0.00435859	0.0290551	0.0218918	MFNG/LGALS1/TGFB1/SWAP70/NOTCH2/DOCK10/TLR4/EXO1/ADA/DLL1	10	T2_UP	BP	TNP
GO:0010458	exit from mitosis	6/1014	31/19786	0.00436397	0.0290551	0.0218918	ANLN/RGCC/TGFB1/CDCA5/UBE2C/KNTC1	6	T2_UP	BP	TNP
GO:0061036	positive regulation of cartilage development	6/1014	31/19786	0.00436397	0.0290551	0.0218918	GLI3/MDK/SOX9/CCN1/SMAD3/BMP1	6	T2_UP	BP	TNP
GO:0061311	cell surface receptor signaling pathway involved in heart development	6/1014	31/19786	0.00436397	0.0290551	0.0218918	TGFB1/DKK1/NOTCH2/HEY2/NOTCH1/HEYL	6	T2_UP	BP	TNP
GO:0010634	positive regulation of epithelial cell migration	18/1014	177/19786	0.00436928	0.0290551	0.0218918	FGFR1/TGFB2/PRKD2/TGFB1/HSPB1/SASH1/VEGFA/NFE2L2/PROX1/RREB1/SOX9/RHOJ/KDR/ETS1/DOCK5/DOCK1/PLPP3/SP1	18	T2_UP	BP	TNP
GO:0050680	negative regulation of epithelial cell proliferation	18/1014	177/19786	0.00436928	0.0290551	0.0218918	PAX6/FGFR2/TGFB2/FLT1/RGCC/WFDC1/SFRP1/TGFB1/PTN/KLF9/SOX9/SERPINF1/BRCA2/MARVELD3/DUSP10/GJA1/NUPR1/SOX2	18	T2_UP	BP	TNP
GO:0071453	cellular response to oxygen levels	24/1014	262/19786	0.00437406	0.0290551	0.0218918	MT3/BMP7/E2F1/RGCC/SFRP1/PTN/VEGFA/STC2/EPAS1/NFE2L2/EGR1/AJUBA/CCNB1/BRIP1/CCNA2/KCNMB1/NOTCH1/STC1/S100B/ZFP36L1/LPAR1/PSMB8/PSMB10/AQP1	24	T2_UP	BP	TNP
GO:0030510	regulation of BMP signaling pathway	11/1014	86/19786	0.00439384	0.0291502	0.0219634	CHRDL1/SFRP1/ENG/DKK1/HES1/SMAD6/CCN1/NOTCH1/HTRA1/RBPMS2/HES5	11	T2_UP	BP	TNP
GO:0030177	positive regulation of Wnt signaling pathway	19/1014	191/19786	0.00441575	0.0292591	0.0220455	DEPDC1B/ASPM/FGFR2/SALL1/SFRP1/CCN4/KANK1/DKK1/COL1A1/LGR6/YAP1/LGR5/NKD1/EGFR/DISC1/SMAD3/NRARP/PSMB8/PSMB10	19	T2_UP	BP	TNP
GO:2000738	positive regulation of stem cell differentiation	5/1014	22/19786	0.00444137	0.0293924	0.0221459	FOXC1/TGFB2/BMP7/PTN/SOX9	5	T2_UP	BP	TNP
GO:0040013	negative regulation of locomotion	35/1014	428/19786	0.00447922	0.0296061	0.022307	DCN/SP100/TIMP1/RGCC/SFRP1/TGFB1/PTN/ENG/KANK1/SLC9A3R1/ARHGDIB/NFE2L2/TNN/TRIM25/RRAS/BST2/TRIM21/TRIM5/SERPINF1/STARD13/IL33/CYP1B1/EMILIN1/MARVELD3/DUSP10/PHLDB2/NOTCH1/STC1/ADAMTS9/CLIC4/MITF/APOD/ADA/PLXNB3/ADGRG1	35	T2_UP	BP	TNP
GO:0006910	phagocytosis, recognition	4/1014	14/19786	0.00454023	0.0297148	0.0223889	MFGE8/MEGF10/COLEC12/PEAR1	4	T2_UP	BP	TNP
GO:0042249	establishment of planar polarity of embryonic epithelium	4/1014	14/19786	0.00454023	0.0297148	0.0223889	CELSR1/SFRP1/FOXF2/FZD2	4	T2_UP	BP	TNP
GO:0048715	negative regulation of oligodendrocyte differentiation	4/1014	14/19786	0.00454023	0.0297148	0.0223889	HES1/DUSP10/NOTCH1/HES5	4	T2_UP	BP	TNP
GO:0072425	signal transduction involved in G2 DNA damage checkpoint	4/1014	14/19786	0.00454023	0.0297148	0.0223889	BRCA1/DTL/CHEK1/PLK1	4	T2_UP	BP	TNP
GO:0090231	regulation of spindle checkpoint	4/1014	14/19786	0.00454023	0.0297148	0.0223889	NDC80/CCNB1/MAD2L1/CDT1	4	T2_UP	BP	TNP
GO:0090266	regulation of mitotic cell cycle spindle assembly checkpoint	4/1014	14/19786	0.00454023	0.0297148	0.0223889	NDC80/CCNB1/MAD2L1/CDT1	4	T2_UP	BP	TNP
GO:1903504	regulation of mitotic spindle checkpoint	4/1014	14/19786	0.00454023	0.0297148	0.0223889	NDC80/CCNB1/MAD2L1/CDT1	4	T2_UP	BP	TNP
GO:2000345	regulation of hepatocyte proliferation	4/1014	14/19786	0.00454023	0.0297148	0.0223889	PTN/MDK/GLI1/TNFAIP3	4	T2_UP	BP	TNP
GO:0002260	lymphocyte homeostasis	9/1014	63/19786	0.00461122	0.0301424	0.0227111	CD74/P2RX7/TGFB1/TNFAIP3/DOCK10/CCNB2/LGALS9/ADA/LYN	9	T2_UP	BP	TNP
GO:0034103	regulation of tissue remodeling	12/1014	99/19786	0.00467193	0.0304562	0.0229475	P2RX7/CST3/CA2/SFRP1/TGFB1/MDK/TNFAIP3/GPNMB/EGFR/GJA1/TNFRSF11B/AGER	12	T2_UP	BP	TNP
GO:0045582	positive regulation of T cell differentiation	12/1014	99/19786	0.00467193	0.0304562	0.0229475	CD74/TGFB1/GLI3/VSIR/MDK/DUSP10/ITPKB/RUNX1/LGALS9/RASGRP1/ADA/PNP	12	T2_UP	BP	TNP
GO:0009994	oocyte differentiation	8/1014	52/19786	0.00468206	0.0304562	0.0229475	AURKA/PABPC1L/CDC25B/FBXO5/CCNB1/LGR5/BRCA2/INHBB	8	T2_UP	BP	TNP
GO:0021515	cell differentiation in spinal cord	8/1014	52/19786	0.00468206	0.0304562	0.0229475	PAX6/PAX7/GLI3/ASCL1/FOXN4/GSX1/SOX1/OLIG2	8	T2_UP	BP	TNP
GO:0045927	positive regulation of growth	26/1014	293/19786	0.00472295	0.0306848	0.0231197	TNFRSF12A/YBX3/FGFR2/ACACB/FGFR1/TGFB2/CPNE6/SFRP1/GLI1/VEGFA/FN1/PROX1/TBX2/CPNE5/CCNB1/HEY2/YAP1/ERBB2/EGFR/NOTCH1/CXCL16/DISC1/IGF2/CDK1/HIST1H1B/DLL1	26	T2_UP	BP	TNP
GO:0061333	renal tubule morphogenesis	11/1014	87/19786	0.00480287	0.0310593	0.0234019	SOX8/SALL1/TGFB1/GLI3/VEGFA/HES1/SOX9/LAMA5/LGR5/IRX3/HES5	11	T2_UP	BP	TNP
GO:0072028	nephron morphogenesis	11/1014	87/19786	0.00480287	0.0310593	0.0234019	SOX8/BMP7/SALL1/TGFB1/GLI3/VEGFA/HES1/SOX9/LAMA5/IRX3/HES5	11	T2_UP	BP	TNP
GO:0021675	nerve development	10/1014	75/19786	0.00480388	0.0310593	0.0234019	ERBB3/SLC1A3/SALL1/GLI3/HES1/EGR2/SERPINE2/LRIG1/HES3/LPAR1	10	T2_UP	BP	TNP
GO:0043297	apical junction assembly	10/1014	75/19786	0.00480388	0.0310593	0.0234019	MPP5/TJP1/ECT2/MARVELD3/EPHA2/RAB13/GJA1/RHOC/RUNX1/CLDN5	10	T2_UP	BP	TNP
GO:1901888	regulation of cell junction assembly	13/1014	112/19786	0.0048134	0.0310832	0.0234199	COL16A1/TJP1/SFRP1/VEGFA/KDR/EPHA2/PHLDB2/GJA1/RUNX1/SMAD3/PEAK1/CLDN5/APOD	13	T2_UP	BP	TNP
GO:0034614	cellular response to reactive oxygen species	18/1014	179/19786	0.00491374	0.0316927	0.0238791	MMP2/MT3/BMP7/CST3/ECT2/NFE2L2/TNFAIP3/CDK2/ETS1/CYP1B1/CCNA2/EGFR/AXL/GPR37L1/CDK1/TREX1/DHFR/AQP1	18	T2_UP	BP	TNP
GO:0071241	cellular response to inorganic substance	20/1014	207/19786	0.00492677	0.0317384	0.0239135	HFE/MT3/TIMELESS/ECT2/NFE2L2/CDK2/MT2A/SERPINF1/CCNB1/ITPKB/CCNA2/CRHBP/EGFR/CLIC4/TH/MT1X/BLM/MT1F/TREX1/AQP1	20	T2_UP	BP	TNP
GO:0071774	response to fibroblast growth factor	16/1014	152/19786	0.00500705	0.0322166	0.0242739	PTBP1/CPS1/TNC/FGFR2/FGFR3/FGFR1/SFRP1/PRKD2/COL1A1/NR4A1/FGFRL1/ZFP36L2/CREB3L1/SHCBP1/ZFP36L1/SPRED2	16	T2_UP	BP	TNP
GO:0009954	proximal/distal pattern formation	7/1014	42/19786	0.00509045	0.0327138	0.0246485	GLI3/GLI1/LRP4/SP8/IRX3/HES5/DLL1	7	T2_UP	BP	TNP
GO:0001756	somitogenesis	9/1014	64/19786	0.00512762	0.0327947	0.0247094	FOXC1/SFRP1/DKK1/NKD1/SMAD3/FOXB1/XRCC2/NRARP/DLL1	9	T2_UP	BP	TNP
GO:0035914	skeletal muscle cell differentiation	9/1014	64/19786	0.00512762	0.0327947	0.0247094	SOX8/PAX7/HMG20B/EGR1/EGR2/MEGF10/S100B/HEYL/NUPR1	9	T2_UP	BP	TNP
GO:0051057	positive regulation of small GTPase mediated signal transduction	9/1014	64/19786	0.00512762	0.0327947	0.0247094	ADCYAP1R1/NOTCH2/MMD2/ITPKB/NOTCH1/RASGRP1/LPAR1/ADGRG1/LYN	9	T2_UP	BP	TNP
GO:0051298	centrosome duplication	9/1014	64/19786	0.00512762	0.0327947	0.0247094	BRCA1/NDE1/WDR62/CEP152/KAT2B/CDK2/BRCA2/PLK4/POC1A	9	T2_UP	BP	TNP
GO:0061384	heart trabecula morphogenesis	6/1014	32/19786	0.00514237	0.0328496	0.0247508	TGFB2/BMP7/ENG/HEY2/NOTCH1/HEG1	6	T2_UP	BP	TNP
GO:0042176	regulation of protein catabolic process	33/1014	401/19786	0.00516209	0.0329361	0.024816	RHBDF1/HFE/NEDD4/PTPN3/AURKA/DERL3/TIMP3/CST3/FAM83D/TIMP1/NFE2L2/TNFAIP3/SOX9/SERPINE2/IL33/FOXF2/BARD1/NKD1/DTL/EGFR/MSN/GJA1/GRIN2C/DISC1/MAD2L1/PACSIN3/PLK1/SMAD3/PBK/SNX33/NUPR1/CHEK2/FLNA	33	T2_UP	BP	TNP
GO:0071559	response to transforming growth factor beta	23/1014	251/19786	0.00517895	0.0330042	0.0248673	LTBP1/FGFR2/FERMT2/ITGB5/TGFB2/SFRP1/TGFB1/ENG/COL1A1/SOX9/SMAD6/EMILIN1/FBN2/PRDM16/ZEB1/ZFP36L2/HTRA1/SMAD3/PDE3A/YES1/CLDN5/ZFP36L1/VEPH1	23	T2_UP	BP	TNP
GO:0001954	positive regulation of cell-matrix adhesion	8/1014	53/19786	0.00527231	0.0335591	0.0252854	COL16A1/SFRP1/VEGFA/KDR/UTRN/DISC1/SMAD3/EMP2	8	T2_UP	BP	TNP
GO:0045132	meiotic chromosome segregation	10/1014	76/19786	0.00528413	0.0335942	0.0253118	TTK/SMC4/NCAPH/SGO1/ESPL1/BRIP1/SMC2/FANCD2/SGO2/PLK1	10	T2_UP	BP	TNP
GO:0010038	response to metal ion	30/1014	356/19786	0.00534764	0.0339575	0.0255856	HFE/CPS1/CASP8/NEDD4/CYBRD1/MT3/P2RX7/CA2/CCND1/ECT2/IGFBP2/NFE2L2/KCNIP2/MT2A/SERPINF1/CCNB1/ASCL1/ITPKB/CNGA3/CRHBP/EGFR/TNFRSF11B/CLIC4/CDK1/TH/MT1X/S100A16/S100A13/MT1F/AQP1	30	T2_UP	BP	TNP
GO:0009404	toxin metabolic process	5/1014	23/19786	0.00543926	0.0343349	0.02587	NFE2L2/CTH/CYP1B1/TH/SP1	5	T2_UP	BP	TNP
GO:0021511	spinal cord patterning	5/1014	23/19786	0.00543926	0.0343349	0.02587	PAX6/GLI3/ASCL1/FOXN4/SOX1	5	T2_UP	BP	TNP
GO:0021854	hypothalamus development	5/1014	23/19786	0.00543926	0.0343349	0.02587	SOX3/ETS1/GSX1/OTP/FOXB1	5	T2_UP	BP	TNP
GO:0071305	cellular response to vitamin D	5/1014	23/19786	0.00543926	0.0343349	0.02587	TNC/SFRP1/PTN/FES/KANK2	5	T2_UP	BP	TNP
GO:1904666	regulation of ubiquitin protein ligase activity	5/1014	23/19786	0.00543926	0.0343349	0.02587	FBXO5/CDC20/MAD2L1/PLK1/UBE2C	5	T2_UP	BP	TNP
GO:0007519	skeletal muscle tissue development	17/1014	167/19786	0.00545518	0.0343947	0.025915	SOX8/PAX7/DCN/YBX3/HMG20B/TGFB1/DKK1/EGR1/EGR2/CASQ1/MEGF10/S100B/HEYL/MYORG/NUPR1/MSC/DLL1	17	T2_UP	BP	TNP
GO:0007292	female gamete generation	15/1014	140/19786	0.00548762	0.034477	0.025977	ASPM/AURKA/PABPC1L/CDC25B/PTN/MDK/FBXO5/TTK/NCAPH/TOP2A/CCNB1/LGR5/BRCA2/INHBB/PLK1	15	T2_UP	BP	TNP
GO:0035023	regulation of Rho protein signal transduction	15/1014	140/19786	0.00548762	0.034477	0.025977	KANK1/ARHGDIB/ECT2/ARHGEF26/PREX1/PLEKHG3/ARHGEF6/ARHGEF39/ITGB1/ARHGEF40/HEG1/PLEKHG4/KANK2/LPAR1/ADGRG1	15	T2_UP	BP	TNP
GO:0038127	ERBB signaling pathway	15/1014	140/19786	0.00548762	0.034477	0.025977	RHBDF1/PLAUR/ERBB3/PTPN3/SNX5/RASSF2/TGFB1/GAB1/SOX9/IFI6/SPRY2/ERBB2/EGFR/SHC3/SPRY1	15	T2_UP	BP	TNP
GO:0035270	endocrine system development	14/1014	127/19786	0.00558144	0.0350252	0.02639	PAX6/SALL1/MDK/GLI1/HES1/SOX9/SOX3/ETS1/ASCL1/SMAD3/GSX1/OTP/SOX2/DLL1	14	T2_UP	BP	TNP
GO:0035335	peptidyl-tyrosine dephosphorylation	13/1014	114/19786	0.0055921	0.0350508	0.0264094	EYA2/PTPN3/CDC14A/PTPRH/CDKN3/CDC25B/PTPRZ1/EYA4/DUSP6/DUSP10/PTPN14/CDC25C/PTPN13	13	T2_UP	BP	TNP
GO:0016331	morphogenesis of embryonic epithelium	16/1014	154/19786	0.00567744	0.0355023	0.0267495	SOX8/FGFR2/TEAD2/CELSR1/TGFB2/BMP7/SFRP1/STK3/TGFB1/SOX9/LAMA5/KIF20B/ADM/IRX3/FZD2/HES5	16	T2_UP	BP	TNP
GO:0050921	positive regulation of chemotaxis	16/1014	154/19786	0.00567744	0.0355023	0.0267495	CD74/FGFR1/PRKD2/TGFB1/PTN/HSPB1/MDK/VEGFA/F3/KDR/SWAP70/SMAD3/LGALS9/ANO6/LPAR1/AGER	16	T2_UP	BP	TNP
GO:0070830	bicellular tight junction assembly	9/1014	65/19786	0.00568773	0.035525	0.0267666	MPP5/TJP1/ECT2/MARVELD3/EPHA2/RAB13/GJA1/RUNX1/CLDN5	9	T2_UP	BP	TNP
GO:0048477	oogenesis	11/1014	89/19786	0.00571115	0.0356295	0.0268454	ASPM/AURKA/PABPC1L/CDC25B/PTN/MDK/FBXO5/CCNB1/LGR5/BRCA2/INHBB	11	T2_UP	BP	TNP
GO:0032732	positive regulation of interleukin-1 production	10/1014	77/19786	0.00580113	0.0360374	0.0271527	P2RX7/HSPB1/EGR1/TLR4/CASP1/INAVA/IFI16/SMAD3/LGALS9/AGER	10	T2_UP	BP	TNP
GO:0014003	oligodendrocyte development	7/1014	43/19786	0.00581706	0.0360374	0.0271527	CD9/TGFB1/ASCL1/KCNJ10/HES5/LPAR1/LYN	7	T2_UP	BP	TNP
GO:0021575	hindbrain morphogenesis	7/1014	43/19786	0.00581706	0.0360374	0.0271527	GLI1/HES1/PROX1/KIF14/SERPINE2/HES3/DLL1	7	T2_UP	BP	TNP
GO:0030865	cortical cytoskeleton organization	7/1014	43/19786	0.00581706	0.0360374	0.0271527	EHD2/EPB41L2/ECT2/TLN1/KIF23/RAB13/RACGAP1	7	T2_UP	BP	TNP
GO:0035886	vascular smooth muscle cell differentiation	7/1014	43/19786	0.00581706	0.0360374	0.0271527	ENG/VEGFA/HES1/CTH/HEY2/NOTCH1/ADM	7	T2_UP	BP	TNP
GO:0071364	cellular response to epidermal growth factor stimulus	7/1014	43/19786	0.00581706	0.0360374	0.0271527	FOXC1/COL1A1/SOX9/ERBB2/EGFR/ZFP36L2/ZFP36L1	7	T2_UP	BP	TNP
GO:0032956	regulation of actin cytoskeleton organization	27/1014	313/19786	0.00588114	0.0363921	0.02742	LIMA1/CELSR1/ACTN2/CARMIL1/RGCC/SFRP1/TGFB1/KANK1/MDK/ARHGDIB/ECT2/PROX1/SORBS3/PREX1/BST2/SWAP70/NOTCH2/PHLDB2/IQGAP2/PLEKHH2/RHOC/LMOD1/SMAD3/FES/NEB/FLNA/LPAR1	27	T2_UP	BP	TNP
GO:0032964	collagen biosynthetic process	8/1014	54/19786	0.00591772	0.036576	0.0275585	VIM/RGCC/TGFB1/ENG/COL1A1/EMILIN1/SERPINH1/CREB3L1	8	T2_UP	BP	TNP
GO:0030219	megakaryocyte differentiation	12/1014	102/19786	0.00594057	0.0366324	0.027601	MYL9/KAT2B/HDAC1/MEIS1/FLI1/MOV10/HIST1H4H/RUNX1/HMGB2/HIST2H3D/HIST1H3J/HIST1H3D	12	T2_UP	BP	TNP
GO:0061982	meiosis I cell cycle process	12/1014	102/19786	0.00594057	0.0366324	0.027601	AURKA/CDC25B/FBXO5/CKS2/ESPL1/BRIP1/BRCA2/DNMT3L/FANCD2/PLK1/RAD51B/MYBL1	12	T2_UP	BP	TNP
GO:0001838	embryonic epithelial tube formation	14/1014	128/19786	0.00597997	0.0368328	0.027752	SOX8/TEAD2/CELSR1/TGFB2/BMP7/SFRP1/STK3/TGFB1/SOX9/KIF20B/ADM/IRX3/FZD2/HES5	14	T2_UP	BP	TNP
GO:0000724	double-strand break repair via homologous recombination	13/1014	115/19786	0.00601751	0.0369806	0.0278633	BRCA1/RAD51/POLQ/RAD54L/RAD51AP1/TIMELESS/BRCA2/CHEK1/TONSL/RAD51B/H2AFX/XRCC2/BLM	13	T2_UP	BP	TNP
GO:0007099	centriole replication	6/1014	33/19786	0.00601784	0.0369806	0.0278633	BRCA1/WDR62/CEP152/KAT2B/CDK2/PLK4	6	T2_UP	BP	TNP
GO:0060326	cell chemotaxis	25/1014	284/19786	0.00610597	0.037479	0.0282388	CD74/FGFR1/TGFB2/FLT1/PRKD2/PTN/HSPB1/GAB1/MDK/VEGFA/NR4A1/PREX1/KDR/SWAP70/EPHA2/RAB13/AGTR1/NOTCH1/IL17RC/HMGB2/LGALS9/ANO6/LPAR1/PLXNB3/LYN	25	T2_UP	BP	TNP
GO:0120192	tight junction assembly	9/1014	66/19786	0.00629389	0.0385881	0.0290745	MPP5/TJP1/ECT2/MARVELD3/EPHA2/RAB13/GJA1/RUNX1/CLDN5	9	T2_UP	BP	TNP
GO:0034599	cellular response to oxidative stress	28/1014	330/19786	0.00636005	0.0389489	0.0293464	ALDH3B1/REST/MMP2/MT3/BMP7/CST3/HSPB1/ECT2/EPAS1/NFE2L2/TNFAIP3/CDK2/ETS1/PRR5L/TLR4/CYP1B1/FANCD2/CCNA2/EGFR/GPX8/MELK/AXL/GPR37L1/CDK1/TREX1/DHFR/AQP1/ETV5	28	T2_UP	BP	TNP
GO:0090101	negative regulation of transmembrane receptor protein serine/threonine kinase signaling pathway	14/1014	129/19786	0.00640099	0.0391547	0.0295014	LTBP1/CHRDL1/SFRP1/TGFB1/DKK1/SMAD6/EMILIN1/FBN2/PRDM16/NOTCH1/HTRA1/RBPMS2/SMAD3/VEPH1	14	T2_UP	BP	TNP
GO:0060993	kidney morphogenesis	12/1014	103/19786	0.00641928	0.0392216	0.0295518	SOX8/WWTR1/BMP7/SALL1/TGFB1/GLI3/VEGFA/HES1/SOX9/LAMA5/IRX3/HES5	12	T2_UP	BP	TNP
GO:0000725	recombinational repair	13/1014	116/19786	0.00646831	0.0394759	0.0297435	BRCA1/RAD51/POLQ/RAD54L/RAD51AP1/TIMELESS/BRCA2/CHEK1/TONSL/RAD51B/H2AFX/XRCC2/BLM	13	T2_UP	BP	TNP
GO:0051100	negative regulation of binding	17/1014	170/19786	0.00650452	0.0396516	0.0298758	HFE/SP100/SRI/AURKA/E2F1/DKK1/NEK2/IFIT2/NES/CFHR5/HEY2/HMGA2/DISC1/IFI16/AURKB/IFIT1/PPARA	17	T2_UP	BP	TNP
GO:0051897	positive regulation of protein kinase B signaling	18/1014	184/19786	0.00652165	0.0397106	0.0299203	CALCR/ERBB3/FGFR2/FGFR3/FGFR1/STK3/TGFB1/ENG/GAB1/F3/RAMP3/SPRY2/ERBB2/EGFR/ITGB1/MYORG/IGF2/TNFAIP8L3	18	T2_UP	BP	TNP
GO:0051642	centrosome localization	5/1014	24/19786	0.00658557	0.0399905	0.0301312	ASPM/AURKA/GPSM2/MAD2L1/CEP83	5	T2_UP	BP	TNP
GO:0090103	cochlea morphogenesis	5/1014	24/19786	0.00658557	0.0399905	0.0301312	SOX9/ZEB1/FRZB/FZD2/POU3F4	5	T2_UP	BP	TNP
GO:0043303	mast cell degranulation	7/1014	44/19786	0.00661842	0.0399905	0.0301312	SNAP23/PLA2G3/LGALS9/RASGRP1/FES/S100A13/LYN	7	T2_UP	BP	TNP
GO:0048483	autonomic nervous system development	7/1014	44/19786	0.00661842	0.0399905	0.0301312	SOX8/HES1/FN1/EGR2/ASCL1/GBX2/HES3	7	T2_UP	BP	TNP
GO:0098659	inorganic cation import across plasma membrane	7/1014	44/19786	0.00661842	0.0399905	0.0301312	CALCR/HFE/ATP1A2/KCNJ8/RAMP3/ATP1B2/CNGA3	7	T2_UP	BP	TNP
GO:0099587	inorganic ion import across plasma membrane	7/1014	44/19786	0.00661842	0.0399905	0.0301312	CALCR/HFE/ATP1A2/KCNJ8/RAMP3/ATP1B2/CNGA3	7	T2_UP	BP	TNP
GO:0097237	cellular response to toxic substance	24/1014	271/19786	0.0066201	0.0399905	0.0301312	CPS1/MT3/PTGS1/BMP7/CST3/TIMELESS/ECT2/NFE2L2/TNFAIP3/EGR1/ITPR2/KDR/ETS1/CYP1B1/KCNMB1/GPX8/ABTB2/AXL/TXNDC2/GPR37L1/CDK1/TH/DHFR/AQP1	24	T2_UP	BP	TNP
GO:0010959	regulation of metal ion transport	33/1014	408/19786	0.00665719	0.0401691	0.0302657	CALCR/CD4/HFE/ATP1A2/ATP2C2/MYLK/NEDD4/PTPN3/SRI/ACTN2/ADCYAP1R1/P2RX7/TGFB1/SLC9A3R1/STC2/KCNIP2/RAMP3/ATP1B2/SERPINE2/CASQ1/KCNMB1/STOM/GJA1/UTRN/CNKSR3/STC1/S100A1/TMC1/PACSIN3/ANO6/FLNA/LYN/FXYD1	33	T2_UP	BP	TNP
GO:0002573	myeloid leukocyte differentiation	22/1014	242/19786	0.00674735	0.040634	0.030616	CD4/CD74/CASP8/RASSF2/CA2/SFRP1/CCN4/TGFB1/VEGFA/LRRC17/NOTCH2/TLR4/EPHA2/RUNX1/GAB3/IFI16/BATF2/CEBPB/FES/ZFP36L1/MITF/LYN	22	T2_UP	BP	TNP
GO:0030279	negative regulation of ossification	11/1014	91/19786	0.00674948	0.040634	0.030616	SFRP1/TGFB1/DKK1/MDK/TNN/SOX9/LRP4/SMAD6/NOTCH1/RANBP3L/SMAD3	11	T2_UP	BP	TNP
GO:0016054	organic acid catabolic process	24/1014	272/19786	0.00691976	0.0415653	0.0313178	AASS/HMMR/ACACB/QPRT/TGFB1/CPT1A/CTH/ALDH6A1/IDUA/ENOSF1/SDS/GLUL/HADHB/SDSL/CPT2/GPT/ECI1/ACOX2/DCXR/GLDC/PIPOX/PPARA/ECI2/DDO	24	T2_UP	BP	TNP
GO:0046395	carboxylic acid catabolic process	24/1014	272/19786	0.00691976	0.0415653	0.0313178	AASS/HMMR/ACACB/QPRT/TGFB1/CPT1A/CTH/ALDH6A1/IDUA/ENOSF1/SDS/GLUL/HADHB/SDSL/CPT2/GPT/ECI1/ACOX2/DCXR/GLDC/PIPOX/PPARA/ECI2/DDO	24	T2_UP	BP	TNP
GO:0007173	epidermal growth factor receptor signaling pathway	13/1014	117/19786	0.00694554	0.0416233	0.0313614	RHBDF1/PLAUR/PTPN3/SNX5/RASSF2/TGFB1/GAB1/SOX9/IFI6/SPRY2/EGFR/SHC3/SPRY1	13	T2_UP	BP	TNP
GO:0001707	mesoderm formation	10/1014	79/19786	0.00695282	0.0416233	0.0313614	FOXC1/EYA2/FGFR2/FGFR1/BMP7/DKK1/EPHA2/HMGA2/ITGB1/SMAD3	10	T2_UP	BP	TNP
GO:0045652	regulation of megakaryocyte differentiation	10/1014	79/19786	0.00695282	0.0416233	0.0313614	MYL9/KAT2B/HDAC1/MOV10/HIST1H4H/RUNX1/HMGB2/HIST2H3D/HIST1H3J/HIST1H3D	10	T2_UP	BP	TNP
GO:0031128	developmental induction	6/1014	34/19786	0.00699699	0.0417939	0.03149	SOX8/FGFR1/SALL1/DKK1/SOX9/SPRY1	6	T2_UP	BP	TNP
GO:0045662	negative regulation of myoblast differentiation	6/1014	34/19786	0.00699699	0.0417939	0.03149	SOX8/TGFB1/SOX9/NOTCH1/CMTM5/DLL1	6	T2_UP	BP	TNP
GO:0051495	positive regulation of cytoskeleton organization	21/1014	229/19786	0.00727134	0.0433517	0.0326637	SPAG5/ACTN2/CARMIL1/P2RX7/RGCC/SFRP1/PROX1/SORBS3/GPSM2/NES/SWAP70/PSRC1/PLK4/IQGAP2/RHOC/LMOD1/POC1A/SMAD3/FES/FLNA/LPAR1	21	T2_UP	BP	TNP
GO:0043409	negative regulation of MAPK cascade	18/1014	186/19786	0.00727405	0.0433517	0.0326637	P2RX7/TIMP3/BMP7/SFRP1/SLC9A3R1/FOXM1/SPRY2/TLR4/EMILIN1/DUSP6/MARVELD3/DUSP10/CNKSR3/SPRY1/PBK/SPRY4/SPRED2/LYN	18	T2_UP	BP	TNP
GO:0001942	hair follicle development	11/1014	92/19786	0.00732116	0.0435838	0.0328386	FGFR2/CELSR1/TGFB2/DKK1/HDAC1/SOX21/SOX9/LAMA5/LRP4/LGR5/EGFR	11	T2_UP	BP	TNP
GO:0060113	inner ear receptor cell differentiation	8/1014	56/19786	0.00738668	0.0439248	0.0330955	FGFR1/SLC9A3R1/HES1/HEY2/TMC1/FZD2/HES5/DLL1	8	T2_UP	BP	TNP
GO:0021761	limbic system development	13/1014	118/19786	0.00745024	0.0442042	0.033306	FGFR2/FGFR1/GLI3/MDK/HDAC1/PROX1/KIF14/BCAN/SOX3/ETS1/GSX1/OTP/FOXB1	13	T2_UP	BP	TNP
GO:0070252	actin-mediated cell contraction	13/1014	118/19786	0.00745024	0.0442042	0.033306	ATP1A2/VIM/SRI/ACTN2/MYH3/KCNJ8/KCNE4/GJA1/STC1/PDPN/NEB/FLNA/EMP2	13	T2_UP	BP	TNP
GO:0006998	nuclear envelope organization	7/1014	45/19786	0.00749899	0.0443079	0.0333841	NEK6/CCNB1/CCNB2/REEP3/PLK1/REEP4/CDK1	7	T2_UP	BP	TNP
GO:0010043	response to zinc ion	7/1014	45/19786	0.00749899	0.0443079	0.0333841	CPS1/P2RX7/CA2/MT2A/TH/MT1X/MT1F	7	T2_UP	BP	TNP
GO:1902893	regulation of pri-miRNA transcription by RNA polymerase II	7/1014	45/19786	0.00749899	0.0443079	0.0333841	TGFB2/TGFB1/SOX9/SMAD6/SMAD3/PPARA/TEAD1	7	T2_UP	BP	TNP
GO:0071383	cellular response to steroid hormone stimulus	23/1014	259/19786	0.00750094	0.0443079	0.0333841	BRCA1/ATP1A2/NEDD4/REST/BMP7/SFRP1/TGFB1/HDAC1/KLF9/NR4A1/SERPINF1/YAP1/EGFR/ZFP36L2/STC1/RUNX1/HEYL/HNF4G/ZFP36L1/PPARA/KANK2/ND3/AQP1	23	T2_UP	BP	TNP
GO:0034332	adherens junction organization	15/1014	145/19786	0.00754959	0.0444967	0.0335264	FERMT2/ACTN2/COL16A1/TRIP6/SFRP1/VEGFA/CDH6/KDR/AJUBA/LAMA5/PHLDB2/INAVA/SMAD3/PEAK1/APOD	15	T2_UP	BP	TNP
GO:0044344	cellular response to fibroblast growth factor stimulus	15/1014	145/19786	0.00754959	0.0444967	0.0335264	PTBP1/CPS1/FGFR2/FGFR3/FGFR1/SFRP1/PRKD2/COL1A1/NR4A1/FGFRL1/ZFP36L2/CREB3L1/SHCBP1/ZFP36L1/SPRED2	15	T2_UP	BP	TNP
GO:0033599	regulation of mammary gland epithelial cell proliferation	4/1014	16/19786	0.00760669	0.044538	0.0335575	CCND1/RREB1/BRCA2/IQGAP3	4	T2_UP	BP	TNP
GO:0034616	response to laminar fluid shear stress	4/1014	16/19786	0.00760669	0.044538	0.0335575	TGFB1/NFE2L2/ETS1/SMAD6	4	T2_UP	BP	TNP
GO:0055012	ventricular cardiac muscle cell differentiation	4/1014	16/19786	0.00760669	0.044538	0.0335575	PROX1/CCNB1/HEY2/CDK1	4	T2_UP	BP	TNP
GO:0061430	bone trabecula morphogenesis	4/1014	16/19786	0.00760669	0.044538	0.0335575	MMP2/SFRP1/COL1A1/FBN2	4	T2_UP	BP	TNP
GO:0071732	cellular response to nitric oxide	4/1014	16/19786	0.00760669	0.044538	0.0335575	MT3/CDK2/CCNA2/AQP1	4	T2_UP	BP	TNP
GO:1902001	fatty acid transmembrane transport	4/1014	16/19786	0.00760669	0.044538	0.0335575	ACACB/CPT1A/CPT2/SLC25A20	4	T2_UP	BP	TNP
GO:0051148	negative regulation of muscle cell differentiation	9/1014	68/19786	0.00765401	0.0447659	0.0337292	PTBP1/DKK1/BHLHE41/HEY2/NOTCH1/FZD7/RBPMS2/PPARA/DLL1	9	T2_UP	BP	TNP
GO:0055001	muscle cell development	17/1014	173/19786	0.00771156	0.0450531	0.0339456	ACTN2/ENG/MYH3/VEGFA/HES1/PROX1/CCNB1/HEY2/CASQ1/MEGF10/NOTCH1/ADM/ITGB1/PDLIM5/MYORG/CDK1/PPARA	17	T2_UP	BP	TNP
GO:0044062	regulation of excretion	5/1014	25/19786	0.0078909	0.0459499	0.0346213	SNX5/COMT/SLC9A3R1/AGTR1/STC1	5	T2_UP	BP	TNP
GO:0060740	prostate gland epithelium morphogenesis	5/1014	25/19786	0.0078909	0.0459499	0.0346213	TNC/FGFR2/BMP7/SFRP1/SOX9	5	T2_UP	BP	TNP
GO:0061842	microtubule organizing center localization	5/1014	25/19786	0.0078909	0.0459499	0.0346213	ASPM/AURKA/GPSM2/MAD2L1/CEP83	5	T2_UP	BP	TNP
GO:0014068	positive regulation of phosphatidylinositol 3-kinase signaling	11/1014	93/19786	0.0079299	0.0461266	0.0347545	DCN/ERBB3/NEDD4/FGFR1/TGFB2/FLT1/GAB1/SOX9/KDR/PRR5L/LYN	11	T2_UP	BP	TNP
GO:0007019	microtubule depolymerization	6/1014	35/19786	0.00808638	0.0469344	0.0353631	KIF18A/CKAP2/KIF2C/KIF18B/KIF24/KIF19	6	T2_UP	BP	TNP
GO:0071392	cellular response to estradiol stimulus	6/1014	35/19786	0.00808638	0.0469344	0.0353631	SFRP1/KIF18A/RAMP3/CCNA2/CRHBP/EGFR	6	T2_UP	BP	TNP
GO:0051896	regulation of protein kinase B signaling	23/1014	261/19786	0.00819832	0.0475324	0.0358137	CALCR/ERBB3/FGFR2/FGFR3/FGFR1/PHLPP1/STK3/TGFB1/ENG/SLC9A3R1/GAB1/F3/RAMP3/RRAS/SPRY2/ERBB2/EPHA2/EGFR/SESN3/ITGB1/MYORG/IGF2/TNFAIP8L3	23	T2_UP	BP	TNP
GO:0046579	positive regulation of Ras protein signal transduction	8/1014	57/19786	0.00821665	0.0475353	0.0358159	NOTCH2/MMD2/ITPKB/NOTCH1/RASGRP1/LPAR1/ADGRG1/LYN	8	T2_UP	BP	TNP
GO:0046605	regulation of centrosome cycle	8/1014	57/19786	0.00821665	0.0475353	0.0358159	BRCA1/AURKA/KAT2B/NEK2/KIF11/PLK4/CHEK1/POC1A	8	T2_UP	BP	TNP
GO:0043536	positive regulation of blood vessel endothelial cell migration	10/1014	81/19786	0.008274	0.0477635	0.0359878	FGFR1/PRKD2/TGFB1/HSPB1/VEGFA/NFE2L2/RHOJ/KDR/ETS1/SP1	10	T2_UP	BP	TNP
GO:0048332	mesoderm morphogenesis	10/1014	81/19786	0.008274	0.0477635	0.0359878	FOXC1/EYA2/FGFR2/FGFR1/BMP7/DKK1/EPHA2/HMGA2/ITGB1/SMAD3	10	T2_UP	BP	TNP
GO:0002279	mast cell activation involved in immune response	7/1014	46/19786	0.00846319	0.0486976	0.0366916	SNAP23/PLA2G3/LGALS9/RASGRP1/FES/S100A13/LYN	7	T2_UP	BP	TNP
GO:0002448	mast cell mediated immunity	7/1014	46/19786	0.00846319	0.0486976	0.0366916	SNAP23/PLA2G3/LGALS9/RASGRP1/FES/S100A13/LYN	7	T2_UP	BP	TNP
GO:0055026	negative regulation of cardiac muscle tissue development	7/1014	46/19786	0.00846319	0.0486976	0.0366916	TP73/DKK1/MEIS1/GJA1/FZD7/PPARA/DLL1	7	T2_UP	BP	TNP
GO:0030168	platelet activation	17/1014	175/19786	0.00861183	0.0494995	0.0372958	CD9/LCP2/ENTPD2/MYL9/HSPB1/COL1A1/ITPR2/SERPINE2/TLR4/TLN1/MERTK/PDPN/PEAR1/PLSCR1/FLNA/CLIC1/LYN	17	T2_UP	BP	TNP
GO:0030099	myeloid cell differentiation	37/1014	479/19786	0.0087072	0.0499937	0.0376682	CD4/CD74/CASP8/RASSF2/MYL9/CA2/SFRP1/CCN4/TGFB1/VEGFA/KAT2B/EPAS1/HDAC1/LRRC17/NOTCH2/ETS1/TLR4/EPHA2/ITPKB/MEIS1/FLI1/MOV10/HIST1H4H/RUNX1/GAB3/IFI16/HMGB2/BATF2/CEBPB/FES/HIST2H3D/ZFP36L1/MITF/HIST1H3J/HIST1H3D/DLL1/LYN	37	T2_UP	BP	TNP
GO:0050804	modulation of chemical synaptic transmission	89/1253	438/19786	3.48287e-23	1.08946e-19	9.38074e-20	TAC1/CX3CL1/BAIAP3/SYN1/MAPK8IP2/SYT7/NCDN/CAMK2B/PRKCZ/SYT1/CAMK2A/RIMS1/SCTR/CHRNA3/ACHE/SYNGR1/PLCB4/CELF4/SYP/HTR2A/CBLN1/RAB3A/DNM1/NCS1/APBA1/CPEB3/NEURL1/CUX2/HRH2/RIMS3/RGS4/CHRNB4/PHF24/PRKCG/YWHAH/SNAP25/SYT4/HTR1B/STXBP1/ITPKA/PREPL/ADCYAP1/CACNA1A/SLC4A10/CNTN4/STXBP5L/PLK2/CPLX2/CHRNB3/CHRNA6/STAR/SYBU/CACNA1B/CNTNAP4/DGKE/JPH3/NRGN/NPTN/GHRL/KIT/TPRG1L/CHRNB2/SHANK1/SHANK2/GUCY1A1/P…	89	End_DOWN	BP	TNP
GO:0099177	regulation of trans-synaptic signaling	89/1253	439/19786	4.10962e-23	1.08946e-19	9.38074e-20	TAC1/CX3CL1/BAIAP3/SYN1/MAPK8IP2/SYT7/NCDN/CAMK2B/PRKCZ/SYT1/CAMK2A/RIMS1/SCTR/CHRNA3/ACHE/SYNGR1/PLCB4/CELF4/SYP/HTR2A/CBLN1/RAB3A/DNM1/NCS1/APBA1/CPEB3/NEURL1/CUX2/HRH2/RIMS3/RGS4/CHRNB4/PHF24/PRKCG/YWHAH/SNAP25/SYT4/HTR1B/STXBP1/ITPKA/PREPL/ADCYAP1/CACNA1A/SLC4A10/CNTN4/STXBP5L/PLK2/CPLX2/CHRNB3/CHRNA6/STAR/SYBU/CACNA1B/CNTNAP4/DGKE/JPH3/NRGN/NPTN/GHRL/KIT/TPRG1L/CHRNB2/SHANK1/SHANK2/GUCY1A1/P…	89	End_DOWN	BP	TNP
GO:0023061	signal release	90/1253	469/19786	1.22539e-21	2.16567e-18	1.86474e-18	CFTR/ICA1/TAC1/BAIAP3/SYN1/TFAP2B/SYT7/PTPRN/SYT1/GAL/CAMK2A/RIMS1/CHRNA3/OPRK1/HRH3/SLC32A1/SYP/HTR2A/RAB3A/GHRHR/TFR2/GCK/NCS1/APBA1/OPRM1/GPLD1/OTOF/SLC5A7/RIMS3/CHRNB4/INHBA/ACVR1C/GRM4/PAX8/PRKCG/VGF/GAD1/KCNA5/ANO1/SNAP25/SYT4/MTNR1B/HTR1B/RAB11FIP5/GAD2/STXBP1/ARRB1/PREPL/RBP4/NAAA/ADCYAP1/CACNA1A/STXBP5L/EPHA5/HTR2C/CHRNB3/CHRNA6/SYBU/CACNA1B/ADRA2A/ITPR1/PTPRN2/RAB11FIP1/GHRL/CHRNB2/VSNL…	90	End_DOWN	BP	TNP
GO:0006836	neurotransmitter transport	63/1253	266/19786	2.73084e-20	3.61972e-17	3.11675e-17	ICA1/BAIAP3/SYN1/SLC6A7/SYT7/SYT1/CAMK2A/SLC6A15/RIMS1/CHRNA3/NOS1/SLC17A6/HRH3/SLC32A1/SYP/HTR2A/SLC1A6/RAB3A/NCS1/APBA1/SLC38A1/OTOF/SLC5A7/RIMS3/RGS4/CHRNB4/SV2C/GRM4/PRKCG/GAD1/SNAP25/SYT4/HTR1B/GAD2/STXBP1/PREPL/NAAA/ADCYAP1/STXBP5L/HTR2C/CHRNB3/CHRNA6/CACNA1B/PTPRN2/CHRNB2/CADPS/SLC18A2/SLC6A5/PRKCB/STX3/CPLX1/RAB3B/CHRNA5/SYT12/SNCG/RIMS2/PPFIA3/HTR1A/TH/CHRM2/DRD1/SLC6A17/AQP1	63	End_DOWN	BP	TNP
GO:0007269	neurotransmitter secretion	46/1253	154/19786	1.83185e-19	1.94249e-16	1.67258e-16	BAIAP3/SYN1/SYT7/SYT1/CAMK2A/RIMS1/CHRNA3/HRH3/SLC32A1/SYP/HTR2A/RAB3A/NCS1/APBA1/OTOF/SLC5A7/RIMS3/CHRNB4/GRM4/PRKCG/GAD1/SNAP25/SYT4/HTR1B/GAD2/STXBP1/PREPL/NAAA/STXBP5L/CHRNB3/CHRNA6/CACNA1B/PTPRN2/CHRNB2/CADPS/SLC18A2/PRKCB/STX3/CPLX1/CHRNA5/SYT12/SNCG/RIMS2/PPFIA3/CHRM2/DRD1	46	End_DOWN	BP	TNP
GO:0099643	signal release from synapse	46/1253	155/19786	2.44877e-19	2.16389e-16	1.86321e-16	BAIAP3/SYN1/SYT7/SYT1/CAMK2A/RIMS1/CHRNA3/HRH3/SLC32A1/SYP/HTR2A/RAB3A/NCS1/APBA1/OTOF/SLC5A7/RIMS3/CHRNB4/GRM4/PRKCG/GAD1/SNAP25/SYT4/HTR1B/GAD2/STXBP1/PREPL/NAAA/STXBP5L/CHRNB3/CHRNA6/CACNA1B/PTPRN2/CHRNB2/CADPS/SLC18A2/PRKCB/STX3/CPLX1/CHRNA5/SYT12/SNCG/RIMS2/PPFIA3/CHRM2/DRD1	46	End_DOWN	BP	TNP
GO:0042391	regulation of membrane potential	76/1253	405/19786	7.34187e-18	5.56094e-15	4.78823e-15	CFTR/TAC1/CACNA1G/MAPK8IP2/PKP2/PRKCZ/TRPC5/RIMS1/CHRNA3/P2RX5/HCN2/CELF4/GLRA2/NALCN/CBLN1/SLC1A6/ATP1A3/SCN1B/CNTNAP1/GLRB/CUX2/OPRM1/RIMS3/RGS4/CHRNB4/CASQ2/GOT1/CHRNA2/KCNJ2/YWHAH/KCNC1/FGF13/KCNA5/MTNR1B/DSC2/KCNK1/CHRNA1/HCN4/ADCYAP1/CACNA1A/ATP1B1/GABRB2/GLRA1/CHRNB3/CHRNA6/CACNA1B/SCN2B/GRM1/CACNA2D1/KCNMA1/GHRL/GJD2/CHRNB2/SHANK1/KCNJ3/GABRB1/ATP1A1/HCN1/KCNC2/CACNG2/CHRNA5/NPAS4/RIMS2/G…	76	End_DOWN	BP	TNP
GO:0034765	regulation of ion transmembrane transport	83/1253	481/19786	4.18673e-17	2.77475e-14	2.38919e-14	CFTR/CALCR/CX3CL1/CACNA1G/MAPK8IP2/LRRC7/KCNAB2/GAL/GNB5/TMEM38A/OPRK1/NOS1/HCN2/CACNA1I/NALCN/SCN1B/TSPAN13/RGS9/OPRM1/CLIC5/RGS4/CASQ2/HPCA/KCNJ2/OPRL1/YWHAH/KCNC1/KCNA5/KCNC3/MTNR1B/APLNR/DYSF/SCN2A/SCN7A/TRPC6/THBS1/HCN4/CXCL9/METTL21C/REM2/STAC2/CACNA1A/ATP1B1/STAC/CACNA1B/GSTO1/SCN2B/ADRA2A/DLG2/CACNA2D1/JPH3/KCNMA1/KCNS2/SHANK1/KCNJ9/KCNJ3/HCN1/KCNK5/KCNC2/CACNG2/KCNJ4/CXCL10/KCNAB1/TCAF2/…	83	End_DOWN	BP	TNP
GO:0099504	synaptic vesicle cycle	45/1253	170/19786	7.9426e-17	4.67907e-14	4.02889e-14	SYN1/SYT7/RAB27B/SYT1/CAMK2A/SNCB/RIMS1/SLC17A6/SYP/HTR2A/RAB3A/DNM1/NCS1/APBA1/OTOF/DNAJC6/RIMS3/PACSIN1/PRKCG/SNAP25/SYT4/HTR1B/STXBP1/PREPL/STXBP5L/CHRNB3/CHRNA6/CHRNB2/CADPS/SLC18A2/PRKCB/STX3/CPLX1/RAB3B/CHRNA5/SYT12/RIMS2/CDK5R1/PPFIA3/TH/CHRM2/DRD1/SYN3/PRKAR1B/DNM3	45	End_DOWN	BP	TNP
GO:0017156	calcium ion regulated exocytosis	38/1253	134/19786	1.72471e-15	9.14441e-13	7.87376e-13	SCIN/BAIAP3/SYN1/SYT7/SYT1/CAMK2A/RIMS1/SYP/HTR2A/RAB3A/NCS1/APBA1/SYT10/OTOF/RIMS3/PRKCG/SNAP25/SYT4/HTR1B/STXBP1/PREPL/STXBP5L/CHRNB3/CHRNA6/ADRA2A/CHRNB2/CADPS/PRKCB/STX3/CPLX1/CHRNA5/SYT12/RIMS2/PPFIA3/CHRM2/DRD1/ZP3/SCAMP5	38	End_DOWN	BP	TNP
GO:0016079	synaptic vesicle exocytosis	32/1253	104/19786	2.30405e-14	1.11055e-11	9.56237e-12	SYN1/SYT7/SYT1/CAMK2A/RIMS1/SYP/HTR2A/RAB3A/NCS1/APBA1/OTOF/RIMS3/PRKCG/SNAP25/SYT4/HTR1B/STXBP1/PREPL/STXBP5L/CHRNB3/CHRNA6/CHRNB2/CADPS/PRKCB/STX3/CPLX1/CHRNA5/SYT12/RIMS2/PPFIA3/CHRM2/DRD1	32	End_DOWN	BP	TNP
GO:0017158	regulation of calcium ion-dependent exocytosis	29/1253	97/19786	8.58042e-13	3.79112e-10	3.26432e-10	BAIAP3/SYN1/SYT7/SYT1/CAMK2A/SYP/HTR2A/RAB3A/NCS1/APBA1/SYT10/RIMS3/PRKCG/SYT4/HTR1B/STXBP1/PREPL/STXBP5L/CHRNB3/CHRNA6/ADRA2A/CHRNB2/PRKCB/CPLX1/CHRNA5/CHRM2/DRD1/ZP3/SCAMP5	29	End_DOWN	BP	TNP
GO:0046928	regulation of neurotransmitter secretion	29/1253	98/19786	1.14585e-12	4.6733e-10	4.02392e-10	BAIAP3/SYN1/SYT1/CAMK2A/RIMS1/CHRNA3/SYP/HTR2A/RAB3A/NCS1/APBA1/RIMS3/CHRNB4/PRKCG/SYT4/HTR1B/STXBP1/PREPL/STXBP5L/CHRNB3/CHRNA6/CHRNB2/PRKCB/CPLX1/CHRNA5/SYT12/SNCG/CHRM2/DRD1	29	End_DOWN	BP	TNP
GO:0099003	vesicle-mediated transport in synapse	40/1253	180/19786	2.04532e-12	7.74593e-10	6.66959e-10	SYN1/SYT7/RAB27B/SYT1/CAMK2A/SNCB/RIMS1/SYP/HTR2A/RAB3A/DNM1/NCS1/APBA1/OTOF/DNAJC6/RIMS3/HPCA/PACSIN1/PRKCG/CALY/SNAP25/SYT4/HTR1B/STXBP1/PREPL/STXBP5L/CHRNB3/CHRNA6/CHRNB2/CADPS/PRKCB/STX3/NSG1/CPLX1/CHRNA5/SYT12/RIMS2/PPFIA3/CHRM2/DRD1	40	End_DOWN	BP	TNP
GO:0006813	potassium ion transport	43/1253	205/19786	2.43182e-12	8.24823e-10	7.1021e-10	KCNAB2/GAL/TMEM38A/OPRK1/NOS1/HCN2/NALCN/HTR2A/ATP1A3/KCNN1/GCK/KCNT1/RGS4/CASQ2/KCNJ2/KCNC1/KCNA5/KCNC3/SNAP25/MTNR1B/KCNK1/HCN4/ADCYAP1/ATP1B1/ADRA2A/SLC24A2/KCNMA1/KCNS2/KCNJ3/ATP1A1/HCN1/KCNK5/KCNC2/KCNJ4/KCNAB1/KCNG3/KCNA4/LRRC55/DRD1/KCNQ5/KCNIP4/KCNJ11/AQP1	43	End_DOWN	BP	TNP
GO:0001505	regulation of neurotransmitter levels	61/1253	364/19786	2.48909e-12	8.24823e-10	7.1021e-10	BAIAP3/SYN1/SYT7/SYT1/CAMK2A/RIMS1/CHRNA3/ACHE/NOS1/ICAM1/HRH3/SLC32A1/SYP/HTR2A/SLC1A6/RAB3A/NCS1/APBA1/SLC38A1/OTOF/SLC5A7/RIMS3/RGS4/CHRNB4/PDE1B/GRM4/PRKCG/GAD1/ASS1/GCH1/SNAP25/SYT4/SDS/HTR1B/GAD2/STXBP1/PREPL/NAAA/STXBP5L/CHRNB3/CHRNA6/CACNA1B/PTPRN2/CHRNB2/CADPS/SLC18A2/SLC6A5/PRKCB/STX3/CPLX1/RAB3B/CHRNA5/INSR/SYT12/SNCG/RIMS2/PPFIA3/HTR1A/TH/CHRM2/DRD1	61	End_DOWN	BP	TNP
GO:0048167	regulation of synaptic plasticity	41/1253	190/19786	2.99238e-12	9.33272e-10	8.0359e-10	CX3CL1/SYT7/NCDN/CAMK2B/PRKCZ/CAMK2A/SCTR/SYNGR1/SYP/CBLN1/RAB3A/CPEB3/NEURL1/HRH2/YWHAH/SNAP25/SYT4/STXBP1/ITPKA/SLC4A10/CNTN4/PLK2/CPLX2/STAR/JPH3/NRGN/NPTN/KIT/SHANK2/STX3/NSG1/DRD5/NEUROD2/SYT12/NPAS4/GRIN1/PPFIA3/DRD1/RELN/MME/GRID2IP	41	End_DOWN	BP	TNP
GO:0051588	regulation of neurotransmitter transport	34/1253	143/19786	1.26364e-11	3.72213e-09	3.20492e-09	BAIAP3/SYN1/SYT1/CAMK2A/RIMS1/CHRNA3/NOS1/SYP/HTR2A/RAB3A/NCS1/APBA1/RIMS3/RGS4/CHRNB4/PRKCG/SYT4/HTR1B/STXBP1/PREPL/STXBP5L/HTR2C/CHRNB3/CHRNA6/CHRNB2/PRKCB/CPLX1/RAB3B/CHRNA5/SYT12/SNCG/HTR1A/CHRM2/DRD1	34	End_DOWN	BP	TNP
GO:0035637	multicellular organismal signaling	41/1253	200/19786	1.69828e-11	4.61961e-09	3.9777e-09	CACNA1G/PKP2/ATP2B3/ATP2A3/NOS1/ATP1A3/SCN1B/CNTNAP1/CHRNB4/CASQ2/KCNJ2/KCNA5/MTNR1B/DSC2/KCNK1/CHRNA1/HCN4/ATP1B1/CORIN/GLRA1/SCN2B/ITPR1/CACNA2D1/GHRL/ATP2B2/KCNJ3/NPPC/ATP1A1/CACNG2/KCNJ4/DRD5/CNTNAP2/SLC8A1/GJD3/DRD1/KCNIP4/TRDN/KCNJ11/RYR1/RYR2/FXYD7	41	End_DOWN	BP	TNP
GO:0048489	synaptic vesicle transport	32/1253	130/19786	1.88944e-11	4.61961e-09	3.9777e-09	SYN1/SYT7/SYT1/CAMK2A/RIMS1/SYP/HTR2A/RAB3A/NCS1/APBA1/OTOF/RIMS3/PRKCG/SNAP25/SYT4/HTR1B/STXBP1/PREPL/STXBP5L/CHRNB3/CHRNA6/CHRNB2/CADPS/PRKCB/STX3/CPLX1/CHRNA5/SYT12/RIMS2/PPFIA3/CHRM2/DRD1	32	End_DOWN	BP	TNP
GO:0097480	establishment of synaptic vesicle localization	32/1253	130/19786	1.88944e-11	4.61961e-09	3.9777e-09	SYN1/SYT7/SYT1/CAMK2A/RIMS1/SYP/HTR2A/RAB3A/NCS1/APBA1/OTOF/RIMS3/PRKCG/SNAP25/SYT4/HTR1B/STXBP1/PREPL/STXBP5L/CHRNB3/CHRNA6/CHRNB2/CADPS/PRKCB/STX3/CPLX1/CHRNA5/SYT12/RIMS2/PPFIA3/CHRM2/DRD1	32	End_DOWN	BP	TNP
GO:1903522	regulation of blood circulation	53/1253	306/19786	1.91685e-11	4.61961e-09	3.9777e-09	TAC1/CACNA1G/PKP2/ATP2B3/TMEM38A/ATP2A3/NOS1/ICAM1/MYH7/HTR2A/ATP1A3/SCN1B/HRH2/RGS4/CASQ2/DBH/KCNJ2/FGF13/KCNA5/GCH1/DSC2/KCNK1/HCN4/PDE5A/ATP1B1/CORIN/CACNA1B/GSTO1/SCN2B/ADRA2A/ITPR1/CACNA2D1/GHRL/ATP2B2/KCNJ3/NPPC/ATP1A1/CACNG2/KCNJ4/TACR3/HSPB7/TH/CHRM2/SLC8A1/GJD3/ADRA2C/KCNIP4/TRDN/KCNJ11/RYR1/CACNA1H/RYR2/FXYD7	53	End_DOWN	BP	TNP
GO:0060078	regulation of postsynaptic membrane potential	33/1253	140/19786	3.2425e-11	7.47468e-09	6.43604e-09	MAPK8IP2/PRKCZ/RIMS1/CHRNA3/P2RX5/CELF4/GLRA2/CBLN1/GLRB/CUX2/OPRM1/RGS4/CHRNB4/CHRNA2/CHRNA1/ADCYAP1/GABRB2/GLRA1/CHRNB3/CHRNA6/GRM1/GHRL/CHRNB2/SHANK1/GABRB1/CHRNA5/NPAS4/RIMS2/GRIN1/SLC8A1/RGS7BP/GABRD/RELN	33	End_DOWN	BP	TNP
GO:0097479	synaptic vesicle localization	33/1253	143/19786	5.95815e-11	1.26543e-08	1.08959e-08	SYN1/SYT7/SYT1/CAMK2A/RIMS1/SYP/HTR2A/RAB3A/NCS1/APBA1/OTOF/RIMS3/PRKCG/SNAP25/SYT4/HTR1B/STXBP1/PREPL/STXBP5L/CHRNB3/CHRNA6/CHRNB2/CADPS/PRKCB/STX3/CPLX1/CHRNA5/SYT12/RIMS2/PPFIA3/CHRM2/DRD1/SYN3	33	End_DOWN	BP	TNP
GO:2000300	regulation of synaptic vesicle exocytosis	23/1253	73/19786	5.96674e-11	1.26543e-08	1.08959e-08	SYN1/SYT1/CAMK2A/SYP/HTR2A/RAB3A/NCS1/APBA1/RIMS3/PRKCG/SYT4/HTR1B/STXBP1/PREPL/STXBP5L/CHRNB3/CHRNA6/CHRNB2/PRKCB/CPLX1/CHRNA5/CHRM2/DRD1	23	End_DOWN	BP	TNP
GO:0008016	regulation of heart contraction	46/1253	257/19786	1.32865e-10	2.70942e-08	2.33293e-08	TAC1/CACNA1G/PKP2/ATP2B3/TMEM38A/ATP2A3/NOS1/MYH7/ATP1A3/SCN1B/RGS4/CASQ2/KCNJ2/FGF13/KCNA5/GCH1/DSC2/KCNK1/HCN4/PDE5A/ATP1B1/CORIN/CACNA1B/GSTO1/SCN2B/ITPR1/CACNA2D1/ATP2B2/KCNJ3/NPPC/ATP1A1/CACNG2/KCNJ4/TACR3/HSPB7/TH/CHRM2/SLC8A1/GJD3/KCNIP4/TRDN/KCNJ11/RYR1/CACNA1H/RYR2/FXYD7	46	End_DOWN	BP	TNP
GO:0010975	regulation of neuron projection development	69/1253	481/19786	1.40463e-10	2.75829e-08	2.37501e-08	CX3CL1/EPHA3/XK/FSTL4/CAMK2B/LTK/NGEF/SYT1/PPP2R5B/TRPC5/SCARF1/RIMS1/CHRNA3/ARHGAP4/CPNE6/MCF2/SCN1B/NCS1/CPEB3/NEURL1/WNT3/CUX2/RASAL1/BMP5/BCL11A/PACSIN1/YWHAH/FGF13/RAP1GAP2/SNAP25/SYT4/ATP8A2/EPHA7/TBR1/TRPC6/ITPKA/ADCYAP1/CRABP2/SYT2/CPNE9/SLIT2/PLK2/ANKRD1/PAK1/POU4F2/RIT2/NPTN/GPRASP2/CHRNB2/SHANK1/NKX6-1/RET/ISLR2/SHOX2/MAP2K1/MINAR1/LPAR3/RIMS2/BDNF/CDK5R1/GRIN1/EFNA5/ROBO2/INPP5J/RELN/…	69	End_DOWN	BP	TNP
GO:0007611	learning or memory	48/1253	276/19786	1.48047e-10	2.80338e-08	2.41384e-08	TAC1/MAPK8IP2/NRXN3/ABCA7/PRKCZ/ITGA8/OPRK1/HTR2A/CALB1/CPEB3/CUX2/HRH2/PDE1B/DBH/SLC12A5/OPRL1/PRKCG/FOXP2/FGF13/PPP1R1B/SNAP25/SYT4/SCN2A/TBR1/PLK2/JPH3/NRGN/SLC24A2/AFF2/NPTN/KIT/GPRASP2/CHRNB2/SHANK1/SHANK2/KCNAB1/DRD5/INSR/NEUROD2/CNTNAP2/NPAS4/GRIN1/TH/DRD1/CCK/PRKAR1B/RELN/MME	48	End_DOWN	BP	TNP
GO:0045666	positive regulation of neuron differentiation	58/1253	372/19786	1.66635e-10	3.04654e-08	2.62321e-08	CX3CL1/EPHA3/CAMK2B/LTK/CDON/SYT1/PPP2R5B/TRPC5/SCARF1/FGF20/RIMS1/CPNE6/SCN1B/CPEB3/NEURL1/WNT3/PHOX2B/CUX2/RASAL1/BMP5/PACSIN1/LIN28A/SYT4/ATP8A2/TRPC6/ITPKA/SH3GL3/ADCYAP1/CRABP2/SYT2/CPNE9/SLIT2/ANKRD1/PAK1/POU4F2/RIT2/NPTN/GPRASP2/SHANK1/NKX6-1/RET/ISLR2/SHOX2/MAP2K1/LPAR3/NEUROD2/VWC2L/RIMS2/BDNF/PCP4/ADRA2C/EFNA5/ROBO2/NAP1L2/VWC2/RELN/L1CAM/TENM3	58	End_DOWN	BP	TNP
GO:0098693	regulation of synaptic vesicle cycle	28/1253	111/19786	1.84187e-10	3.15397e-08	2.71571e-08	SYN1/SYT1/CAMK2A/SYP/HTR2A/RAB3A/DNM1/NCS1/APBA1/RIMS3/PRKCG/SYT4/HTR1B/STXBP1/PREPL/STXBP5L/CHRNB3/CHRNA6/CHRNB2/PRKCB/CPLX1/RAB3B/CHRNA5/CDK5R1/CHRM2/DRD1/PRKAR1B/DNM3	28	End_DOWN	BP	TNP
GO:0071804	cellular potassium ion transport	33/1253	149/19786	1.90356e-10	3.15397e-08	2.71571e-08	KCNAB2/GAL/TMEM38A/OPRK1/HCN2/NALCN/ATP1A3/KCNT1/RGS4/CASQ2/KCNJ2/KCNC1/KCNA5/KCNC3/SNAP25/MTNR1B/KCNK1/HCN4/ATP1B1/KCNMA1/KCNS2/KCNJ3/ATP1A1/HCN1/KCNC2/KCNAB1/KCNG3/KCNA4/LRRC55/KCNQ5/KCNIP4/KCNJ11/AQP1	33	End_DOWN	BP	TNP
GO:0071805	potassium ion transmembrane transport	33/1253	149/19786	1.90356e-10	3.15397e-08	2.71571e-08	KCNAB2/GAL/TMEM38A/OPRK1/HCN2/NALCN/ATP1A3/KCNT1/RGS4/CASQ2/KCNJ2/KCNC1/KCNA5/KCNC3/SNAP25/MTNR1B/KCNK1/HCN4/ATP1B1/KCNMA1/KCNS2/KCNJ3/ATP1A1/HCN1/KCNC2/KCNAB1/KCNG3/KCNA4/LRRC55/KCNQ5/KCNIP4/KCNJ11/AQP1	33	End_DOWN	BP	TNP
GO:1902803	regulation of synaptic vesicle transport	23/1253	78/19786	2.66586e-10	4.28315e-08	3.68799e-08	SYN1/SYT1/CAMK2A/SYP/HTR2A/RAB3A/NCS1/APBA1/RIMS3/PRKCG/SYT4/HTR1B/STXBP1/PREPL/STXBP5L/CHRNB3/CHRNA6/CHRNB2/PRKCB/CPLX1/CHRNA5/CHRM2/DRD1	23	End_DOWN	BP	TNP
GO:0051480	regulation of cytosolic calcium ion concentration	50/1253	302/19786	3.68848e-10	5.75186e-08	4.95261e-08	CALCR/TAC1/CX3CL1/ATP2B3/CNGB1/TRPC5/TMEM38A/P2RX5/NOS1/HTR2A/CALB1/NCS1/CCKBR/CASQ2/GOT1/OPRL1/KCNA5/MTNR1B/APLNR/HTR1B/TRPC6/TRPC3/CXCL9/METTL21C/NOL3/ADCYAP1/CACNA1A/TRPM2/HTR2C/GSTO1/ITPR1/GRM1/CACNA2D1/JPH3/NPTN/GHRL/ATP2B2/PTH1R/GNG3/CXCL10/LPAR3/ADCY5/GRIN1/GPR157/SLC8A1/DRD1/TRDN/RYR1/RYR2/S1PR3	50	End_DOWN	BP	TNP
GO:0060079	excitatory postsynaptic potential	26/1253	101/19786	5.06629e-10	7.44985e-08	6.41466e-08	MAPK8IP2/PRKCZ/RIMS1/CHRNA3/P2RX5/CELF4/GLRA2/CBLN1/GLRB/CUX2/OPRM1/RGS4/CHRNB4/CHRNA2/CHRNA1/GLRA1/CHRNB3/CHRNA6/GHRL/CHRNB2/SHANK1/CHRNA5/NPAS4/RIMS2/GRIN1/RELN	26	End_DOWN	BP	TNP
GO:0061564	axon development	66/1253	464/19786	5.10072e-10	7.44985e-08	6.41466e-08	SEMA3F/NRXN3/EPHA3/XK/FSTL4/SPTB/EPHA8/TRPC5/SCARF1/SEMA3C/PAX2/ARHGAP4/POU4F3/MCF2/SCN1B/GRB10/WNT3/PHOX2B/C12orf57/UNC5A/APOA1/NR4A3/FGF13/ATP8A2/TSPAN2/EPHA7/TBR1/STXBP1/CRABP2/LHX9/CNTN4/SLIT2/EPHA5/C9orf72/PAK1/POU4F2/POU4F1/NR4A2/UCHL1/UNC5D/CHRNB2/NKX6-1/SHH/RET/ISLR2/GFRA2/SHOX2/MAP2K1/B3GNT2/LPAR3/PIK3CD/PTPRM/SPTBN2/BDNF/CDK5R1/GRIN1/UNC5C/SLIT3/EFNA5/ROBO2/CCK/RELN/ADARB1/INPP5F/L1CAM/…	66	End_DOWN	BP	TNP
GO:0007409	axonogenesis	61/1253	413/19786	5.19888e-10	7.44985e-08	6.41466e-08	SEMA3F/NRXN3/XK/FSTL4/SPTB/EPHA8/TRPC5/SEMA3C/PAX2/ARHGAP4/POU4F3/MCF2/SCN1B/GRB10/WNT3/PHOX2B/C12orf57/UNC5A/NR4A3/FGF13/ATP8A2/EPHA7/TBR1/STXBP1/CRABP2/LHX9/CNTN4/SLIT2/EPHA5/C9orf72/PAK1/POU4F2/POU4F1/NR4A2/UCHL1/UNC5D/CHRNB2/NKX6-1/SHH/RET/ISLR2/GFRA2/SHOX2/MAP2K1/B3GNT2/LPAR3/PIK3CD/PTPRM/SPTBN2/BDNF/CDK5R1/GRIN1/UNC5C/SLIT3/EFNA5/ROBO2/CCK/RELN/ADARB1/L1CAM/DOK6	61	End_DOWN	BP	TNP
GO:0070588	calcium ion transmembrane transport	51/1253	316/19786	6.20979e-10	8.6643e-08	7.46035e-08	CALCR/CX3CL1/CACNA1G/ATP2B3/GNB5/TRPC5/TMEM38A/NOS1/CACNA1I/NALCN/HTR2A/TSPAN13/NCS1/OPRM1/CASQ2/HPCA/OPRL1/APLNR/DYSF/TRPC6/TRPC3/CXCL9/METTL21C/REM2/NOL3/STAC2/CACNA1A/TRPM2/ATP1B1/STAC/HTR2C/CACNA1B/GSTO1/ADRA2A/ITPR1/CACNA2D1/JPH3/MICU3/ATP2B2/CACNG2/CXCL10/GRIN1/SLC8A1/GAS6/DRD1/TRDN/PDE2A/RYR1/CACNA1H/CACNA1E/RYR2	51	End_DOWN	BP	TNP
GO:0061337	cardiac conduction	32/1253	149/19786	8.19114e-10	1.11357e-07	9.58839e-08	CACNA1G/PKP2/ATP2B3/ATP2A3/NOS1/ATP1A3/SCN1B/CASQ2/KCNJ2/KCNA5/DSC2/KCNK1/HCN4/ATP1B1/CORIN/SCN2B/ITPR1/CACNA2D1/ATP2B2/KCNJ3/NPPC/ATP1A1/CACNG2/KCNJ4/SLC8A1/GJD3/KCNIP4/TRDN/KCNJ11/RYR1/RYR2/FXYD7	32	End_DOWN	BP	TNP
GO:0050890	cognition	52/1253	330/19786	1.00738e-09	1.29671e-07	1.11652e-07	TAC1/MAPK8IP2/NRXN3/ABCA7/PRKCZ/ITGA8/OPRK1/HTR2A/CALB1/CPEB3/CUX2/C12orf57/HRH2/PDE1B/DBH/SLC12A5/OPRL1/PRKCG/FOXP2/FGF13/PPP1R1B/SNAP25/SYT4/SCN2A/TBR1/PLK2/JAKMIP1/JPH3/NRGN/SLC24A2/AFF2/NPTN/KIT/GPRASP2/CHRNB2/SHANK1/SHANK2/PTCHD1/KCNAB1/DRD5/INSR/NEUROD2/CNTNAP2/NPAS4/GRIN1/TH/DRD1/CCK/PRKAR1B/RELN/MME/HLA-DRA	52	End_DOWN	BP	TNP
GO:0007187	G protein-coupled receptor signaling pathway, coupled to cyclic nucleotide second messenger	37/1253	192/19786	1.02617e-09	1.29671e-07	1.11652e-07	CALCR/OPRK1/NOS1/CRHR2/GHRHR/ADGRD1/OPRM1/VIPR1/NPY/GRM4/OPRL1/MTNR1B/HTR1B/MRAP2/CXCL9/ADCYAP1/UCN2/ADRA2A/RIT2/PTH1R/SSTR5/GRM2/GPR176/MC4R/CXCL10/DRD5/LPAR3/ADCY5/HTR1A/HTR1D/GRM8/SSTR2/CHRM2/DRD1/PDE2A/GRM7/S1PR3	37	End_DOWN	BP	TNP
GO:0019935	cyclic-nucleotide-mediated signaling	35/1253	175/19786	1.02719e-09	1.29671e-07	1.11652e-07	CALCR/GUCA1A/GUCY1B1/PDE4A/GAL/SCTR/NOS1/GHRHR/RUNDC3A/ADGRD1/OPRM1/OPRL1/MTNR1B/APLNR/MRAP2/THBS1/CXCL9/ADCYAP1/UCN2/EPHA5/HTR2C/ADRA2A/RIT2/HTR5A/PTH1R/NPPC/KCNC2/MC4R/CXCL10/DRD5/ADCY5/RIMS2/DRD1/PDE2A/AQP1	35	End_DOWN	BP	TNP
GO:0007612	learning	32/1253	151/19786	1.16805e-09	1.40409e-07	1.20899e-07	TAC1/MAPK8IP2/NRXN3/OPRK1/HRH2/PDE1B/DBH/SLC12A5/OPRL1/FOXP2/FGF13/PPP1R1B/SNAP25/TBR1/JPH3/NRGN/SLC24A2/NPTN/KIT/CHRNB2/SHANK1/SHANK2/DRD5/INSR/NEUROD2/CNTNAP2/NPAS4/GRIN1/TH/DRD1/CCK/RELN	32	End_DOWN	BP	TNP
GO:0006936	muscle contraction	54/1253	351/19786	1.16939e-09	1.40409e-07	1.20899e-07	CACNA1G/PKP2/TMEM38A/CHRNA3/NOS1/SMPX/MYH7/HTR2A/SCN1B/C12orf57/CHRNB4/CASQ2/KCNJ2/KCNA5/CNN1/ATP8A2/MYBPC3/DSC2/DYSF/SCN7A/CHRNA1/HCN4/PDE5A/MYOCD/ATP1B1/ACTA1/STAC/GLRA1/GSTO1/SCN2B/ADRA2A/CACNA2D1/TTN/KCNMA1/GHRL/KIT/CHRNB2/KCNJ3/ATP1A1/LMOD1/GUCY1A1/PGAM2/TACR3/TRIM72/HTR1D/SSTR2/SLC8A1/ADRA2C/DRD1/TRDN/RYR1/CACNA1H/RYR2/KLHL41	54	End_DOWN	BP	TNP
GO:0006816	calcium ion transport	65/1253	463/19786	1.19171e-09	1.40409e-07	1.20899e-07	CALCR/CX3CL1/CACNA1G/CAMK2B/ATP2B3/GNB5/CAMK2A/TRPC5/TMEM38A/ATP2A3/P2RX5/NOS1/ICAM1/PDGFB/CACNA1I/NALCN/HTR2A/TSPAN13/GCK/NCS1/RGS9/VDR/OPRM1/RGS4/CASQ2/BSPRY/HPCA/OPRL1/APLNR/DYSF/TRPC6/TRPC3/CXCL9/METTL21C/REM2/NOL3/STAC2/CACNA1A/TRPM2/ATP1B1/STAC/HTR2C/CACNA1B/GSTO1/ADRA2A/ITPR1/CACNA2D1/JPH3/MICU3/ATP2B2/CHRNB2/PRKCB/CACNG2/CXCL10/LPAR3/GRIN1/SLC8A1/GAS6/DRD1/TRDN/PDE2A/RYR1/CACNA1H/CACNA1E/…	65	End_DOWN	BP	TNP
GO:0007626	locomotory behavior	38/1253	202/19786	1.25156e-09	1.44256e-07	1.24211e-07	CHRNA3/OPRK1/MYO15A/CALB1/APBA1/GLRB/OPRM1/CHRNB4/PDE1B/DBH/OPRL1/GAD1/PPP1R1B/SNAP25/ZFHX3/SLC4A10/GLRA1/HTR2C/CACNA1B/KLHL1/GRM1/NR4A2/UCHL1/NRG1/CIART/CHRNB2/SLC18A2/HPRT1/ADCY5/SNCG/GRIN1/TH/CEND1/DRD1/ESPN/DMBX1/INPP5F/GPR52	38	End_DOWN	BP	TNP
GO:0019932	second-messenger-mediated signaling	58/1253	392/19786	1.29802e-09	1.46428e-07	1.26081e-07	CALCR/IGF1/GUCA1A/HOMER3/GUCY1B1/PDE4A/GAL/TMEM38A/SCTR/P2RX5/NOS1/GHRHR/RUNDC3A/ADGRD1/OPRM1/RCAN3/CASQ2/HPCA/PTGFR/OPRL1/MTNR1B/APLNR/MRAP2/THBS1/PDE5A/CXCL9/ADCYAP1/TRPM2/ATP1B1/UCN2/EPHA5/HTR2C/GSTO1/ADRA2A/ITPR1/RIT2/JPH3/NRG1/HTR5A/DMTN/PTH1R/NPPC/GUCY1A1/KCNC2/MC4R/CXCL10/DRD5/NEUROD2/RCAN2/ADCY5/RIMS2/GRIN1/SLC8A1/DRD1/TRDN/PDE2A/RYR2/AQP1	58	End_DOWN	BP	TNP
GO:0090066	regulation of anatomical structure size	65/1253	467/19786	1.69834e-09	1.87595e-07	1.61528e-07	SCIN/XK/FSTL4/SPTB/TRPC5/CDHR2/PAX2/SCTR/NOS1/ARHGAP4/ICAM1/HTR2A/PYCARD/ACTR3C/WNT3/SOD2/HRH2/NPPB/DBH/FGF13/KCNA5/GCH1/RAP1GAP2/MTNR1B/HTR1B/EPHA7/ADCYAP1/CRABP2/SLIT2/PAK1/ADRA2A/POU4F2/DEPTOR/KCNMA1/DMTN/CARMIL2/NPPC/LMOD1/NKX6-1/PRKCD/GUCY1A1/RET/ISLR2/RAB3B/DRD5/LPAR3/WASHC2C/PTPRM/SPTBN2/FOXC2/BDNF/CDK5R1/HTR1A/HTR1D/UTS2R/SLC8A1/ADRA2C/EFNA5/PRR16/DRD1/FCHSD1/L1CAM/AQP1/FMN1/MAGEL2	65	End_DOWN	BP	TNP
GO:0043270	positive regulation of ion transport	47/1253	287/19786	1.79315e-09	1.94026e-07	1.67065e-07	CFTR/CALCR/CX3CL1/PKP2/ABCA7/GAL/CAMK2A/OPRK1/P2RX5/NOS1/PDGFB/SCN1B/RGS9/APOA1/FABP3/KCNJ2/KCNC1/SYT4/ATP8A2/APLNR/STXBP1/TRPC6/TRPC3/CXCL9/TNFRSF11A/STAC2/ATP1B1/STAC/GSTO1/ADRA2A/PLA2R1/CACNA2D1/CHRNB2/PRKCD/KCNC2/CACNG2/RAB3B/CXCL10/LPAR3/GRIN1/LRRC55/DRD1/TRDN/CCK/KCNJ11/RELN/RYR2	47	End_DOWN	BP	TNP
GO:0010959	regulation of metal ion transport	59/1253	408/19786	2.27114e-09	2.40831e-07	2.07367e-07	CALCR/CX3CL1/PKP2/CAMK2B/KCNAB2/GAL/GNB5/CAMK2A/TMEM38A/OPRK1/P2RX5/NOS1/ICAM1/PDGFB/HTR2A/SCN1B/TSPAN13/GCK/RGS9/RGS4/CASQ2/HPCA/KCNJ2/OPRL1/YWHAH/KCNC1/KCNA5/MTNR1B/APLNR/DYSF/TRPC6/TRPC3/CXCL9/METTL21C/REM2/ADCYAP1/STAC2/SIK1/ATP1B1/STAC/CACNA1B/GSTO1/SCN2B/ADRA2A/CACNA2D1/JPH3/KCNS2/ATP1A1/KCNC2/CXCL10/KCNAB1/LPAR3/GRIN1/SLC8A1/LRRC55/DRD1/KCNIP4/TRDN/RYR2	59	End_DOWN	BP	TNP
GO:1904062	regulation of cation transmembrane transport	51/1253	329/19786	2.59581e-09	2.69862e-07	2.32364e-07	CALCR/CX3CL1/MAPK8IP2/LRRC7/KCNAB2/GAL/GNB5/TMEM38A/OPRK1/NOS1/SCN1B/TSPAN13/RGS9/OPRM1/RGS4/CASQ2/HPCA/KCNJ2/OPRL1/YWHAH/KCNC1/MTNR1B/APLNR/DYSF/CXCL9/METTL21C/REM2/STAC2/ATP1B1/STAC/GSTO1/SCN2B/ADRA2A/DLG2/CACNA2D1/JPH3/KCNS2/SHANK1/KCNC2/CACNG2/CXCL10/KCNAB1/GRIN1/SLC8A1/LRRC55/DRD1/KCNIP4/TRDN/KCNJ11/RELN/RYR2	51	End_DOWN	BP	TNP
GO:0060047	heart contraction	46/1253	283/19786	3.40337e-09	3.47012e-07	2.98794e-07	TAC1/CACNA1G/PKP2/ATP2B3/TMEM38A/ATP2A3/NOS1/MYH7/ATP1A3/SCN1B/RGS4/CASQ2/KCNJ2/KCNA5/GCH1/MYBPC3/DSC2/KCNK1/HCN4/PDE5A/ATP1B1/CORIN/CACNA1B/GSTO1/SCN2B/ITPR1/CACNA2D1/TTN/ATP2B2/KCNJ3/NPPC/ATP1A1/CACNG2/KCNJ4/TACR3/HSPB7/TH/CHRM2/SLC8A1/KCNIP4/TRDN/KCNJ11/RYR1/CACNA1H/RYR2/FXYD7	46	End_DOWN	BP	TNP
GO:0055074	calcium ion homeostasis	59/1253	413/19786	3.61767e-09	3.57205e-07	3.0757e-07	CALCR/TAC1/CX3CL1/TFAP2B/XK/ATP2B3/CNGB1/TRPC5/TMEM38A/P2RX5/NOS1/HTR2A/CALB1/NCS1/FAM20A/CCKBR/VDR/CASQ2/GOT1/OPRL1/KCNA5/GPR12/MTNR1B/APLNR/HTR1B/TRPC6/TRPC3/CXCL9/METTL21C/NOL3/ADCYAP1/CACNA1A/TRPM2/ATP1B1/HTR2C/GSTO1/ITPR1/GRM1/CACNA2D1/JPH3/NPTN/GHRL/ATP2B2/PTH1R/GNG3/PRKCB/CXCL10/DRD5/LPAR3/ADCY5/CALCB/GRIN1/GPR157/SLC8A1/DRD1/TRDN/RYR1/RYR2/S1PR3	59	End_DOWN	BP	TNP
GO:0099565	chemical synaptic transmission, postsynaptic	26/1253	110/19786	3.67809e-09	3.57205e-07	3.0757e-07	MAPK8IP2/PRKCZ/RIMS1/CHRNA3/P2RX5/CELF4/GLRA2/CBLN1/GLRB/CUX2/OPRM1/RGS4/CHRNB4/CHRNA2/CHRNA1/GLRA1/CHRNB3/CHRNA6/GHRL/CHRNB2/SHANK1/CHRNA5/NPAS4/RIMS2/GRIN1/RELN	26	End_DOWN	BP	TNP
GO:0050808	synapse organization	61/1253	434/19786	3.70545e-09	3.57205e-07	3.0757e-07	SEMA3F/CX3CL1/SYN1/GABRA1/CAMK2B/NGEF/SNCB/ACHE/CBLN1/NDRG1/NEURL1/GLRB/IL10RA/CUX2/GABRG2/DLGAP3/EPHA7/ITPKA/CHRNA1/CLSTN3/AMIGO2/CBLN2/GABRB2/TPBG/SYBU/CNTN5/DLG2/POU4F1/CNTNAP4/NPTN/LHFPL4/GHRL/NRG1/GPRASP2/CHRNB2/SHANK1/SHANK2/CAMKV/C1QL3/LRTM2/CACNG2/FRMPD4/INSR/NEUROD2/SNCG/SPTBN2/LINGO2/NPAS4/BDNF/CDK5R1/GRIN1/SLITRK4/EFNA5/DRD1/ROBO2/SHISA6/RELN/IL1RAPL2/DNM3/L1CAM/VSTM5	61	End_DOWN	BP	TNP
GO:0030073	insulin secretion	39/1253	219/19786	3.89443e-09	3.68719e-07	3.17484e-07	CFTR/ICA1/BAIAP3/TFAP2B/SYT7/PTPRN/GAL/GCK/GPLD1/ACVR1C/VGF/KCNA5/ANO1/SNAP25/MTNR1B/RAB11FIP5/ARRB1/RBP4/ADCYAP1/CACNA1A/STXBP5L/EPHA5/SYBU/ADRA2A/ITPR1/PTPRN2/GHRL/VSNL1/NKX6-1/KCNC2/MC4R/CPLX1/C2CD2L/ADCY5/RIMS2/ADRA2C/EFNA5/KCNJ11/CACNA1E	39	End_DOWN	BP	TNP
GO:0046879	hormone secretion	51/1253	334/19786	4.38668e-09	4.08038e-07	3.51339e-07	CFTR/ICA1/TAC1/BAIAP3/TFAP2B/SYT7/PTPRN/GAL/CHRNA3/OPRK1/GHRHR/TFR2/GCK/GPLD1/INHBA/ACVR1C/PAX8/VGF/KCNA5/ANO1/SNAP25/MTNR1B/RAB11FIP5/ARRB1/RBP4/ADCYAP1/CACNA1A/STXBP5L/EPHA5/HTR2C/SYBU/ADRA2A/ITPR1/PTPRN2/RAB11FIP1/GHRL/VSNL1/NKX6-1/KCNC2/MC4R/SCG5/CPLX1/C2CD2L/ADCY5/RIMS2/HTR1A/ADRA2C/EFNA5/KCNJ11/CACNA1E/SELENOM	51	End_DOWN	BP	TNP
GO:0006874	cellular calcium ion homeostasis	57/1253	400/19786	7.30399e-09	6.67685e-07	5.74907e-07	CALCR/TAC1/CX3CL1/XK/ATP2B3/CNGB1/TRPC5/TMEM38A/P2RX5/NOS1/HTR2A/CALB1/NCS1/CCKBR/VDR/CASQ2/GOT1/OPRL1/KCNA5/GPR12/MTNR1B/APLNR/HTR1B/TRPC6/TRPC3/CXCL9/METTL21C/NOL3/ADCYAP1/CACNA1A/TRPM2/ATP1B1/HTR2C/GSTO1/ITPR1/GRM1/CACNA2D1/JPH3/NPTN/GHRL/ATP2B2/PTH1R/GNG3/PRKCB/CXCL10/DRD5/LPAR3/ADCY5/CALCB/GRIN1/GPR157/SLC8A1/DRD1/TRDN/RYR1/RYR2/S1PR3	57	End_DOWN	BP	TNP
GO:0010976	positive regulation of neuron projection development	45/1253	281/19786	8.07189e-09	7.25376e-07	6.24581e-07	CX3CL1/EPHA3/CAMK2B/LTK/SYT1/PPP2R5B/TRPC5/SCARF1/RIMS1/CPNE6/SCN1B/CPEB3/NEURL1/WNT3/CUX2/RASAL1/BMP5/PACSIN1/SYT4/ATP8A2/ITPKA/ADCYAP1/CRABP2/SYT2/CPNE9/SLIT2/ANKRD1/PAK1/POU4F2/RIT2/NPTN/GPRASP2/SHANK1/RET/ISLR2/SHOX2/MAP2K1/LPAR3/RIMS2/BDNF/EFNA5/ROBO2/RELN/L1CAM/TENM3	45	End_DOWN	BP	TNP
GO:0003015	heart process	46/1253	292/19786	9.34393e-09	8.25692e-07	7.10958e-07	TAC1/CACNA1G/PKP2/ATP2B3/TMEM38A/ATP2A3/NOS1/MYH7/ATP1A3/SCN1B/RGS4/CASQ2/KCNJ2/KCNA5/GCH1/MYBPC3/DSC2/KCNK1/HCN4/PDE5A/ATP1B1/CORIN/CACNA1B/GSTO1/SCN2B/ITPR1/CACNA2D1/TTN/ATP2B2/KCNJ3/NPPC/ATP1A1/CACNG2/KCNJ4/TACR3/HSPB7/TH/CHRM2/SLC8A1/KCNIP4/TRDN/KCNJ11/RYR1/CACNA1H/RYR2/FXYD7	46	End_DOWN	BP	TNP
GO:0030072	peptide hormone secretion	43/1253	264/19786	1.03311e-08	8.9796e-07	7.73184e-07	CFTR/ICA1/BAIAP3/TFAP2B/SYT7/PTPRN/GAL/GHRHR/TFR2/GCK/GPLD1/ACVR1C/PAX8/VGF/KCNA5/ANO1/SNAP25/MTNR1B/RAB11FIP5/ARRB1/RBP4/ADCYAP1/CACNA1A/STXBP5L/EPHA5/HTR2C/SYBU/ADRA2A/ITPR1/PTPRN2/GHRL/VSNL1/NKX6-1/KCNC2/MC4R/CPLX1/C2CD2L/ADCY5/RIMS2/ADRA2C/EFNA5/KCNJ11/CACNA1E	43	End_DOWN	BP	TNP
GO:0007631	feeding behavior	24/1253	100/19786	1.05512e-08	9.023e-07	7.76922e-07	GAL/OPRK1/OPRM1/GLS/NR4A3/NPY/OPRL1/PYY/ATP8A2/HTR1B/MRAP2/TBR1/HTR2C/POU4F1/UCHL1/GHRL/CHRNB2/MC4R/TACR3/GRIN1/TH/DRD1/CCK/DMBX1	24	End_DOWN	BP	TNP
GO:0072507	divalent inorganic cation homeostasis	60/1253	437/19786	1.2065e-08	1.00961e-06	8.69317e-07	CALCR/TAC1/CX3CL1/TFAP2B/XK/ATP2B3/CNGB1/TRPC5/TMEM38A/P2RX5/NOS1/HTR2A/CALB1/NCS1/FAM20A/CCKBR/VDR/CASQ2/GOT1/OPRL1/KCNA5/GPR12/MTNR1B/APLNR/HTR1B/TRPC6/TRPC3/CXCL9/METTL21C/NOL3/ADCYAP1/CACNA1A/TRPM2/ATP1B1/HTR2C/GSTO1/ITPR1/GRM1/CACNA2D1/JPH3/NPTN/GHRL/ATP2B2/CNNM4/PTH1R/GNG3/PRKCB/CXCL10/DRD5/LPAR3/ADCY5/CALCB/GRIN1/GPR157/SLC8A1/DRD1/TRDN/RYR1/RYR2/S1PR3	60	End_DOWN	BP	TNP
GO:0003012	muscle system process	63/1253	469/19786	1.21869e-08	1.00961e-06	8.69317e-07	CACNA1G/IGF1/PKP2/CAMK2B/TMEM38A/CHRNA3/NOS1/SMPX/MYH7/HTR2A/SCN1B/C12orf57/RGS4/CHRNB4/CASQ2/NR4A3/KCNJ2/KCNA5/CNN1/ATP8A2/MYBPC3/DSC2/DYSF/SCN7A/CHRNA1/HCN4/PDE5A/TRPC3/NOL3/MYOCD/ATP1B1/ACTA1/STAC/GLRA1/MLIP/GSTO1/PAK1/SCN2B/ADRA2A/CACNA2D1/TTN/KCNMA1/GHRL/KIT/CHRNB2/KCNJ3/ATP1A1/LMOD1/GUCY1A1/PGAM2/TACR3/TRIM72/HTR1D/SSTR2/SLC8A1/ADRA2C/DRD1/TRDN/RYR1/CACNA1H/RYR2/INPP5F/KLHL41	63	End_DOWN	BP	TNP
GO:0009914	hormone transport	51/1253	345/19786	1.32785e-08	1.08312e-06	9.32613e-07	CFTR/ICA1/TAC1/BAIAP3/TFAP2B/SYT7/PTPRN/GAL/CHRNA3/OPRK1/GHRHR/TFR2/GCK/GPLD1/INHBA/ACVR1C/PAX8/VGF/KCNA5/ANO1/SNAP25/MTNR1B/RAB11FIP5/ARRB1/RBP4/ADCYAP1/CACNA1A/STXBP5L/EPHA5/HTR2C/SYBU/ADRA2A/ITPR1/PTPRN2/RAB11FIP1/GHRL/VSNL1/NKX6-1/KCNC2/MC4R/SCG5/CPLX1/C2CD2L/ADCY5/RIMS2/HTR1A/ADRA2C/EFNA5/KCNJ11/CACNA1E/SELENOM	51	End_DOWN	BP	TNP
GO:0050769	positive regulation of neurogenesis	65/1253	494/19786	1.61344e-08	1.29613e-06	1.11603e-06	CX3CL1/EPHA3/CAMK2B/LTK/CDON/SYT1/PPP2R5B/TRPC5/SCARF1/FGF20/RIMS1/CPNE6/SCN1B/CPEB3/NEURL1/WNT3/PHOX2B/CUX2/RASAL1/OPRM1/BMP5/PACSIN1/LIN28A/SYT4/ATP8A2/TRPC6/ITPKA/SH3GL3/ADCYAP1/CRABP2/SYT2/CPNE9/SLIT2/STAR/ANKRD1/PAK1/POU4F2/RIT2/NPTN/IL34/KIT/GPRASP2/SHANK1/NKX6-1/SHH/RET/SPINT1/ISLR2/SHOX2/MAP2K1/LPAR3/NEUROD2/VWC2L/RIMS2/BDNF/PCP4/ADRA2C/EFNA5/ROBO2/NAP1L2/VWC2/RELN/MME/L1CAM/TENM3	65	End_DOWN	BP	TNP
GO:0046883	regulation of hormone secretion	44/1253	278/19786	1.69446e-08	1.33934e-06	1.15323e-06	CFTR/ICA1/TAC1/BAIAP3/TFAP2B/SYT7/GAL/CHRNA3/OPRK1/GHRHR/TFR2/GCK/GPLD1/INHBA/ACVR1C/PAX8/KCNA5/ANO1/SNAP25/MTNR1B/RAB11FIP5/ARRB1/RBP4/ADCYAP1/CACNA1A/STXBP5L/EPHA5/HTR2C/SYBU/ADRA2A/ITPR1/RAB11FIP1/GHRL/VSNL1/NKX6-1/KCNC2/SCG5/C2CD2L/ADCY5/HTR1A/ADRA2C/EFNA5/KCNJ11/CACNA1E	44	End_DOWN	BP	TNP
GO:0017157	regulation of exocytosis	36/1253	203/19786	1.71774e-08	1.33934e-06	1.15323e-06	CFTR/BAIAP3/SYN1/SYT7/RAB27B/SYT1/CAMK2A/SYP/HTR2A/RAB3A/NCS1/APBA1/EXPH5/SYT10/SDC1/RIMS3/PRKCG/SYT4/HTR1B/STXBP1/PREPL/STXBP5L/CPLX2/CHRNB3/CHRNA6/ADRA2A/CHRNB2/VSNL1/PRKCB/CPLX1/CHRNA5/RIMS2/CHRM2/DRD1/ZP3/SCAMP5	36	End_DOWN	BP	TNP
GO:0006875	cellular metal ion homeostasis	65/1253	495/19786	1.74593e-08	1.34158e-06	1.15516e-06	CALCR/TAC1/CX3CL1/XK/ATP2B3/CNGB1/TRPC5/TMEM38A/P2RX5/NOS1/SLC22A17/HTR2A/CALB1/ATP1A3/TFR2/NCS1/CCKBR/VDR/ATP6V1A/CASQ2/GOT1/KCNJ2/OPRL1/KCNA5/TESMIN/GPR12/MTNR1B/APLNR/HTR1B/TRPC6/TRPC3/CXCL9/METTL21C/NOL3/ADCYAP1/CACNA1A/TRPM2/ATP1B1/HTR2C/GSTO1/ITPR1/GRM1/CACNA2D1/JPH3/KCNMA1/NPTN/GHRL/ATP2B2/PTH1R/GNG3/ATP1A1/PRKCB/CXCL10/DRD5/LPAR3/ADCY5/CALCB/GRIN1/GPR157/SLC8A1/DRD1/TRDN/RYR1/RYR2/S1PR3	65	End_DOWN	BP	TNP
GO:0014075	response to amine	16/1253	48/19786	1.98824e-08	1.50595e-06	1.29669e-06	ICAM1/RGS9/RGS4/PDE1B/DBH/KCNC1/ASS1/PPP1R1B/NR4A2/SLC18A2/HPRT1/KCNC2/DRD5/GRIN1/TH/DRD1	16	End_DOWN	BP	TNP
GO:0006865	amino acid transport	28/1253	136/19786	2.4499e-08	1.82949e-06	1.57527e-06	SLC6A7/SLC7A14/XK/SYT1/SLC6A15/RIMS1/SLC17A6/SLC7A8/SLC7A4/SLC32A1/SLC1A6/RAB3A/APBA1/SLC38A1/GLS/RGS4/SNAP25/SYT4/GLS2/STXBP1/SLC3A1/GRM2/SLC6A5/CPLX1/PPFIA3/CCK/GRM7/SLC6A17	28	End_DOWN	BP	TNP
GO:0014047	glutamate secretion	15/1253	43/19786	2.73329e-08	1.98739e-06	1.71124e-06	SYT1/RIMS1/SLC1A6/RAB3A/APBA1/GLS/SNAP25/SYT4/GLS2/STXBP1/GRM2/CPLX1/PPFIA3/CCK/GRM7	15	End_DOWN	BP	TNP
GO:0030534	adult behavior	29/1253	145/19786	2.73632e-08	1.98739e-06	1.71124e-06	NRXN3/CHRNA3/OPRK1/HTR2A/GLRB/OPRM1/GABRG2/CHRNB4/NR4A3/NPY/DBH/PPP1R1B/GLRA1/KLHL1/NR4A2/UCHL1/GHRL/CHRNB2/SHANK1/SHANK2/CHRNA5/SNCG/SPTBN2/CNTNAP2/GRIN1/CEND1/DRD1/DMBX1/INPP5F	29	End_DOWN	BP	TNP
GO:0072503	cellular divalent inorganic cation homeostasis	57/1253	417/19786	3.27423e-08	2.34594e-06	2.01996e-06	CALCR/TAC1/CX3CL1/XK/ATP2B3/CNGB1/TRPC5/TMEM38A/P2RX5/NOS1/HTR2A/CALB1/NCS1/CCKBR/VDR/CASQ2/GOT1/OPRL1/KCNA5/GPR12/MTNR1B/APLNR/HTR1B/TRPC6/TRPC3/CXCL9/METTL21C/NOL3/ADCYAP1/CACNA1A/TRPM2/ATP1B1/HTR2C/GSTO1/ITPR1/GRM1/CACNA2D1/JPH3/NPTN/GHRL/ATP2B2/PTH1R/GNG3/PRKCB/CXCL10/DRD5/LPAR3/ADCY5/CALCB/GRIN1/GPR157/SLC8A1/DRD1/TRDN/RYR1/RYR2/S1PR3	57	End_DOWN	BP	TNP
GO:0007416	synapse assembly	33/1253	181/19786	3.35707e-08	2.37323e-06	2.04346e-06	GABRA1/ACHE/CBLN1/CUX2/GABRG2/EPHA7/CLSTN3/AMIGO2/CBLN2/GABRB2/TPBG/CNTN5/POU4F1/NPTN/LHFPL4/GHRL/NRG1/GPRASP2/CHRNB2/SHANK2/LRTM2/SPTBN2/LINGO2/NPAS4/BDNF/GRIN1/SLITRK4/EFNA5/DRD1/ROBO2/IL1RAPL2/DNM3/VSTM5	33	End_DOWN	BP	TNP
GO:0001975	response to amphetamine	13/1253	33/19786	4.30433e-08	3.00283e-06	2.58558e-06	ICAM1/RGS9/RGS4/PDE1B/DBH/PPP1R1B/NR4A2/SLC18A2/HPRT1/DRD5/GRIN1/TH/DRD1	13	End_DOWN	BP	TNP
GO:0007613	memory	26/1253	123/19786	4.36727e-08	3.00717e-06	2.58931e-06	TAC1/ABCA7/PRKCZ/ITGA8/HTR2A/CALB1/CPEB3/CUX2/HRH2/DBH/FGF13/PPP1R1B/SYT4/SCN2A/PLK2/JPH3/SLC24A2/CHRNB2/SHANK1/INSR/NPAS4/GRIN1/TH/DRD1/CCK/RELN	26	End_DOWN	BP	TNP
GO:0007188	adenylate cyclase-modulating G protein-coupled receptor signaling pathway	32/1253	176/19786	5.77288e-08	3.92408e-06	3.37881e-06	CALCR/OPRK1/NOS1/CRHR2/GHRHR/ADGRD1/OPRM1/GRM4/OPRL1/HTR1B/MRAP2/CXCL9/ADCYAP1/UCN2/ADRA2A/RIT2/PTH1R/GRM2/GPR176/MC4R/CXCL10/DRD5/ADCY5/HTR1A/HTR1D/GRM8/SSTR2/CHRM2/DRD1/PDE2A/GRM7/S1PR3	32	End_DOWN	BP	TNP
GO:1903305	regulation of regulated secretory pathway	29/1253	150/19786	5.98965e-08	4.01989e-06	3.4613e-06	BAIAP3/SYN1/SYT7/SYT1/CAMK2A/SYP/HTR2A/RAB3A/NCS1/APBA1/SYT10/RIMS3/PRKCG/SYT4/HTR1B/STXBP1/PREPL/STXBP5L/CHRNB3/CHRNA6/ADRA2A/CHRNB2/PRKCB/CPLX1/CHRNA5/CHRM2/DRD1/ZP3/SCAMP5	29	End_DOWN	BP	TNP
GO:0097366	response to bronchodilator	16/1253	52/19786	7.17988e-08	4.75847e-06	4.09726e-06	GUCY1B1/ICAM1/RGS9/RGS4/PDE1B/DBH/PPP1R1B/NR4A2/SLC18A2/HPRT1/KCNC2/DRD5/GRIN1/TH/DRD1/AQP1	16	End_DOWN	BP	TNP
GO:0010038	response to metal ion	50/1253	356/19786	9.6915e-08	6.34374e-06	5.46225e-06	CACNA1G/GUCA1A/SYT1/SNCB/ICAM1/MAP1LC3A/GLRA2/NDRG1/TFR2/RASAL1/GPLD1/SDC1/CASQ2/GOT1/HPCA/KCNC1/AANAT/ASS1/TESMIN/ALOX5AP/TFAP2A/THBS1/TRPC3/TRPM2/ACTA1/PAM/GLRA1/STAR/DLG2/TTN/KCNMA1/KIT/DMTN/SHH/PGAM2/FBP1/KCNC2/CACNG2/CD14/JUNB/NEUROD2/FIBIN/CPNE7/TH/AKR1C3/RYR1/CACNA1H/RYR2/AQP1/CEBPA	50	End_DOWN	BP	TNP
GO:0001508	action potential	26/1253	128/19786	1.02119e-07	6.60285e-06	5.68535e-06	TAC1/CACNA1G/PKP2/HCN2/SCN1B/CNTNAP1/CHRNB4/KCNJ2/YWHAH/FGF13/KCNA5/MTNR1B/DSC2/CHRNA1/HCN4/ATP1B1/GLRA1/SCN2B/CACNA2D1/GJD2/CHRNB2/KCNJ3/ATP1A1/SLC8A1/DRD1/RYR2	26	End_DOWN	BP	TNP
GO:0009410	response to xenobiotic stimulus	44/1253	296/19786	1.10931e-07	7.08625e-06	6.10158e-06	TAC1/F7/TMEM38A/OPRK1/ICAM1/FMO2/CYP26A1/PDGFB/MAP1LC3A/HTR2A/RGS9/HDAC5/OPRM1/RGS4/CASQ2/HPCA/PDE1B/DBH/GOT2/STAT5A/PRKCG/ASS1/PPP1R1B/GSTM1/GSTM3/HTR1B/METTL21C/STAR/GSTO1/NR4A2/CHRNB2/SLC18A2/HPRT1/DRD5/TACR3/GRIN1/FIBIN/TH/SLC8A1/DRD1/PDE2A/RYR1/RYR2/AQP1	44	End_DOWN	BP	TNP
GO:0032412	regulation of ion transmembrane transporter activity	39/1253	247/19786	1.16249e-07	7.33756e-06	6.31797e-06	CFTR/MAPK8IP2/LRRC7/GAL/GNB5/NOS1/SCN1B/RGS9/OPRM1/CASQ2/HPCA/OPRL1/YWHAH/KCNC1/MTNR1B/DYSF/TRPC6/REM2/STAC2/ATP1B1/STAC/GSTO1/SCN2B/ADRA2A/DLG2/CACNA2D1/JPH3/KCNS2/SHANK1/KCNC2/CACNG2/KCNAB1/TCAF2/GRIN1/LRRC55/TRDN/KCNJ11/RELN/RYR2	39	End_DOWN	BP	TNP
GO:0007204	positive regulation of cytosolic calcium ion concentration	41/1253	267/19786	1.21611e-07	7.58568e-06	6.53162e-06	CALCR/TAC1/CX3CL1/TRPC5/TMEM38A/P2RX5/NOS1/HTR2A/CCKBR/CASQ2/OPRL1/APLNR/TRPC6/TRPC3/CXCL9/METTL21C/NOL3/ADCYAP1/CACNA1A/TRPM2/HTR2C/GSTO1/ITPR1/GRM1/CACNA2D1/JPH3/NPTN/GHRL/PTH1R/GNG3/CXCL10/LPAR3/ADCY5/GRIN1/GPR157/SLC8A1/DRD1/TRDN/RYR1/RYR2/S1PR3	41	End_DOWN	BP	TNP
GO:0008306	associative learning	20/1253	82/19786	1.31685e-07	8.11853e-06	6.99042e-06	TAC1/OPRK1/HRH2/PDE1B/DBH/OPRL1/PPP1R1B/SNAP25/TBR1/NRGN/NPTN/KIT/CHRNB2/SHANK1/DRD5/NEUROD2/GRIN1/DRD1/CCK/RELN	20	End_DOWN	BP	TNP
GO:2001257	regulation of cation channel activity	31/1253	174/19786	1.4925e-07	9.0595e-06	7.80064e-06	MAPK8IP2/LRRC7/GAL/GNB5/NOS1/SCN1B/RGS9/OPRM1/CASQ2/HPCA/OPRL1/KCNC1/MTNR1B/DYSF/REM2/STAC2/STAC/GSTO1/DLG2/CACNA2D1/JPH3/KCNS2/SHANK1/KCNC2/CACNG2/KCNAB1/GRIN1/LRRC55/TRDN/KCNJ11/RELN	31	End_DOWN	BP	TNP
GO:0060560	developmental growth involved in morphogenesis	37/1253	230/19786	1.50365e-07	9.0595e-06	7.80064e-06	SEMA3F/FSTL4/PRKCZ/SYT1/GAL/FGF10/TRPC5/RIMS1/WNT11/ARHGAP4/POU4F3/CPNE6/WNT3/RASAL1/BCL11A/FGF13/SYT4/EPHA7/CRABP2/SYT2/CPNE9/SLIT2/C9orf72/PAK1/POU4F2/NKX6-1/SHH/MESP1/ISLR2/LPAR3/RIMS2/BDNF/CDK5R1/SLIT3/EFNA5/L1CAM/FMN1	37	End_DOWN	BP	TNP
GO:0043279	response to alkaloid	24/1253	114/19786	1.55022e-07	9.23516e-06	7.95189e-06	TAC1/TMEM38A/OPRK1/ICAM1/MAP1LC3A/HTR2A/HDAC5/OPRM1/RGS4/CASQ2/GOT2/PRKCG/PPP1R1B/HTR1B/STAR/CHRNB2/DRD5/TACR3/GRIN1/TH/SLC8A1/DRD1/RYR1/RYR2	24	End_DOWN	BP	TNP
GO:0032409	regulation of transporter activity	41/1253	270/19786	1.65962e-07	9.77701e-06	8.41845e-06	CFTR/MAPK8IP2/LRRC7/GAL/GNB5/NOS1/SCN1B/RGS9/OPRM1/CASQ2/HPCA/OPRL1/SYNGR3/YWHAH/KCNC1/MTNR1B/DYSF/TRPC6/REM2/STAC2/ATP1B1/STAC/GSTO1/SCN2B/ADRA2A/DLG2/CACNA2D1/JPH3/KCNS2/SHANK1/PRKCD/KCNC2/CACNG2/KCNAB1/TCAF2/GRIN1/LRRC55/TRDN/KCNJ11/RELN/RYR2	41	End_DOWN	BP	TNP
GO:0031346	positive regulation of cell projection organization	52/1253	385/19786	1.92083e-07	1.11915e-05	9.63638e-06	ZMYND10/CX3CL1/EPHA3/CAMK2B/LTK/SYT1/PPP2R5B/TRPC5/SCARF1/RIMS1/CPNE6/SCN1B/CPEB3/NEURL1/WNT3/CUX2/RASAL1/BMP5/PACSIN1/EPS8L1/SYT4/ATP8A2/ITPKA/ADCYAP1/CRABP2/SYT2/CPNE9/SLIT2/ANKRD1/PAK1/POU4F2/RIT2/NPTN/KIT/GPRASP2/CARMIL2/SHANK1/RET/ISLR2/SHOX2/MAP2K1/LPAR3/RIMS2/BDNF/EPS8L2/EFNA5/ROBO2/ESPN/RELN/DNM3/L1CAM/TENM3	52	End_DOWN	BP	TNP
GO:0048168	regulation of neuronal synaptic plasticity	15/1253	50/19786	2.6664e-07	1.5084e-05	1.2988e-05	NCDN/CAMK2B/CAMK2A/SYNGR1/SYP/RAB3A/NEURL1/SYT4/SLC4A10/STAR/JPH3/NPTN/KIT/GRIN1/PPFIA3	15	End_DOWN	BP	TNP
GO:0006814	sodium ion transport	33/1253	197/19786	2.68374e-07	1.5084e-05	1.2988e-05	PKP2/SLC9A3/SLC6A15/NOS1/SLC17A6/HCN2/NALCN/ATP1A3/SLC5A5/SCN1B/SLC38A1/SLC5A7/YWHAH/FGF13/KCNK1/SCN2A/SCN7A/HCN4/SIK1/TRPM2/ATP1B1/SLC4A10/KLHL3/SCN2B/SLC24A2/CNNM4/ATP1A1/HCN1/SLC38A8/SCNN1G/SLC8A1/SCN8A/SLC10A5	33	End_DOWN	BP	TNP
GO:0007411	axon guidance	35/1253	216/19786	2.70698e-07	1.5084e-05	1.2988e-05	SEMA3F/NRXN3/SPTB/EPHA8/SEMA3C/POU4F3/SCN1B/GRB10/WNT3/UNC5A/NR4A3/EPHA7/TBR1/LHX9/CNTN4/SLIT2/EPHA5/POU4F2/UNC5D/SHH/RET/GFRA2/B3GNT2/PIK3CD/PTPRM/SPTBN2/BDNF/CDK5R1/UNC5C/SLIT3/EFNA5/ROBO2/RELN/L1CAM/DOK6	35	End_DOWN	BP	TNP
GO:0090276	regulation of peptide hormone secretion	35/1253	216/19786	2.70698e-07	1.5084e-05	1.2988e-05	CFTR/ICA1/BAIAP3/TFAP2B/SYT7/GHRHR/TFR2/GCK/GPLD1/ACVR1C/PAX8/KCNA5/ANO1/SNAP25/MTNR1B/ARRB1/RBP4/ADCYAP1/CACNA1A/STXBP5L/EPHA5/HTR2C/SYBU/ADRA2A/ITPR1/GHRL/VSNL1/NKX6-1/KCNC2/C2CD2L/ADCY5/ADRA2C/EFNA5/KCNJ11/CACNA1E	35	End_DOWN	BP	TNP
GO:0022898	regulation of transmembrane transporter activity	39/1253	255/19786	2.73255e-07	1.5084e-05	1.2988e-05	CFTR/MAPK8IP2/LRRC7/GAL/GNB5/NOS1/SCN1B/RGS9/OPRM1/CASQ2/HPCA/OPRL1/YWHAH/KCNC1/MTNR1B/DYSF/TRPC6/REM2/STAC2/ATP1B1/STAC/GSTO1/SCN2B/ADRA2A/DLG2/CACNA2D1/JPH3/KCNS2/SHANK1/KCNC2/CACNG2/KCNAB1/TCAF2/GRIN1/LRRC55/TRDN/KCNJ11/RELN/RYR2	39	End_DOWN	BP	TNP
GO:0015837	amine transport	19/1253	78/19786	2.75962e-07	1.5084e-05	1.2988e-05	FGF20/CHRNA3/OPRK1/HTR2A/RGS4/SYT4/HTR1B/STXBP1/RHCG/CHRNA6/ADRA2A/CHRNB2/RAB3B/SNCG/TH/ADRA2C/DRD1/CCK/GRM7	19	End_DOWN	BP	TNP
GO:0097485	neuron projection guidance	35/1253	218/19786	3.39932e-07	1.8391e-05	1.58355e-05	SEMA3F/NRXN3/SPTB/EPHA8/SEMA3C/POU4F3/SCN1B/GRB10/WNT3/UNC5A/NR4A3/EPHA7/TBR1/LHX9/CNTN4/SLIT2/EPHA5/POU4F2/UNC5D/SHH/RET/GFRA2/B3GNT2/PIK3CD/PTPRM/SPTBN2/BDNF/CDK5R1/UNC5C/SLIT3/EFNA5/ROBO2/RELN/L1CAM/DOK6	35	End_DOWN	BP	TNP
GO:0086065	cell communication involved in cardiac conduction	16/1253	58/19786	3.86002e-07	2.06726e-05	1.78e-05	CACNA1G/PKP2/ATP1A3/SCN1B/CASQ2/KCNA5/DSC2/HCN4/ATP1B1/CACNA2D1/KCNJ3/ATP1A1/SLC8A1/GJD3/TRDN/RYR2	16	End_DOWN	BP	TNP
GO:0009749	response to glucose	34/1253	210/19786	4.0714e-07	2.15865e-05	1.8587e-05	CFTR/BAIAP3/PTPRN/PAX2/OPRK1/ICAM1/ANGPT2/GHRHR/GCK/GPLD1/ACVR1C/ANO1/LIN28A/RAB11FIP5/ARRB1/THBS1/COL6A2/EPHA5/STAR/SYBU/ADRA2A/PTPRN2/GHRL/VSNL1/NKX6-1/C2CD2L/ADCY5/LPL/TH/SLC8A1/GAS6/GJD3/EFNA5/KCNJ11	34	End_DOWN	BP	TNP
GO:0015711	organic anion transport	57/1253	454/19786	5.94349e-07	3.09556e-05	2.66542e-05	CFTR/SLC6A7/SLC7A14/XK/ATP9A/ABCA7/SYT1/SLC6A15/RIMS1/ATP8B1/SLC17A6/SLC7A8/SLC7A4/SLC32A1/SLC25A14/SLC1A6/RAB3A/APBA1/PITPNM1/SLC38A1/SLC27A6/SLC4A3/GLS/RGS4/APOA1/FABP3/GOT2/APOC1/SNAP25/SYT4/ATP8A2/GLS2/STXBP1/SLC22A7/THBS1/SLC3A1/SLC27A2/SLC16A3/TNFRSF11A/SLC4A10/PLA2R1/ABCG1/PRKCD/GRM2/SLC6A5/CA4/CA7/CPLX1/EMB/C2CD2L/PPFIA3/CCK/GRM7/SLC6A17/SLC35B4/STARD10/AQP1	57	End_DOWN	BP	TNP
GO:0051932	synaptic transmission, GABAergic	13/1253	40/19786	5.95525e-07	3.09556e-05	2.66542e-05	TAC1/BAIAP3/GABRA1/GABRG2/PHF24/HTR1B/STXBP1/CLSTN3/GABRB2/CNTNAP4/CA7/NPAS4/SYN3	13	End_DOWN	BP	TNP
GO:0051650	establishment of vesicle localization	39/1253	263/19786	6.1405e-07	3.16087e-05	2.72165e-05	SYN1/SYT7/PRKCZ/SYT1/CAMK2A/RIMS1/SYP/HTR2A/RAB3A/NCS1/APBA1/OTOF/RIMS3/PRKCG/SNAP25/SYT4/HTR1B/STXBP1/PREPL/BBS7/STXBP5L/CHRNB3/CHRNA6/SYBU/KIF5A/DYNC1I1/CHRNB2/TGFA/CADPS/PRKCB/STX3/CPLX1/CHRNA5/SYT12/RIMS2/PPFIA3/CHRM2/DRD1/F5	39	End_DOWN	BP	TNP
GO:0071322	cellular response to carbohydrate stimulus	27/1253	149/19786	6.58651e-07	3.35786e-05	2.89127e-05	CFTR/BAIAP3/PTPRN/PAX2/OPRK1/ICAM1/GHRHR/GPLD1/ANO1/LIN28A/RAB11FIP5/ARRB1/EPHA5/STAR/SYBU/ADRA2A/PTPRN2/MAPK13/GHRL/VSNL1/PRKCB/C2CD2L/ADCY5/TH/GAS6/EFNA5/KCNJ11	27	End_DOWN	BP	TNP
GO:0009743	response to carbohydrate	37/1253	244/19786	6.79971e-07	3.43353e-05	2.95642e-05	CFTR/BAIAP3/PTPRN/PAX2/OPRK1/ICAM1/ANGPT2/GHRHR/GCK/GPLD1/GOT1/ACVR1C/ANO1/LIN28A/RAB11FIP5/ARRB1/THBS1/COL6A2/EPHA5/STAR/SYBU/ADRA2A/PTPRN2/MAPK13/GHRL/VSNL1/NKX6-1/PRKCB/C2CD2L/ADCY5/LPL/TH/SLC8A1/GAS6/GJD3/EFNA5/KCNJ11	37	End_DOWN	BP	TNP
GO:0009746	response to hexose	34/1253	215/19786	7.14139e-07	3.57204e-05	3.07569e-05	CFTR/BAIAP3/PTPRN/PAX2/OPRK1/ICAM1/ANGPT2/GHRHR/GCK/GPLD1/ACVR1C/ANO1/LIN28A/RAB11FIP5/ARRB1/THBS1/COL6A2/EPHA5/STAR/SYBU/ADRA2A/PTPRN2/GHRL/VSNL1/NKX6-1/C2CD2L/ADCY5/LPL/TH/SLC8A1/GAS6/GJD3/EFNA5/KCNJ11	34	End_DOWN	BP	TNP
GO:0060359	response to ammonium ion	26/1253	143/19786	9.87018e-07	4.89081e-05	4.21121e-05	TAC1/GABRA1/CHRNA3/OPRK1/MAP1LC3A/HTR2A/HDAC5/OPRM1/GABRG2/RGS4/GOT2/PRKCG/ASS1/PPP1R1B/HTR1B/RGS8/GABRB2/CHRNB2/GABRB1/KCNC2/DRD5/TACR3/CDK5R1/GRIN1/CHRM2/DRD1	26	End_DOWN	BP	TNP
GO:0035773	insulin secretion involved in cellular response to glucose stimulus	16/1253	62/19786	1.0374e-06	5.09287e-05	4.38519e-05	CFTR/BAIAP3/PTPRN/GPLD1/ANO1/RAB11FIP5/ARRB1/EPHA5/SYBU/ADRA2A/PTPRN2/GHRL/VSNL1/C2CD2L/ADCY5/EFNA5	16	End_DOWN	BP	TNP
GO:0034284	response to monosaccharide	34/1253	220/19786	1.22581e-06	5.96259e-05	5.13406e-05	CFTR/BAIAP3/PTPRN/PAX2/OPRK1/ICAM1/ANGPT2/GHRHR/GCK/GPLD1/ACVR1C/ANO1/LIN28A/RAB11FIP5/ARRB1/THBS1/COL6A2/EPHA5/STAR/SYBU/ADRA2A/PTPRN2/GHRL/VSNL1/NKX6-1/C2CD2L/ADCY5/LPL/TH/SLC8A1/GAS6/GJD3/EFNA5/KCNJ11	34	End_DOWN	BP	TNP
GO:0015800	acidic amino acid transport	16/1253	63/19786	1.30944e-06	6.31151e-05	5.4345e-05	SYT1/RIMS1/SLC17A6/SLC1A6/RAB3A/APBA1/GLS/SNAP25/SYT4/GLS2/STXBP1/GRM2/CPLX1/PPFIA3/CCK/GRM7	16	End_DOWN	BP	TNP
GO:0051648	vesicle localization	40/1253	282/19786	1.41203e-06	6.74465e-05	5.80745e-05	SYN1/SYT7/PRKCZ/SYT1/CAMK2A/RIMS1/SYP/HTR2A/RAB3A/NCS1/APBA1/OTOF/RIMS3/PRKCG/SNAP25/SYT4/HTR1B/STXBP1/PREPL/BBS7/STXBP5L/CHRNB3/CHRNA6/SYBU/KIF5A/DYNC1I1/CHRNB2/TGFA/CADPS/PRKCB/STX3/CPLX1/CHRNA5/SYT12/RIMS2/PPFIA3/CHRM2/DRD1/SYN3/F5	40	End_DOWN	BP	TNP
GO:0071333	cellular response to glucose stimulus	25/1253	138/19786	1.69908e-06	8.04331e-05	6.92565e-05	CFTR/BAIAP3/PTPRN/PAX2/OPRK1/ICAM1/GHRHR/GPLD1/ANO1/LIN28A/RAB11FIP5/ARRB1/EPHA5/STAR/SYBU/ADRA2A/PTPRN2/GHRL/VSNL1/C2CD2L/ADCY5/TH/GAS6/EFNA5/KCNJ11	25	End_DOWN	BP	TNP
GO:0042593	glucose homeostasis	36/1253	244/19786	1.85384e-06	8.69612e-05	7.48776e-05	CFTR/BAIAP3/TFAP2B/PTPRN/ADGRF5/PAX2/OPRK1/ICAM1/GHRHR/GCK/GPLD1/DBH/VGF/ANO1/LIN28A/MTNR1B/RAB11FIP5/ARRB1/RBP4/STXBP5L/EPHA5/STAR/SYBU/ADRA2A/PTPRN2/GHRL/SSTR5/VSNL1/INSR/C2CD2L/ADCY5/TH/GAS6/EFNA5/KCNJ11/CEBPA	36	End_DOWN	BP	TNP
GO:0043266	regulation of potassium ion transport	21/1253	104/19786	1.86978e-06	8.69612e-05	7.48776e-05	KCNAB2/GAL/OPRK1/NOS1/HTR2A/GCK/RGS4/CASQ2/KCNJ2/KCNC1/KCNA5/MTNR1B/ADCYAP1/ATP1B1/ADRA2A/KCNS2/KCNC2/KCNAB1/LRRC55/DRD1/KCNIP4	21	End_DOWN	BP	TNP
GO:0072347	response to anesthetic	18/1253	80/19786	1.96886e-06	9.07731e-05	7.81598e-05	TAC1/F7/OPRK1/MAP1LC3A/HTR2A/HDAC5/OPRM1/RGS4/HPCA/GOT2/PRKCG/PPP1R1B/HTR1B/CHRNB2/DRD5/TACR3/GRIN1/DRD1	18	End_DOWN	BP	TNP
GO:0098659	inorganic cation import across plasma membrane	13/1253	44/19786	2.02546e-06	9.17862e-05	7.90321e-05	CALCR/SLC9A3/HCN2/ATP1A3/KCNJ2/HCN4/TRPM2/ATP1B1/CACNA2D1/KCNJ3/ATP1A1/SLC8A1/KCNJ11	13	End_DOWN	BP	TNP
GO:0099587	inorganic ion import across plasma membrane	13/1253	44/19786	2.02546e-06	9.17862e-05	7.90321e-05	CALCR/SLC9A3/HCN2/ATP1A3/KCNJ2/HCN4/TRPM2/ATP1B1/CACNA2D1/KCNJ3/ATP1A1/SLC8A1/KCNJ11	13	End_DOWN	BP	TNP
GO:0033500	carbohydrate homeostasis	36/1253	245/19786	2.04345e-06	9.18167e-05	7.90583e-05	CFTR/BAIAP3/TFAP2B/PTPRN/ADGRF5/PAX2/OPRK1/ICAM1/GHRHR/GCK/GPLD1/DBH/VGF/ANO1/LIN28A/MTNR1B/RAB11FIP5/ARRB1/RBP4/STXBP5L/EPHA5/STAR/SYBU/ADRA2A/PTPRN2/GHRL/SSTR5/VSNL1/INSR/C2CD2L/ADCY5/TH/GAS6/EFNA5/KCNJ11/CEBPA	36	End_DOWN	BP	TNP
GO:0050796	regulation of insulin secretion	30/1253	186/19786	2.08487e-06	9.21399e-05	7.93366e-05	CFTR/ICA1/BAIAP3/TFAP2B/SYT7/GCK/GPLD1/ACVR1C/KCNA5/ANO1/SNAP25/MTNR1B/ARRB1/RBP4/CACNA1A/STXBP5L/EPHA5/SYBU/ADRA2A/ITPR1/GHRL/VSNL1/NKX6-1/KCNC2/C2CD2L/ADCY5/ADRA2C/EFNA5/KCNJ11/CACNA1E	30	End_DOWN	BP	TNP
GO:0019934	cGMP-mediated signaling	10/1253	26/19786	2.0854e-06	9.21399e-05	7.93366e-05	GUCA1A/GUCY1B1/RUNDC3A/MTNR1B/THBS1/HTR2C/NPPC/KCNC2/PDE2A/AQP1	10	End_DOWN	BP	TNP
GO:0071331	cellular response to hexose stimulus	25/1253	140/19786	2.23213e-06	9.72425e-05	8.37302e-05	CFTR/BAIAP3/PTPRN/PAX2/OPRK1/ICAM1/GHRHR/GPLD1/ANO1/LIN28A/RAB11FIP5/ARRB1/EPHA5/STAR/SYBU/ADRA2A/PTPRN2/GHRL/VSNL1/C2CD2L/ADCY5/TH/GAS6/EFNA5/KCNJ11	25	End_DOWN	BP	TNP
GO:0051952	regulation of amine transport	17/1253	73/19786	2.2752e-06	9.72425e-05	8.37302e-05	FGF20/CHRNA3/OPRK1/HTR2A/RGS4/SYT4/HTR1B/STXBP1/CHRNA6/ADRA2A/CHRNB2/RAB3B/SNCG/ADRA2C/DRD1/CCK/GRM7	17	End_DOWN	BP	TNP
GO:1903779	regulation of cardiac conduction	17/1253	73/19786	2.2752e-06	9.72425e-05	8.37302e-05	ATP2B3/ATP2A3/NOS1/ATP1A3/CASQ2/ATP1B1/CORIN/ITPR1/ATP2B2/NPPC/ATP1A1/SLC8A1/TRDN/KCNJ11/RYR1/RYR2/FXYD7	17	End_DOWN	BP	TNP
GO:0042417	dopamine metabolic process	12/1253	38/19786	2.28721e-06	9.72425e-05	8.37302e-05	SNCB/DAO/PDE1B/DBH/GCH1/NR4A2/CHRNB2/HPRT1/TACR3/HTR1A/TH/DRD1	12	End_DOWN	BP	TNP
GO:0010769	regulation of cell morphogenesis involved in differentiation	39/1253	277/19786	2.29259e-06	9.72425e-05	8.37302e-05	XK/FSTL4/CAMK2B/NGEF/TRPC5/CHRNA3/ARHGAP4/MCF2/WNT3/CUX2/APOA1/YWHAH/FGF13/EPHA7/TBR1/TRPC6/ITPKA/CRABP2/SLIT2/PAK1/POU4F2/GPRASP2/DMTN/CHRNB2/NKX6-1/RET/ISLR2/SHOX2/MAP2K1/LPAR3/WASHC2C/BDNF/CDK5R1/GRIN1/EFNA5/ROBO2/RELN/DNM3/L1CAM	39	End_DOWN	BP	TNP
GO:0006937	regulation of muscle contraction	28/1253	168/19786	2.33917e-06	9.84306e-05	8.47532e-05	PKP2/TMEM38A/CHRNA3/NOS1/MYH7/C12orf57/CHRNB4/CASQ2/KCNJ2/FGF13/CNN1/MYBPC3/DSC2/HCN4/PDE5A/MYOCD/ATP1B1/GSTO1/ADRA2A/GHRL/KIT/ATP1A1/GUCY1A1/TACR3/SSTR2/SLC8A1/ADRA2C/RYR2	28	End_DOWN	BP	TNP
GO:0014074	response to purine-containing compound	26/1253	150/19786	2.51382e-06	0.000104947	9.03642e-05	CFTR/PTPRN/TMEM38A/P2RX5/HCN2/AQP8/SLC5A5/SDC1/CASQ2/VGF/AANAT/ASS1/HCN4/TRPC3/TRPM2/STAR/PPARGC1B/DMTN/HCN1/WNT10B/SLC8A1/PDE2A/KCNJ11/RYR1/RYR2/AQP1	26	End_DOWN	BP	TNP
GO:0071326	cellular response to monosaccharide stimulus	25/1253	141/19786	2.55251e-06	0.00010573	9.10382e-05	CFTR/BAIAP3/PTPRN/PAX2/OPRK1/ICAM1/GHRHR/GPLD1/ANO1/LIN28A/RAB11FIP5/ARRB1/EPHA5/STAR/SYBU/ADRA2A/PTPRN2/GHRL/VSNL1/C2CD2L/ADCY5/TH/GAS6/EFNA5/KCNJ11	25	End_DOWN	BP	TNP
GO:0050954	sensory perception of mechanical stimulus	28/1253	169/19786	2.63718e-06	0.00010839	9.33287e-05	ATP8B1/ICAM1/POU4F3/MYO15A/MYO3A/COCH/HTR2A/RAB3A/CLIC5/OTOF/PHF24/EML2/CDKN2D/TFAP2A/SRRM4/GABRB2/DCDC2/CNTN5/POU4F2/ATP2B2/KIT/CHRNB2/TUB/TSPEAR/EPS8L2/TH/ESPN/GRM7	28	End_DOWN	BP	TNP
GO:0033555	multicellular organismal response to stress	17/1253	74/19786	2.78115e-06	0.000113428	9.76669e-05	TAC1/MAPK8IP2/NOS1/DBH/PRKCG/GCH1/THBS1/ADCYAP1/HTR2C/CACNA1B/NR4A2/RET/NEUROD2/HTR1A/DRD1/CCK/RELN	17	End_DOWN	BP	TNP
GO:0019933	cAMP-mediated signaling	26/1253	152/19786	3.24192e-06	0.000130217	0.000112123	CALCR/PDE4A/GAL/SCTR/NOS1/GHRHR/ADGRD1/OPRM1/OPRL1/APLNR/MRAP2/CXCL9/ADCYAP1/UCN2/EPHA5/ADRA2A/RIT2/HTR5A/PTH1R/MC4R/CXCL10/DRD5/ADCY5/RIMS2/DRD1/PDE2A	26	End_DOWN	BP	TNP
GO:1903169	regulation of calcium ion transmembrane transport	26/1253	152/19786	3.24192e-06	0.000130217	0.000112123	CALCR/CX3CL1/GNB5/TMEM38A/NOS1/TSPAN13/CASQ2/HPCA/OPRL1/APLNR/DYSF/CXCL9/METTL21C/REM2/STAC2/ATP1B1/STAC/GSTO1/ADRA2A/CACNA2D1/JPH3/CXCL10/SLC8A1/DRD1/TRDN/RYR2	26	End_DOWN	BP	TNP
GO:1990573	potassium ion import across plasma membrane	8/1253	17/19786	3.67296e-06	0.000146421	0.000126076	HCN2/ATP1A3/KCNJ2/HCN4/ATP1B1/KCNJ3/ATP1A1/KCNJ11	8	End_DOWN	BP	TNP
GO:0098739	import across plasma membrane	16/1253	68/19786	3.88969e-06	0.000153904	0.000132518	CALCR/SLC9A3/HCN2/SLC1A6/ATP1A3/RGS4/KCNJ2/HCN4/TRPM2/ATP1B1/CACNA2D1/KCNJ3/ATP1A1/SLC6A5/SLC8A1/KCNJ11	16	End_DOWN	BP	TNP
GO:0051899	membrane depolarization	18/1253	84/19786	4.14049e-06	0.000162614	0.000140018	CACNA1G/PRKCZ/HCN2/SCN1B/GOT1/KCNJ2/YWHAH/HCN4/CACNA1A/CHRNA6/CACNA1B/SCN2B/CACNA2D1/CHRNB2/CACNG2/SLC8A1/CCK/CACNA1E	18	End_DOWN	BP	TNP
GO:0071320	cellular response to cAMP	14/1253	54/19786	4.59593e-06	0.000179174	0.000154277	CFTR/HCN2/AQP8/SLC5A5/AANAT/ASS1/HCN4/STAR/DMTN/HCN1/WNT10B/SLC8A1/PDE2A/AQP1	14	End_DOWN	BP	TNP
GO:0050803	regulation of synapse structure or activity	36/1253	254/19786	4.76088e-06	0.000184249	0.000158647	SEMA3F/CAMK2B/NGEF/CBLN1/NEURL1/IL10RA/CUX2/EPHA7/ITPKA/CLSTN3/AMIGO2/CBLN2/TPBG/SYBU/CNTNAP4/LHFPL4/GHRL/GPRASP2/CHRNB2/CAMKV/C1QL3/LRTM2/FRMPD4/NEUROD2/LINGO2/BDNF/CDK5R1/GRIN1/SLITRK4/EFNA5/ROBO2/SHISA6/RELN/IL1RAPL2/DNM3/VSTM5	36	End_DOWN	BP	TNP
GO:0050880	regulation of blood vessel size	24/1253	137/19786	4.99927e-06	0.000192073	0.000165384	NOS1/ICAM1/HTR2A/SOD2/HRH2/NPPB/DBH/KCNA5/GCH1/MTNR1B/HTR1B/ADCYAP1/ADRA2A/NPPC/GUCY1A1/DRD5/PTPRM/FOXC2/HTR1A/HTR1D/UTS2R/SLC8A1/ADRA2C/DRD1	24	End_DOWN	BP	TNP
GO:0006821	chloride transport	20/1253	102/19786	5.2404e-06	0.000199889	0.000172114	CFTR/GABRA1/ANO2/CLCN4/GLRA2/GABRE/GLRB/CLIC5/GABRG2/ANO1/BEST4/SLC4A10/GABRB2/GLRA1/ANO7/ANO4/GABRB1/CA7/CLCNKB/GABRD	20	End_DOWN	BP	TNP
GO:0022604	regulation of cell morphogenesis	55/1253	464/19786	5.4638e-06	0.000206922	0.000178169	XK/FSTL4/CAMK2B/NGEF/SYT1/TRPC5/RIMS1/CHRNA3/EPB41L3/ARHGAP4/ICAM1/COCH/CPNE6/MCF2/WNT3/CUX2/RASAL1/APOA1/BCL11A/YWHAH/FGF13/SYT4/EPHA7/TBR1/TRPC6/ITPKA/CRABP2/SYT2/CPNE9/SLIT2/GAS2/PAK1/POU4F2/KIT/GPRASP2/DMTN/CHRNB2/NKX6-1/RET/ISLR2/SHOX2/MAP2K1/LPAR3/WASHC2C/RIMS2/BDNF/CDK5R1/GRIN1/EFNA5/FMNL1/ROBO2/PARVB/RELN/DNM3/L1CAM	55	End_DOWN	BP	TNP
GO:0034764	positive regulation of transmembrane transport	31/1253	205/19786	5.64592e-06	0.000212303	0.000182802	CFTR/CALCR/CX3CL1/IGF1/GAL/OPRK1/NOS1/RGS9/NR4A3/KCNJ2/KCNC1/APLNR/TRPC6/CXCL9/STAC2/AZIN2/ATP1B1/STAC/GSTO1/POU4F2/CACNA2D1/KCNC2/CACNG2/CXCL10/INSR/LRRC55/DRD1/TRDN/KCNJ11/RELN/RYR2	31	End_DOWN	BP	TNP
GO:0035296	regulation of tube diameter	23/1253	129/19786	5.76558e-06	0.00021377	0.000184066	NOS1/ICAM1/HTR2A/SOD2/HRH2/NPPB/DBH/KCNA5/GCH1/MTNR1B/HTR1B/ADCYAP1/ADRA2A/NPPC/GUCY1A1/DRD5/PTPRM/HTR1A/HTR1D/UTS2R/SLC8A1/ADRA2C/DRD1	23	End_DOWN	BP	TNP
GO:0097746	regulation of blood vessel diameter	23/1253	129/19786	5.76558e-06	0.00021377	0.000184066	NOS1/ICAM1/HTR2A/SOD2/HRH2/NPPB/DBH/KCNA5/GCH1/MTNR1B/HTR1B/ADCYAP1/ADRA2A/NPPC/GUCY1A1/DRD5/PTPRM/HTR1A/HTR1D/UTS2R/SLC8A1/ADRA2C/DRD1	23	End_DOWN	BP	TNP
GO:0042698	ovulation cycle	16/1253	70/19786	5.82206e-06	0.000214365	0.000184578	PTPRN/OPRK1/HAS1/OPRM1/INHBA/OPRL1/ARRB1/SLIT2/PAM/GAS2/GABRB1/GPR149/NHLH2/SLIT3/ROBO2/ZP3	16	End_DOWN	BP	TNP
GO:0006941	striated muscle contraction	28/1253	176/19786	5.91456e-06	0.000216269	0.000186217	CACNA1G/PKP2/TMEM38A/NOS1/SMPX/MYH7/SCN1B/C12orf57/CASQ2/KCNJ2/KCNA5/ATP8A2/MYBPC3/DSC2/CHRNA1/HCN4/PDE5A/ATP1B1/GSTO1/SCN2B/CACNA2D1/TTN/KCNJ3/ATP1A1/PGAM2/SLC8A1/RYR2/KLHL41	28	End_DOWN	BP	TNP
GO:0034767	positive regulation of ion transmembrane transport	26/1253	157/19786	5.9831e-06	0.000217277	0.000187085	CFTR/CALCR/CX3CL1/GAL/OPRK1/NOS1/RGS9/KCNJ2/KCNC1/APLNR/TRPC6/CXCL9/STAC2/ATP1B1/STAC/GSTO1/CACNA2D1/KCNC2/CACNG2/CXCL10/LRRC55/DRD1/TRDN/KCNJ11/RELN/RYR2	26	End_DOWN	BP	TNP
GO:0010107	potassium ion import	8/1253	18/19786	6.24382e-06	0.000225202	0.000193909	HCN2/ATP1A3/KCNJ2/HCN4/ATP1B1/KCNJ3/ATP1A1/KCNJ11	8	End_DOWN	BP	TNP
GO:0007212	dopamine receptor signaling pathway	11/1253	35/19786	6.38144e-06	0.000228611	0.000196844	GNB5/RGS9/OPRM1/RGS4/CALY/RGS8/NSG1/DRD5/NSG2/ADCY5/DRD1	11	End_DOWN	BP	TNP
GO:0035150	regulation of tube size	24/1253	139/19786	6.47563e-06	0.000230428	0.000198409	NOS1/ICAM1/HTR2A/SOD2/HRH2/NPPB/DBH/KCNA5/GCH1/MTNR1B/HTR1B/ADCYAP1/ADRA2A/NPPC/GUCY1A1/DRD5/PTPRM/FOXC2/HTR1A/HTR1D/UTS2R/SLC8A1/ADRA2C/DRD1	24	End_DOWN	BP	TNP
GO:0048588	developmental cell growth	34/1253	237/19786	6.63526e-06	0.000234534	0.000201945	SEMA3F/IGF1/FSTL4/PRKCZ/SYT1/GAL/TRPC5/RIMS1/ARHGAP4/POU4F3/CPNE6/WNT3/RASAL1/RGS4/BCL11A/FGF13/SYT4/EPHA7/CRABP2/SYT2/CPNE9/SLIT2/C9orf72/PAK1/POU4F2/NKX6-1/ISLR2/LPAR3/RIMS2/BDNF/CDK5R1/SLIT3/EFNA5/L1CAM	34	End_DOWN	BP	TNP
GO:0051924	regulation of calcium ion transport	38/1253	279/19786	6.80669e-06	0.000239001	0.00020579	CALCR/CX3CL1/CAMK2B/GNB5/CAMK2A/TMEM38A/P2RX5/NOS1/ICAM1/PDGFB/TSPAN13/RGS9/RGS4/CASQ2/HPCA/OPRL1/APLNR/DYSF/TRPC6/TRPC3/CXCL9/METTL21C/REM2/STAC2/ATP1B1/STAC/CACNA1B/GSTO1/ADRA2A/CACNA2D1/JPH3/CXCL10/LPAR3/GRIN1/SLC8A1/DRD1/TRDN/RYR2	38	End_DOWN	BP	TNP
GO:0007605	sensory perception of sound	25/1253	149/19786	7.08265e-06	0.000247054	0.000212725	ATP8B1/ICAM1/POU4F3/MYO15A/MYO3A/COCH/CLIC5/OTOF/EML2/CDKN2D/TFAP2A/SRRM4/GABRB2/DCDC2/CNTN5/POU4F2/ATP2B2/KIT/CHRNB2/TUB/TSPEAR/EPS8L2/TH/ESPN/GRM7	25	End_DOWN	BP	TNP
GO:0050807	regulation of synapse organization	35/1253	249/19786	7.72998e-06	0.000267871	0.00023065	SEMA3F/CAMK2B/NGEF/CBLN1/NEURL1/IL10RA/CUX2/EPHA7/ITPKA/CLSTN3/AMIGO2/CBLN2/TPBG/CNTNAP4/LHFPL4/GHRL/GPRASP2/CHRNB2/CAMKV/C1QL3/LRTM2/FRMPD4/NEUROD2/LINGO2/BDNF/CDK5R1/GRIN1/SLITRK4/EFNA5/ROBO2/SHISA6/RELN/IL1RAPL2/DNM3/VSTM5	35	End_DOWN	BP	TNP
GO:0015849	organic acid transport	40/1253	304/19786	9.15607e-06	0.000313197	0.000269677	SLC6A7/SLC7A14/XK/SYT1/SLC6A15/RIMS1/ATP8B1/SLC17A6/SLC7A8/SLC7A4/SLC32A1/SLC25A14/SLC1A6/RAB3A/APBA1/SLC38A1/SLC27A6/GLS/RGS4/FABP3/GOT2/SNAP25/SYT4/GLS2/STXBP1/THBS1/SLC3A1/SLC27A2/SLC16A3/TNFRSF11A/PLA2R1/GRM2/SLC6A5/CPLX1/EMB/PPFIA3/CCK/GRM7/SLC6A17/STARD10	40	End_DOWN	BP	TNP
GO:0046942	carboxylic acid transport	40/1253	304/19786	9.15607e-06	0.000313197	0.000269677	SLC6A7/SLC7A14/XK/SYT1/SLC6A15/RIMS1/ATP8B1/SLC17A6/SLC7A8/SLC7A4/SLC32A1/SLC25A14/SLC1A6/RAB3A/APBA1/SLC38A1/SLC27A6/GLS/RGS4/FABP3/GOT2/SNAP25/SYT4/GLS2/STXBP1/THBS1/SLC3A1/SLC27A2/SLC16A3/TNFRSF11A/PLA2R1/GRM2/SLC6A5/CPLX1/EMB/PPFIA3/CCK/GRM7/SLC6A17/STARD10	40	End_DOWN	BP	TNP
GO:0046068	cGMP metabolic process	7/1253	14/19786	9.28918e-06	0.000315713	0.000271843	GUCY1B1/PDE1A/NPPB/PDE5A/NPPC/GUCY1A1/PDE2A	7	End_DOWN	BP	TNP
GO:0001678	cellular glucose homeostasis	25/1253	152/19786	1.01529e-05	0.00034287	0.000295227	CFTR/BAIAP3/PTPRN/PAX2/OPRK1/ICAM1/GHRHR/GPLD1/ANO1/LIN28A/RAB11FIP5/ARRB1/EPHA5/STAR/SYBU/ADRA2A/PTPRN2/GHRL/VSNL1/C2CD2L/ADCY5/TH/GAS6/EFNA5/KCNJ11	25	End_DOWN	BP	TNP
GO:0007200	phospholipase C-activating G protein-coupled receptor signaling pathway	16/1253	73/19786	1.03382e-05	0.000344736	0.000296833	OPRK1/HTR2A/CCKBR/OPRM1/OPRL1/GNG13/ANO1/HTR2C/ADRA2A/GRM1/PTH1R/DRD5/LPAR3/GPR157/CHRM2/DRD1	16	End_DOWN	BP	TNP
GO:0050795	regulation of behavior	16/1253	73/19786	1.03382e-05	0.000344736	0.000296833	OPRK1/GHRHR/NR4A3/OPRL1/MTNR1B/HTR1B/ZFHX3/CNTNAP4/GHRL/CHRNB2/MC4R/TACR3/HTR1A/HTR1D/CCK/RELN	16	End_DOWN	BP	TNP
GO:0097553	calcium ion transmembrane import into cytosol	23/1253	134/19786	1.10809e-05	0.000367193	0.00031617	CALCR/CX3CL1/TMEM38A/NOS1/HTR2A/CASQ2/APLNR/CXCL9/METTL21C/NOL3/TRPM2/HTR2C/GSTO1/ITPR1/CACNA2D1/JPH3/CXCL10/GRIN1/SLC8A1/DRD1/TRDN/RYR1/RYR2	23	End_DOWN	BP	TNP
GO:0060402	calcium ion transport into cytosol	25/1253	154/19786	1.28252e-05	0.000422355	0.000363667	CALCR/CX3CL1/TMEM38A/P2RX5/NOS1/HTR2A/CASQ2/APLNR/TRPC3/CXCL9/METTL21C/NOL3/TRPM2/HTR2C/GSTO1/ITPR1/CACNA2D1/JPH3/CXCL10/GRIN1/SLC8A1/DRD1/TRDN/RYR1/RYR2	25	End_DOWN	BP	TNP
GO:0042445	hormone metabolic process	35/1253	255/19786	1.30888e-05	0.000428377	0.000368852	GAL/ACHE/CYP26A1/DHRS2/PCSK1N/CPQ/SLC5A5/GHRHR/VDR/BMP5/SLC5A7/APOA1/CHST8/PAX8/PCSK2/YWHAH/AANAT/RBP4/RDH12/CYP11A1/CRABP2/ECE2/CORIN/STAR/ATP1A1/SHH/CRABP1/SCG5/PCSK1/AKR1C3/MME/CACNA1H/DIO3/BCO2/SELENOM	35	End_DOWN	BP	TNP
GO:1904064	positive regulation of cation transmembrane transport	24/1253	145/19786	1.35921e-05	0.000441906	0.000380501	CALCR/CX3CL1/GAL/OPRK1/NOS1/RGS9/KCNJ2/KCNC1/APLNR/CXCL9/STAC2/ATP1B1/STAC/GSTO1/CACNA2D1/KCNC2/CACNG2/CXCL10/LRRC55/DRD1/TRDN/KCNJ11/RELN/RYR2	24	End_DOWN	BP	TNP
GO:0098656	anion transmembrane transport	34/1253	245/19786	1.36689e-05	0.000441906	0.000380501	CFTR/SLC6A7/GABRA1/ANO2/SLC6A15/CLCN4/SLC17A6/SLC7A8/SLC7A4/GLRA2/SLC25A14/SLC1A6/GLRB/SLC38A1/CLIC5/GABRG2/SLC4A3/RGS4/ANO1/THBS1/SLC3A1/SLC16A3/BEST4/SLC4A10/GABRB2/GLRA1/GABRB1/SLC6A5/TCAF2/EMB/SLC26A11/CLCNKB/GABRD/SLC35B4	34	End_DOWN	BP	TNP
GO:0021700	developmental maturation	37/1253	278/19786	1.51374e-05	0.000486415	0.000418825	CFTR/CX3CL1/BAIAP3/IGF1/PTPRN/CAMK2B/GAL/EPHA8/SCARF1/PAX2/DMC1/SYP/RAB3A/GHRHR/NEURL1/ROPN1B/BCL11A/CDKN1A/BFSP1/SYT4/STXBP1/ROPN1L/SYBU/NR4A2/PTH1R/SHANK1/NPPC/NKX6-1/RET/WNT10B/NEUROD2/CNTNAP2/CDK5R1/GRIN1/RELN/RYR1/CEBPA	37	End_DOWN	BP	TNP
GO:0090257	regulation of muscle system process	36/1253	268/19786	1.60202e-05	0.000508758	0.000438064	IGF1/PKP2/CAMK2B/TMEM38A/CHRNA3/NOS1/MYH7/C12orf57/RGS4/CHRNB4/CASQ2/NR4A3/KCNJ2/FGF13/CNN1/MYBPC3/DSC2/HCN4/PDE5A/TRPC3/NOL3/MYOCD/ATP1B1/MLIP/GSTO1/PAK1/ADRA2A/GHRL/KIT/ATP1A1/GUCY1A1/TACR3/SSTR2/SLC8A1/ADRA2C/RYR2	36	End_DOWN	BP	TNP
GO:0048670	regulation of collateral sprouting	8/1253	20/19786	1.60339e-05	0.000508758	0.000438064	FSTL4/WNT3/FGF13/EPHA7/CRABP2/LPAR3/BDNF/EFNA5	8	End_DOWN	BP	TNP
GO:0050770	regulation of axonogenesis	25/1253	156/19786	1.61206e-05	0.000508758	0.000438064	XK/FSTL4/TRPC5/ARHGAP4/MCF2/WNT3/FGF13/EPHA7/TBR1/CRABP2/SLIT2/PAK1/POU4F2/NKX6-1/RET/ISLR2/SHOX2/MAP2K1/LPAR3/BDNF/CDK5R1/GRIN1/EFNA5/ROBO2/L1CAM	25	End_DOWN	BP	TNP
GO:0046717	acid secretion	21/1253	119/19786	1.70539e-05	0.000535028	0.000460683	SYT1/RIMS1/SLC1A6/RAB3A/APBA1/CCKBR/HRH2/GLS/OPRL1/SNAP25/SYT4/GLS2/STXBP1/TNFRSF11A/PLA2R1/GRM2/CPLX1/PPFIA3/CCK/GRM7/STARD10	21	End_DOWN	BP	TNP
GO:0051047	positive regulation of secretion	54/1253	471/19786	1.72802e-05	0.000538939	0.000464051	CFTR/TAC1/SCIN/BAIAP3/SYT7/IGF1/RAB27B/PRKCZ/SYT1/GAL/PANX2/OPRK1/ACHE/NLRP1/PARD6A/PYCARD/RAB3A/GHRHR/TFR2/GCK/NCS1/EXPH5/SYT10/GPLD1/SDC1/NPPB/INHBA/OPRL1/ANO1/SYT4/STXBP1/ARRB1/SYTL2/RBP4/ADCYAP1/TNFRSF11A/SYBU/ANKRD1/PLA2R1/TTN/GHRL/CHRNB2/VSNL1/NKX6-1/PYDC1/CD14/C2CD2L/LPL/ALOX12B/CCK/ZP3/SCAMP5/HLA-E/AQP1	54	End_DOWN	BP	TNP
GO:1903859	regulation of dendrite extension	9/1253	26/19786	1.85883e-05	0.000576345	0.000496259	SYT1/RIMS1/CPNE6/RASAL1/BCL11A/SYT4/SYT2/CPNE9/RIMS2	9	End_DOWN	BP	TNP
GO:0006584	catecholamine metabolic process	13/1253	53/19786	1.92476e-05	0.00058989	0.000507922	SNCB/DAO/PDE1B/DBH/GCH1/PNMT/NR4A2/CHRNB2/HPRT1/TACR3/HTR1A/TH/DRD1	13	End_DOWN	BP	TNP
GO:0009712	catechol-containing compound metabolic process	13/1253	53/19786	1.92476e-05	0.00058989	0.000507922	SNCB/DAO/PDE1B/DBH/GCH1/PNMT/NR4A2/CHRNB2/HPRT1/TACR3/HTR1A/TH/DRD1	13	End_DOWN	BP	TNP
GO:0086001	cardiac muscle cell action potential	16/1253	77/19786	2.10971e-05	0.000642854	0.000553527	CACNA1G/PKP2/HCN2/SCN1B/KCNJ2/FGF13/KCNA5/DSC2/HCN4/ATP1B1/SCN2B/CACNA2D1/KCNJ3/ATP1A1/SLC8A1/RYR2	16	End_DOWN	BP	TNP
GO:0051963	regulation of synapse assembly	20/1253	112/19786	2.24605e-05	0.000680489	0.000585932	CBLN1/CUX2/EPHA7/CLSTN3/AMIGO2/CBLN2/TPBG/LHFPL4/GHRL/GPRASP2/CHRNB2/LRTM2/LINGO2/BDNF/GRIN1/SLITRK4/EFNA5/ROBO2/IL1RAPL2/VSTM5	20	End_DOWN	BP	TNP
GO:0015850	organic hydroxy compound transport	34/1253	251/19786	2.2867e-05	0.000688867	0.000593146	CFTR/TAC1/SYT7/MSR1/ABCA7/GAL/FGF20/ATP8B1/OPRK1/NOS1/HTR2A/APOA1/APOC1/SYT4/HTR1B/RBP4/SLC16A3/CHRNA6/ADRA2A/ABCA5/GHRL/ABCG1/CHRNB2/SHH/SLC18A2/RAB3B/EMB/ABCG4/SNCG/HTR1A/ADRA2C/DRD1/SELENOM/AQP1	34	End_DOWN	BP	TNP
GO:0003018	vascular process in circulatory system	26/1253	169/19786	2.30155e-05	0.000689426	0.000593627	NOS1/ICAM1/HTR2A/SOD2/HRH2/NPPB/DBH/KCNA5/GCH1/MTNR1B/HTR1B/ADCYAP1/SLIT2/ADRA2A/NPPC/GUCY1A1/DRD5/PTPRM/FOXC2/HTR1A/HTR1D/UTS2R/SLC8A1/ADRA2C/DRD1/PDE2A	26	End_DOWN	BP	TNP
GO:0061178	regulation of insulin secretion involved in cellular response to glucose stimulus	13/1253	54/19786	2.38933e-05	0.000711698	0.000612805	CFTR/BAIAP3/GPLD1/ANO1/ARRB1/EPHA5/SYBU/ADRA2A/GHRL/VSNL1/C2CD2L/ADCY5/EFNA5	13	End_DOWN	BP	TNP
GO:0051592	response to calcium ion	22/1253	131/19786	2.4287e-05	0.000719383	0.000619422	GUCA1A/SYT1/RASAL1/GPLD1/SDC1/CASQ2/HPCA/AANAT/ALOX5AP/THBS1/TRPC3/TRPM2/TTN/KCNMA1/DMTN/CACNG2/JUNB/NEUROD2/CPNE7/AKR1C3/RYR1/RYR2	22	End_DOWN	BP	TNP
GO:0015696	ammonium transport	18/1253	95/19786	2.49403e-05	0.00073463	0.00063255	FGF20/CHRNA3/OPRK1/NOS1/HTR2A/HTR1B/RHCG/ADCYAP1/AZIN2/OAZ3/CHRNA6/CHRNB2/SLC18A2/RAB3B/SNCG/HTR1A/DRD1/AQP1	18	End_DOWN	BP	TNP
GO:0086010	membrane depolarization during action potential	9/1253	27/19786	2.63202e-05	0.000770993	0.00066386	CACNA1G/HCN2/SCN1B/KCNJ2/YWHAH/HCN4/SCN2B/CACNA2D1/SLC8A1	9	End_DOWN	BP	TNP
GO:0055075	potassium ion homeostasis	7/1253	16/19786	2.76665e-05	0.000805978	0.000693983	TFAP2B/ATP1A3/KCNJ2/KCNA5/ATP1B1/KCNMA1/ATP1A1	7	End_DOWN	BP	TNP
GO:0015872	dopamine transport	10/1253	34/19786	3.23064e-05	0.000936002	0.00080594	FGF20/OPRK1/HTR2A/HTR1B/CHRNA6/CHRNB2/SLC18A2/RAB3B/SNCG/DRD1	10	End_DOWN	BP	TNP
GO:0051591	response to cAMP	18/1253	97/19786	3.34174e-05	0.000962928	0.000829125	CFTR/PTPRN/HCN2/AQP8/SLC5A5/SDC1/VGF/AANAT/ASS1/HCN4/STAR/PPARGC1B/DMTN/HCN1/WNT10B/SLC8A1/PDE2A/AQP1	18	End_DOWN	BP	TNP
GO:0007601	visual perception	31/1253	224/19786	3.40349e-05	0.000975421	0.000839882	GUCA1A/CNGB1/PAX2/RIMS1/POU4F3/MYO3A/RGS9/GLRB/PRPH2/CLIC5/EFEMP1/SFRP5/TGFBI/EML2/NXNL2/ATP8A2/RBP4/BBS7/RDH12/RGS16/SLC4A10/GLRA1/SLC24A2/CABP1/CNNM4/GJD2/CHRNB2/GRM8/TH/FSCN2/PRCD	31	End_DOWN	BP	TNP
GO:0031644	regulation of neurological system process	23/1253	144/19786	3.66138e-05	0.00104369	0.000898663	PRKCZ/RIMS1/OPRK1/CELF4/CBLN1/CUX2/OPRM1/RGS4/CHRNB4/OPRL1/MTNR1B/GLRA1/HTR2C/GRM1/GHRL/SHANK1/NPTX1/RIMS2/GRIN1/ADRA2C/CCK/SHISA6/RELN	23	End_DOWN	BP	TNP
GO:0046660	female sex differentiation	20/1253	116/19786	3.80194e-05	0.00107796	0.000928175	KITLG/PTPRN/FGF10/ICAM1/DMC1/INHBA/DACH2/VGF/ARRB1/RBP4/ADCYAP1/LHX9/SLIT2/GAS2/KIT/INSR/GPR149/SLIT3/ROBO2/ZP3	20	End_DOWN	BP	TNP
GO:0048638	regulation of developmental growth	42/1253	346/19786	3.93081e-05	0.00110857	0.000954531	IGF1/FSTL4/SYT1/GAL/TRPC5/FGF20/RIMS1/TBX5/ARHGAP4/CPNE6/GHRHR/WNT3/RASAL1/RGS4/BCL11A/NRK/CDKN1A/STAT5A/FGF13/SYT4/ATP8A2/EPHA7/RBP4/CRABP2/SYT2/CPNE9/PAK1/POU4F2/GHRL/NPPC/NKX6-1/ISLR2/INSR/LPAR3/RIMS2/FOXC2/BDNF/CDK5R1/EFNA5/ZP3/DIO3/L1CAM	42	End_DOWN	BP	TNP
GO:0032535	regulation of cellular component size	41/1253	335/19786	4.0043e-05	0.00112332	0.000967232	SCIN/XK/FSTL4/SPTB/TRPC5/CDHR2/SCTR/ARHGAP4/ICAM1/PYCARD/ACTR3C/WNT3/FGF13/RAP1GAP2/EPHA7/CRABP2/SLIT2/PAK1/POU4F2/DEPTOR/KCNMA1/DMTN/CARMIL2/LMOD1/NKX6-1/PRKCD/RET/ISLR2/RAB3B/LPAR3/WASHC2C/SPTBN2/BDNF/CDK5R1/EFNA5/PRR16/FCHSD1/L1CAM/AQP1/FMN1/MAGEL2	41	End_DOWN	BP	TNP
GO:0007193	adenylate cyclase-inhibiting G protein-coupled receptor signaling pathway	16/1253	81/19786	4.0809e-05	0.00113879	0.000980546	OPRK1/OPRM1/GRM4/OPRL1/HTR1B/ADRA2A/GRM2/GPR176/ADCY5/HTR1A/HTR1D/GRM8/SSTR2/PDE2A/GRM7/S1PR3	16	End_DOWN	BP	TNP
GO:0048172	regulation of short-term neuronal synaptic plasticity	6/1253	12/19786	4.22698e-05	0.00116726	0.00100507	SYNGR1/SYP/RAB3A/SYT4/SLC4A10/PPFIA3	6	End_DOWN	BP	TNP
GO:0060081	membrane hyperpolarization	6/1253	12/19786	4.22698e-05	0.00116726	0.00100507	CFTR/PRKCZ/TRPC5/KCNA5/ATP1A1/CACNG2	6	End_DOWN	BP	TNP
GO:0060048	cardiac muscle contraction	22/1253	136/19786	4.39785e-05	0.00120815	0.00104028	CACNA1G/PKP2/TMEM38A/NOS1/MYH7/SCN1B/CASQ2/KCNJ2/KCNA5/MYBPC3/DSC2/HCN4/PDE5A/ATP1B1/GSTO1/SCN2B/CACNA2D1/TTN/KCNJ3/ATP1A1/SLC8A1/RYR2	22	End_DOWN	BP	TNP
GO:0010522	regulation of calcium ion transport into cytosol	18/1253	99/19786	4.43643e-05	0.00121247	0.00104399	CALCR/CX3CL1/TMEM38A/P2RX5/NOS1/CASQ2/APLNR/TRPC3/CXCL9/METTL21C/GSTO1/JPH3/CXCL10/GRIN1/SLC8A1/DRD1/TRDN/RYR2	18	End_DOWN	BP	TNP
GO:0050953	sensory perception of light stimulus	31/1253	228/19786	4.80062e-05	0.00130528	0.0011239	GUCA1A/CNGB1/PAX2/RIMS1/POU4F3/MYO3A/RGS9/GLRB/PRPH2/CLIC5/EFEMP1/SFRP5/TGFBI/EML2/NXNL2/ATP8A2/RBP4/BBS7/RDH12/RGS16/SLC4A10/GLRA1/SLC24A2/CABP1/CNNM4/GJD2/CHRNB2/GRM8/TH/FSCN2/PRCD	31	End_DOWN	BP	TNP
GO:0014902	myotube differentiation	20/1253	118/19786	4.89368e-05	0.00131042	0.00112833	IGF1/XK/CDON/NOS1/KLF5/HDAC5/RBM24/CXCL9/MYOCD/SIK1/ACTA1/SHH/SHOX2/CXCL10/WNT10B/BDNF/TRIM72/RYR1/CACNA1H/KLHL41	20	End_DOWN	BP	TNP
GO:0051209	release of sequestered calcium ion into cytosol	20/1253	118/19786	4.89368e-05	0.00131042	0.00112833	CX3CL1/TMEM38A/NOS1/HTR2A/CASQ2/APLNR/CXCL9/METTL21C/NOL3/TRPM2/HTR2C/GSTO1/ITPR1/JPH3/CXCL10/SLC8A1/DRD1/TRDN/RYR1/RYR2	20	End_DOWN	BP	TNP
GO:0051283	negative regulation of sequestering of calcium ion	20/1253	118/19786	4.89368e-05	0.00131042	0.00112833	CX3CL1/TMEM38A/NOS1/HTR2A/CASQ2/APLNR/CXCL9/METTL21C/NOL3/TRPM2/HTR2C/GSTO1/ITPR1/JPH3/CXCL10/SLC8A1/DRD1/TRDN/RYR1/RYR2	20	End_DOWN	BP	TNP
GO:0007215	glutamate receptor signaling pathway	17/1253	91/19786	5.01512e-05	0.00133619	0.00115052	CX3CL1/MAPK8IP2/LRRC7/NECAB2/RGS9/OPRM1/GRM4/DLG2/GRM1/SHANK1/GRM2/CACNG2/CDK5R1/GRIN1/GRM8/RELN/GRM7	17	End_DOWN	BP	TNP
GO:0015844	monoamine transport	15/1253	74/19786	5.14428e-05	0.00136375	0.00117425	FGF20/OPRK1/NOS1/HTR2A/SYT4/HTR1B/CHRNA6/ADRA2A/CHRNB2/SLC18A2/RAB3B/SNCG/HTR1A/ADRA2C/DRD1	15	End_DOWN	BP	TNP
GO:0050806	positive regulation of synaptic transmission	26/1253	177/19786	5.18203e-05	0.00136692	0.00117698	TAC1/BAIAP3/PRKCZ/SYT1/RIMS1/CUX2/RGS4/SNAP25/STXBP1/ADCYAP1/PLK2/NRGN/NPTN/CHRNB2/SHANK1/SHANK2/STX3/CA7/NSG1/RAB3B/SYT12/RIMS2/GRIN1/DRD1/RELN/MME	26	End_DOWN	BP	TNP
GO:0051937	catecholamine transport	13/1253	58/19786	5.37039e-05	0.00140959	0.00121372	FGF20/OPRK1/HTR2A/SYT4/HTR1B/CHRNA6/ADRA2A/CHRNB2/SLC18A2/RAB3B/SNCG/ADRA2C/DRD1	13	End_DOWN	BP	TNP
GO:0007189	adenylate cyclase-activating G protein-coupled receptor signaling pathway	18/1253	101/19786	5.83801e-05	0.00151731	0.00130647	CALCR/NOS1/GHRHR/ADGRD1/OPRM1/OPRL1/MRAP2/CXCL9/ADCYAP1/UCN2/ADRA2A/RIT2/PTH1R/MC4R/CXCL10/DRD5/ADCY5/DRD1	18	End_DOWN	BP	TNP
GO:0046545	development of primary female sexual characteristics	18/1253	101/19786	5.83801e-05	0.00151731	0.00130647	KITLG/PTPRN/ICAM1/DMC1/INHBA/DACH2/VGF/ARRB1/ADCYAP1/LHX9/SLIT2/GAS2/KIT/INSR/GPR149/SLIT3/ROBO2/ZP3	18	End_DOWN	BP	TNP
GO:0051282	regulation of sequestering of calcium ion	20/1253	120/19786	6.2562e-05	0.00161779	0.00139299	CX3CL1/TMEM38A/NOS1/HTR2A/CASQ2/APLNR/CXCL9/METTL21C/NOL3/TRPM2/HTR2C/GSTO1/ITPR1/JPH3/CXCL10/SLC8A1/DRD1/TRDN/RYR1/RYR2	20	End_DOWN	BP	TNP
GO:0071248	cellular response to metal ion	26/1253	179/19786	6.28566e-05	0.00161779	0.00139299	GUCA1A/SYT1/MAP1LC3A/GLRA2/TFR2/RASAL1/GPLD1/HPCA/ALOX5AP/TFAP2A/TRPM2/GLRA1/STAR/DLG2/DMTN/SHH/FBP1/JUNB/NEUROD2/CPNE7/TH/AKR1C3/RYR1/CACNA1H/AQP1/CEBPA	26	End_DOWN	BP	TNP
GO:0060401	cytosolic calcium ion transport	25/1253	169/19786	6.37303e-05	0.00163236	0.00140553	CALCR/CX3CL1/TMEM38A/P2RX5/NOS1/HTR2A/CASQ2/APLNR/TRPC3/CXCL9/METTL21C/NOL3/TRPM2/HTR2C/GSTO1/ITPR1/CACNA2D1/JPH3/CXCL10/GRIN1/SLC8A1/DRD1/TRDN/RYR1/RYR2	25	End_DOWN	BP	TNP
GO:0002027	regulation of heart rate	18/1253	102/19786	6.67569e-05	0.00169352	0.0014582	TAC1/CACNA1G/PKP2/MYH7/SCN1B/RGS4/CASQ2/KCNJ2/KCNA5/GCH1/DSC2/HCN4/SCN2B/CACNA2D1/KCNJ3/TACR3/SLC8A1/RYR2	18	End_DOWN	BP	TNP
GO:0018958	phenol-containing compound metabolic process	18/1253	102/19786	6.67569e-05	0.00169352	0.0014582	SNCB/CPQ/SLC5A5/DAO/PDE1B/DBH/PAX8/GCH1/PNMT/STAR/NR4A2/CHRNB2/HPRT1/TACR3/HTR1A/TH/DRD1/DIO3	18	End_DOWN	BP	TNP
[truncated: 3,661 more rows]

## Sheet: Table 3
Supplementary Table S3. The meta-module gene list for each cell population in scRNAseq of the TNP model.
[truncated: 615 more rows]

[truncated: 3 more sheets: Table 4, Table 5, Table 6]
